# Supplementary material for: Crystal structure, Hirshfeld surface analysis and inter­action energy, DFT and anti­bacterial activity studies of ethyl 2-[(2Z)-2-(2-chloro­benzyl­idene)-3-oxo-3,4-di­hydro-2H-1,4-benzo­thia­zin-4-yl]acetate
Source: Acta Crystallogr E Crystallogr Commun. 2020 Apr 7;76(Pt 5):629–36. doi: 10.1107/S2056989020004119 (PMC7199248; doi:10.1107/S2056989020004119)
Supplement: Supplementary file 1 [file e-76-00629-sup1.cif]

##############################################################################
#                                                                            #
# This CIF contains the data in a paper accepted for publication in          #
# Acta Crystallographica Section E. It conforms to the requirements of       #
# Notes for Authors for Acta Crystallographica Section E, and has been       #
# peer reviewed under the auspices of the IUCr Commission on Journals.       #
#                                                                            #
# Full details of the Crystallographic Information File format               #
# are given in the paper "The Crystallographic Information File (CIF):       #
# a New Standard Archive File for Crystallography" by S. R. Hall, F. H.      #
# Allen and I. D. Brown [Acta Cryst. (1991), A47, 655-685].                  #
#                                                                            #
# The current version of the core CIF dictionary is obtainable from          #
# ftp://ftp.iucr.org/pub/cif_core.dic.                                       #
#                                                                            #
# Software is freely available for graphical display of the structure(s)     #
# in this CIF. For information consult the CIF software page                 #
# http://www.iucr.org/resources/cif/software.                                #
#                                                                            #
# This file may be used for bona fide research purposes within the           #
# scientific community so long as proper attribution is given to the journal # 
# article from which it was obtained.                                        #
#                                                                            #
##############################################################################
data_I
_database_code_depnum_ccdc_archive 'CCDC 1992626'
_audit_creation_method     'SHELXL-2018/3'
_chemical_name_systematic
;
Ethyl
2-[(2<i>Z</i>)-2-(2-chlorobenzylidene)-3-oxo-3,4-dihydro-2<i>H</i>-\
1,4-benzothiazin-4-yl]acetate
;
_chemical_name_common     ?
_chemical_formula_moiety     'C19 H16 Cl N O3 S'
_chemical_formula_sum     'C19 H16 Cl N O3 S'
_chemical_formula_iupac     'C19 H16 Cl N O3 S'
_chemical_formula_weight     373.84
_chemical_melting_point     ?
_space_group_crystal_system     monoclinic
_space_group_name_H-M_alt     'P 21/c'
_space_group_name_Hall     '-P 2ybc'
loop_
    _space_group_symop_operation_xyz
    'x, y, z'
    '-x, y+1/2, -z+1/2'
    '-x, -y, -z'
    'x, -y-1/2, z-1/2'
_cell_length_a     11.6882(2)
_cell_length_b     9.0903(2)
_cell_length_c     16.9533(3)
_cell_angle_alpha     90
_cell_angle_beta     105.1050(10)
_cell_angle_gamma     90
_cell_volume     1739.04(6)
_cell_formula_units_Z     4
_cell_measurement_reflns_used     9820
_cell_measurement_theta_min     3.9174
_cell_measurement_theta_max     74.5619
_cell_measurement_temperature     150.(2)
_exptl_crystal_description     block
_exptl_crystal_colour     colourless
_exptl_crystal_size_max     0.193
_exptl_crystal_size_mid     0.151
_exptl_crystal_size_min     0.109
_exptl_crystal_density_diffrn     1.428
_exptl_crystal_density_meas     ?
_exptl_crystal_density_method     'not measured'
_exptl_crystal_F_000     776
_exptl_absorpt_coefficient_mu     3.223
_exptl_absorpt_correction_type     multi-scan
_exptl_absorpt_process_details
;
(<i>TWINABS</i>; Sheldrick, 2009)
;
_exptl_absorpt_correction_T_min     0.57
_exptl_absorpt_correction_T_max     0.72
_exptl_special_details
;
Analysis of 529 reflections having I/\s(I) > 12 and chosen from the
full data set with <i>CELL_NOW</i> (Sheldrick, 2008a) showed the crystal
to belong to the monoclinic system and to be twinned by a 180\% rotation
about the <i>b</i> axis. The raw data were processed using the multi-
component version of <i>SAINT</i> under control of the two-component
orientation file generated by <i>CELL_NOW</i>.
;
_diffrn_ambient_temperature     150(2)
_diffrn_source     'INCOATEC I\mS micro--focus source'
_diffrn_radiation_type     CuK\a
_diffrn_radiation_wavelength     1.54178
_diffrn_radiation_monochromator     mirror
_diffrn_measurement_device_type     'Bruker D8 VENTURE PHOTON 100 CMOS'
_diffrn_measurement_method     '\w scans'
_diffrn_detector_area_resol_mean     10.4167
_diffrn_reflns_number     25761
_diffrn_reflns_av_R_equivalents     0.0319
_diffrn_reflns_av_unetI/netI     0.0479
_diffrn_reflns_theta_min     3.917
_diffrn_reflns_theta_max     74.554
_diffrn_reflns_theta_full     70.000
_diffrn_measured_fraction_theta_max     0.981
_diffrn_measured_fraction_theta_full     0.993
_diffrn_reflns_limit_h_min     -14
_diffrn_reflns_limit_h_max     13
_diffrn_reflns_limit_k_min     -11
_diffrn_reflns_limit_k_max     10
_diffrn_reflns_limit_l_min     -21
_diffrn_reflns_limit_l_max     21
_refine_special_details
;
Refinement of F^2^ against ALL reflections.  The weighted R-factor wR and
goodness of fit S are based on F^2^, conventional R-factors R are based
on F, with F set to zero for negative F^2^. The threshold expression of
F^2^ > 2sigma(F^2^) is used only for calculating R-factors(gt) etc. and is
not relevant to the choice of reflections for refinement.  R-factors based
on F^2^ are statistically about twice as large as those based on F, and R-
factors based on ALL data will be even larger. Refined as a 2-component
twin.
;
_reflns_number_total     25761
_reflns_number_gt     21950
_reflns_threshold_expression     'I > 2\s(I)'
_refine_ls_structure_factor_coef     Fsqd
_refine_ls_matrix_type     full
_refine_ls_R_factor_all     0.0480
_refine_ls_R_factor_gt     0.0394
_refine_ls_wR_factor_gt     0.0953
_refine_ls_wR_factor_ref     0.1014
_refine_ls_goodness_of_fit_ref     1.025
_refine_ls_restrained_S_all     1.025
_refine_ls_number_reflns     25761
_refine_ls_number_parameters     292
_refine_ls_number_restraints     0
_refine_ls_hydrogen_treatment     refall
_refine_ls_weighting_scheme     calc
_refine_ls_weighting_details
              'w=1/[\s^2^(Fo^2^)+(0.0405P)^2^+0.4043P] where P=(Fo^2^+2Fc^2^)/3'
_atom_sites_solution_hydrogens     difmap
_atom_sites_solution_primary     'dual space'
_atom_sites_solution_secondary     difmap
_refine_ls_shift/su_max     0.000
_refine_ls_shift/su_mean     0.000
_refine_diff_density_max     0.723
_refine_diff_density_min     -0.804
_refine_ls_extinction_method
;
<i>SHELXL2018/1</i> (Sheldrick, 2015<i>b</i>)
;
_refine_ls_extinction_coef     0.0032(6)
_refine_ls_extinction_expression
                                  'Fc^*^=kFc[1+0.001xFc^2^\l^3^/sin(2\q)]^-1/4^'
loop_
    _atom_type_symbol
    _atom_type_description
    _atom_type_scat_dispersion_real
    _atom_type_scat_dispersion_imag
    _atom_type_scat_source
    'C' 'C' 0.0181 0.0091
                         'International Tables Vol C Tables 4.2.6.8 and 6.1.1.4'
    'H' 'H' 0.0000 0.0000
                         'International Tables Vol C Tables 4.2.6.8 and 6.1.1.4'
    'Cl' 'Cl' 0.3639 0.7018
                         'International Tables Vol C Tables 4.2.6.8 and 6.1.1.4'
    'N' 'N' 0.0311 0.0180
                         'International Tables Vol C Tables 4.2.6.8 and 6.1.1.4'
    'O' 'O' 0.0492 0.0322
                         'International Tables Vol C Tables 4.2.6.8 and 6.1.1.4'
    'S' 'S' 0.3331 0.5567
                         'International Tables Vol C Tables 4.2.6.8 and 6.1.1.4'
_computing_data_collection
;
<i>APEX3</i> (Bruker, 2016)
;
_computing_cell_refinement
;
<i>SAINT</i> (Bruker, 2016)
;
_computing_data_reduction
;
<i>SAINT</i> (Bruker, 2016), <i>CELL_NOW</i> (Sheldrick, 2008a)
;
_computing_structure_solution
;
<i>SHELXT</i> (Sheldrick, 2015<i>a</i>)
;
_computing_structure_refinement
;
<i>SHELXL2018</i> (Sheldrick, 2015<i>b</i>)
;
_computing_molecular_graphics
;
<i>DIAMOND</i> (Brandenburg & Putz, 2012)
;
_computing_publication_material
;
<i>SHELXTL</i> (Sheldrick, 2008<i>b</i>)
;
loop_
    _atom_site_type_symbol
    _atom_site_label
    _atom_site_fract_x
    _atom_site_fract_y
    _atom_site_fract_z
    _atom_site_U_iso_or_equiv
    _atom_site_adp_type
    _atom_site_calc_flag
    _atom_site_occupancy
    _atom_site_disorder_assembly
    _atom_site_disorder_group
    Cl Cl1 0.50488(5) 0.51497(7) 0.19568(3) 0.03952(18) Uani d 1 . .
    S S1 0.44083(4) 0.78070(6) 0.47131(3) 0.02735(16) Uani d 1 . .
    O O1 0.31103(13) 0.39288(15) 0.41536(8) 0.0264(3) Uani d 1 . .
    O O2 0.05392(14) 0.49512(17) 0.29883(9) 0.0341(4) Uani d 1 . .
    O O3 -0.04896(13) 0.37965(16) 0.37586(9) 0.0306(3) Uani d 1 . .
    N N1 0.21745(14) 0.60019(17) 0.43805(10) 0.0223(3) Uani d 1 . .
    C C1 0.19875(18) 0.7541(2) 0.42964(11) 0.0216(4) Uani d 1 . .
    C C2 0.08488(19) 0.8137(2) 0.40863(13) 0.0272(4) Uani d 1 . .
    H H2 0.019(2) 0.750(3) 0.3964(15) 0.032(6) Uiso d 1 . .
    C C3 0.0683(2) 0.9646(2) 0.40245(13) 0.0299(5) Uani d 1 . .
    H H3 -0.010(3) 1.002(3) 0.3866(16) 0.038(7) Uiso d 1 . .
    C C4 0.1643(2) 1.0587(2) 0.41608(13) 0.0294(5) Uani d 1 . .
    H H4 0.152(3) 1.159(3) 0.4110(17) 0.045(7) Uiso d 1 . .
    C C5 0.2778(2) 1.0009(2) 0.43568(13) 0.0274(4) Uani d 1 . .
    H H5 0.345(2) 1.066(3) 0.4429(15) 0.033(6) Uiso d 1 . .
    C C6 0.29556(17) 0.8496(2) 0.44327(11) 0.0228(4) Uani d 1 . .
    C C7 0.41573(18) 0.6168(2) 0.41447(11) 0.0224(4) Uani d 1 . .
    C C8 0.31254(18) 0.5270(2) 0.42214(11) 0.0214(4) Uani d 1 . .
    C C9 0.48358(18) 0.5650(2) 0.36782(12) 0.0239(4) Uani d 1 . .
    H H9 0.461(2) 0.474(3) 0.3411(15) 0.030(6) Uiso d 1 . .
    C C10 0.58341(18) 0.6384(2) 0.34694(12) 0.0230(4) Uani d 1 . .
    C C11 0.59934(19) 0.6260(2) 0.26787(12) 0.0266(4) Uani d 1 . .
    C C12 0.6869(2) 0.7022(2) 0.24392(13) 0.0308(5) Uani d 1 . .
    H H12 0.693(2) 0.689(3) 0.1896(16) 0.039(7) Uiso d 1 . .
    C C13 0.7644(2) 0.7914(2) 0.29922(13) 0.0316(5) Uani d 1 . .
    H H13 0.826(3) 0.842(3) 0.2818(17) 0.042(7) Uiso d 1 . .
    C C14 0.75389(19) 0.8019(2) 0.37885(13) 0.0281(4) Uani d 1 . .
    H H14 0.808(2) 0.863(3) 0.4187(16) 0.037(7) Uiso d 1 . .
    C C15 0.66479(18) 0.7271(2) 0.40190(12) 0.0255(4) Uani d 1 . .
    H H15 0.659(2) 0.733(2) 0.4564(15) 0.027(6) Uiso d 1 . .
    C C16 0.11979(18) 0.5077(2) 0.44607(12) 0.0235(4) Uani d 1 . .
    H H16A 0.151(2) 0.421(3) 0.4763(15) 0.029(6) Uiso d 1 . .
    H H16B 0.077(2) 0.556(3) 0.4769(14) 0.026(6) Uiso d 1 . .
    C C17 0.03970(18) 0.4622(2) 0.36420(12) 0.0244(4) Uani d 1 . .
    C C18 -0.1348(2) 0.3263(3) 0.30254(15) 0.0386(5) Uani d 1 . .
    H H18A -0.092(3) 0.255(3) 0.2763(18) 0.048(8) Uiso d 1 . .
    H H18B -0.161(3) 0.410(3) 0.2641(19) 0.049(8) Uiso d 1 . .
    C C19 -0.2350(3) 0.2585(4) 0.3297(2) 0.0509(7) Uani d 1 . .
    H H19A -0.205(3) 0.173(3) 0.370(2) 0.054(8) Uiso d 1 . .
    H H19B -0.289(3) 0.220(4) 0.283(2) 0.069(10) Uiso d 1 . .
    H H19C -0.274(3) 0.331(4) 0.359(2) 0.061(9) Uiso d 1 . .
loop_
    _atom_site_aniso_label
    _atom_site_aniso_U_11
    _atom_site_aniso_U_22
    _atom_site_aniso_U_33
    _atom_site_aniso_U_12
    _atom_site_aniso_U_13
    _atom_site_aniso_U_23
    Cl1 0.0417(4) 0.0478(3) 0.0343(3) -0.0153(2) 0.0194(2) -0.0140(2)
    S1 0.0165(3) 0.0318(3) 0.0341(3) -0.00303(19) 0.0072(2) -0.0083(2)
    O1 0.0279(8) 0.0251(7) 0.0300(7) -0.0012(6) 0.0143(6) 0.0008(5)
    O2 0.0335(9) 0.0442(9) 0.0270(7) -0.0083(7) 0.0122(7) 0.0003(6)
    O3 0.0253(8) 0.0361(8) 0.0318(7) -0.0111(6) 0.0100(6) -0.0034(6)
    N1 0.0180(8) 0.0251(8) 0.0265(8) -0.0032(6) 0.0104(7) 0.0002(6)
    C1 0.0196(10) 0.0247(9) 0.0226(8) -0.0025(8) 0.0093(8) -0.0020(7)
    C2 0.0178(10) 0.0308(10) 0.0340(10) -0.0033(8) 0.0086(8) -0.0031(8)
    C3 0.0215(11) 0.0327(11) 0.0357(11) 0.0027(9) 0.0080(9) -0.0027(9)
    C4 0.0296(12) 0.0246(10) 0.0357(11) 0.0008(9) 0.0117(9) -0.0024(8)
    C5 0.0238(11) 0.0282(10) 0.0323(10) -0.0061(8) 0.0108(9) -0.0064(8)
    C6 0.0170(10) 0.0287(10) 0.0241(9) -0.0019(8) 0.0083(8) -0.0036(7)
    C7 0.0190(10) 0.0253(9) 0.0236(9) -0.0012(7) 0.0072(8) 0.0016(7)
    C8 0.0200(10) 0.0274(10) 0.0184(8) -0.0010(8) 0.0076(7) 0.0006(7)
    C9 0.0217(10) 0.0254(10) 0.0262(9) -0.0004(8) 0.0094(8) 0.0020(8)
    C10 0.0191(10) 0.0252(9) 0.0275(9) 0.0040(7) 0.0111(8) 0.0039(7)
    C11 0.0243(11) 0.0282(10) 0.0300(10) 0.0001(8) 0.0121(9) -0.0012(8)
    C12 0.0313(12) 0.0368(12) 0.0298(10) -0.0013(9) 0.0177(9) 0.0006(9)
    C13 0.0249(11) 0.0386(12) 0.0359(11) -0.0044(9) 0.0164(9) 0.0038(9)
    C14 0.0181(10) 0.0374(11) 0.0296(10) -0.0027(9) 0.0072(8) 0.0006(9)
    C15 0.0196(10) 0.0333(10) 0.0248(9) 0.0022(8) 0.0083(8) 0.0038(8)
    C16 0.0208(10) 0.0267(10) 0.0268(9) -0.0039(8) 0.0129(8) 0.0003(8)
    C17 0.0212(10) 0.0239(9) 0.0307(10) -0.0017(8) 0.0114(8) -0.0017(8)
    C18 0.0306(13) 0.0435(13) 0.0387(12) -0.0113(11) 0.0033(10) -0.0085(11)
    C19 0.0319(15) 0.0561(17) 0.0614(17) -0.0187(13) 0.0065(14) -0.0055(15)
_geom_special_details
;
 All esds (except the esd in the dihedral angle between two l.s. planes)
 are estimated using the full covariance matrix.  The cell esds are taken
 into account individually in the estimation of esds in distances, angles
 and torsion angles; correlations between esds in cell parameters are only
 used when they are defined by crystal symmetry.  An approximate (isotropic)
 treatment of cell esds is used for estimating esds involving l.s. planes.
;
loop_
    _geom_bond_atom_site_label_1
    _geom_bond_atom_site_label_2
    _geom_bond_site_symmetry_2
    _geom_bond_distance
    _geom_bond_publ_flag
    Cl1 C11 . 1.741(2) ?
    S1 C6 . 1.755(2) ?
    S1 C7 . 1.757(2) ?
    O1 C8 . 1.224(2) ?
    O2 C17 . 1.200(2) ?
    O3 C17 . 1.335(2) ?
    O3 C18 . 1.462(3) ?
    N1 C8 . 1.381(2) ?
    N1 C1 . 1.417(2) ?
    N1 C16 . 1.452(2) ?
    C1 C2 . 1.395(3) ?
    C1 C6 . 1.397(3) ?
    C2 C3 . 1.386(3) ?
    C2 H2 . 0.95(3) ?
    C3 C4 . 1.382(3) ?
    C3 H3 . 0.94(3) ?
    C4 C5 . 1.384(3) ?
    C4 H4 . 0.93(3) ?
    C5 C6 . 1.392(3) ?
    C5 H5 . 0.96(3) ?
    C7 C9 . 1.343(3) ?
    C7 C8 . 1.490(3) ?
    C9 C10 . 1.465(3) ?
    C9 H9 . 0.95(2) ?
    C10 C15 . 1.401(3) ?
    C10 C11 . 1.405(3) ?
    C11 C12 . 1.382(3) ?
    C12 C13 . 1.383(3) ?
    C12 H12 . 0.95(3) ?
    C13 C14 . 1.390(3) ?
    C13 H13 . 0.96(3) ?
    C14 C15 . 1.382(3) ?
    C14 H14 . 0.97(3) ?
    C15 H15 . 0.95(2) ?
    C16 C17 . 1.515(3) ?
    C16 H16A . 0.96(3) ?
    C16 H16B . 0.92(3) ?
    C18 C19 . 1.498(4) ?
    C18 H18A . 0.99(3) ?
    C18 H18B . 1.00(3) ?
    C19 H19A . 1.03(3) ?
    C19 H19B . 0.94(4) ?
    C19 H19C . 1.00(4) ?
loop_
    _geom_contact_atom_site_label_1
    _geom_contact_atom_site_label_2
    _geom_contact_distance
    _geom_contact_site_symmetry_1
    _geom_contact_site_symmetry_2
    _geom_contact_publ_flag
    Cl1 C14 3.5363(9) . 2_645 yes
    Cl1 S1 3.7268(3) . 2_645 yes
    Cl1 C10 3.5940(7) . 2_645 yes
    Cl1 C15 3.4359(7) . 2_645 yes
    Cl1 H9 2.674(8) . . yes
    S1 N1 3.0100(6) . . yes
    S1 C15 3.1748(8) . . yes
    S1 O1 3.4189(6) . 3_666 yes
    S1 H15 2.660(10) . . yes
    S1 H5 2.906(9) . 3_676 yes
    O1 C17 3.1263(9) . . yes
    O1 C12 3.2141(10) . 2_645 yes
    O1 C15 3.2268(8) . 3_666 yes
    O2 N1 2.7902(7) . . yes
    O2 C8 3.2091(9) . . yes
    O2 C1 3.3715(8) . . yes
    O2 C3 3.3498(10) . 2_545 yes
    O2 C2 3.4103(9) . . yes
    O1 H9 2.516(9) . . yes
    O1 H16A 2.376(9) . . yes
    O1 H4 2.806(11) . 1_545 yes
    O1 H12 2.560(9) . 2_645 yes
    O1 H15 2.400(8) . 3_666 yes
    O2 H18B 2.545(11) . . yes
    O2 H13 2.606(10) . 2_645 yes
    O2 H18A 2.74(3) . . yes
    O3 H16B 2.666(8) . 3_566 yes
    C2 C17 3.2932(10) . . yes
    C4 C14 3.5882(12) . 3_676 yes
    C2 H16B 2.621(8) . . yes
    C4 H14 2.826(10) . 3_676 yes
    C4 H12 2.993(10) . 2_655 yes
    C5 H12 2.817(10) . 2_655 yes
    C7 H15 2.937(9) . . yes
    C15 H16A 2.900(9) . 3_666 yes
    C16 H16B 2.987(9) . 3_566 yes
    C16 H2 2.538(9) . . yes
    C17 H2 2.696(9) . . yes
    H2 H16B 2.223(12) . . yes
    H5 H12 2.444(13) . 2_655 yes
    H5 H15 2.509(12) . 3_676 yes
    H16B H16B 2.381(13) . 3_566 yes
loop_
    _geom_angle_atom_site_label_1
    _geom_angle_atom_site_label_2
    _geom_angle_atom_site_label_3
    _geom_angle_site_symmetry_1
    _geom_angle_site_symmetry_3
    _geom_angle
    _geom_angle_publ_flag
    C6 S1 C7 . . 98.19(9) ?
    C17 O3 C18 . . 116.60(16) ?
    C8 N1 C1 . . 124.52(15) ?
    C8 N1 C16 . . 115.56(16) ?
    C1 N1 C16 . . 118.47(16) ?
    C2 C1 C6 . . 118.60(18) ?
    C2 C1 N1 . . 121.41(17) ?
    C6 C1 N1 . . 120.00(17) ?
    C3 C2 C1 . . 120.63(19) ?
    C3 C2 H2 . . 120.0(15) ?
    C1 C2 H2 . . 119.4(15) ?
    C4 C3 C2 . . 120.6(2) ?
    C4 C3 H3 . . 120.2(16) ?
    C2 C3 H3 . . 119.2(16) ?
    C3 C4 C5 . . 119.4(2) ?
    C3 C4 H4 . . 120.0(18) ?
    C5 C4 H4 . . 120.6(18) ?
    C4 C5 C6 . . 120.5(2) ?
    C4 C5 H5 . . 119.4(15) ?
    C6 C5 H5 . . 120.1(15) ?
    C5 C6 C1 . . 120.27(18) ?
    C5 C6 S1 . . 119.21(15) ?
    C1 C6 S1 . . 120.51(15) ?
    C9 C7 C8 . . 118.34(17) ?
    C9 C7 S1 . . 125.50(16) ?
    C8 C7 S1 . . 116.11(14) ?
    O1 C8 N1 . . 120.36(17) ?
    O1 C8 C7 . . 121.99(17) ?
    N1 C8 C7 . . 117.64(16) ?
    C7 C9 C10 . . 127.75(19) ?
    C7 C9 H9 . . 116.7(15) ?
    C10 C9 H9 . . 115.3(15) ?
    C15 C10 C11 . . 116.42(18) ?
    C15 C10 C9 . . 123.16(17) ?
    C11 C10 C9 . . 120.39(18) ?
    C12 C11 C10 . . 122.19(19) ?
    C12 C11 Cl1 . . 117.82(16) ?
    C10 C11 Cl1 . . 119.98(16) ?
    C11 C12 C13 . . 119.92(19) ?
    C11 C12 H12 . . 118.0(16) ?
    C13 C12 H12 . . 122.0(16) ?
    C12 C13 C14 . . 119.4(2) ?
    C12 C13 H13 . . 118.8(16) ?
    C14 C13 H13 . . 121.8(16) ?
    C15 C14 C13 . . 120.3(2) ?
    C15 C14 H14 . . 119.2(16) ?
    C13 C14 H14 . . 120.5(16) ?
    C14 C15 C10 . . 121.74(18) ?
    C14 C15 H15 . . 120.3(15) ?
    C10 C15 H15 . . 118.0(15) ?
    N1 C16 C17 . . 112.65(16) ?
    N1 C16 H16A . . 109.1(15) ?
    C17 C16 H16A . . 109.0(14) ?
    N1 C16 H16B . . 109.1(15) ?
    C17 C16 H16B . . 110.8(15) ?
    H16A C16 H16B . . 106(2) ?
    O2 C17 O3 . . 125.18(19) ?
    O2 C17 C16 . . 125.21(18) ?
    O3 C17 C16 . . 109.61(16) ?
    O3 C18 C19 . . 107.0(2) ?
    O3 C18 H18A . . 106.6(17) ?
    C19 C18 H18A . . 113.0(17) ?
    O3 C18 H18B . . 109.1(17) ?
    C19 C18 H18B . . 112.6(18) ?
    H18A C18 H18B . . 108(2) ?
    C18 C19 H19A . . 111.0(18) ?
    C18 C19 H19B . . 108(2) ?
    H19A C19 H19B . . 109(3) ?
    C18 C19 H19C . . 112.1(19) ?
    H19A C19 H19C . . 107(2) ?
    H19B C19 H19C . . 111(3) ?
loop_
    _geom_torsion_atom_site_label_1
    _geom_torsion_atom_site_label_2
    _geom_torsion_atom_site_label_3
    _geom_torsion_atom_site_label_4
    _geom_torsion_site_symmetry_1
    _geom_torsion_site_symmetry_2
    _geom_torsion_site_symmetry_3
    _geom_torsion_site_symmetry_4
    _geom_torsion
    _geom_torsion_publ_flag
    C8 N1 C1 C2 . . . . 149.38(19) ?
    C16 N1 C1 C2 . . . . -16.2(3) ?
    C8 N1 C1 C6 . . . . -31.3(3) ?
    C16 N1 C1 C6 . . . . 163.13(17) ?
    C6 C1 C2 C3 . . . . -0.8(3) ?
    N1 C1 C2 C3 . . . . 178.55(18) ?
    C1 C2 C3 C4 . . . . 0.8(3) ?
    C2 C3 C4 C5 . . . . 0.3(3) ?
    C3 C4 C5 C6 . . . . -1.3(3) ?
    C4 C5 C6 C1 . . . . 1.2(3) ?
    C4 C5 C6 S1 . . . . -178.03(16) ?
    C2 C1 C6 C5 . . . . -0.2(3) ?
    N1 C1 C6 C5 . . . . -179.53(17) ?
    C2 C1 C6 S1 . . . . 179.07(15) ?
    N1 C1 C6 S1 . . . . -0.3(2) ?
    C7 S1 C6 C5 . . . . -146.23(16) ?
    C7 S1 C6 C1 . . . . 34.53(17) ?
    C6 S1 C7 C9 . . . . 134.12(18) ?
    C6 S1 C7 C8 . . . . -48.28(16) ?
    C1 N1 C8 O1 . . . . -165.71(18) ?
    C16 N1 C8 O1 . . . . 0.3(3) ?
    C1 N1 C8 C7 . . . . 14.8(3) ?
    C16 N1 C8 C7 . . . . -179.20(16) ?
    C9 C7 C8 O1 . . . . 27.9(3) ?
    S1 C7 C8 O1 . . . . -149.91(15) ?
    C9 C7 C8 N1 . . . . -152.68(18) ?
    S1 C7 C8 N1 . . . . 29.5(2) ?
    C8 C7 C9 C10 . . . . 175.30(18) ?
    S1 C7 C9 C10 . . . . -7.1(3) ?
    C7 C9 C10 C15 . . . . 37.4(3) ?
    C7 C9 C10 C11 . . . . -140.4(2) ?
    C15 C10 C11 C12 . . . . -2.9(3) ?
    C9 C10 C11 C12 . . . . 175.1(2) ?
    C15 C10 C11 Cl1 . . . . 178.57(15) ?
    C9 C10 C11 Cl1 . . . . -3.5(3) ?
    C10 C11 C12 C13 . . . . 1.7(3) ?
    Cl1 C11 C12 C13 . . . . -179.76(18) ?
    C11 C12 C13 C14 . . . . 0.7(3) ?
    C12 C13 C14 C15 . . . . -1.8(3) ?
    C13 C14 C15 C10 . . . . 0.5(3) ?
    C11 C10 C15 C14 . . . . 1.8(3) ?
    C9 C10 C15 C14 . . . . -176.10(19) ?
    C8 N1 C16 C17 . . . . -80.3(2) ?
    C1 N1 C16 C17 . . . . 86.5(2) ?
    C18 O3 C17 O2 . . . . -0.1(3) ?
    C18 O3 C17 C16 . . . . -179.95(18) ?
    N1 C16 C17 O2 . . . . 1.2(3) ?
    N1 C16 C17 O3 . . . . -179.02(16) ?
    C17 O3 C18 C19 . . . . -171.0(2) ?
loop_
    _geom_hbond_atom_site_label_D
    _geom_hbond_atom_site_label_H
    _geom_hbond_atom_site_label_A
    _geom_hbond_site_symmetry_A
    _geom_hbond_distance_DH
    _geom_hbond_distance_HA
    _geom_hbond_distance_DA
    _geom_hbond_angle_DHA
    _geom_hbond_publ_flag
    C12 H12 O1 2_655 0.95(3) 2.56(3) 3.214(2) 126(2) yes
    C15 H15 O1 3_666 0.95(2) 2.40(2) 3.227(2) 145.8(15) yes
_shelx_space_group_comment
;
The symmetry employed for this shelxl refinement is uniquely defined
by the following loop, which should always be used as a source of
symmetry information in preference to the above space-group names.
They are only intended as comments.
;
_shelx_estimated_absorpt_T_min     0.575
_shelx_estimated_absorpt_T_max     0.720
_shelx_hkl_file
;
   1   0   0 316.526 12.9008   2
  -1   0   0 341.236 12.9086   2
   1   0   0 532.215 21.8529   1
  -1   0   0 573.708 21.8825   1
  -2   0   0 70.6313 3.06280   1
   2   0   0 74.7376 3.04244   1
  -2   0   0 44.7747 1.91868   2
   2   0   0 42.1705 1.87309   2
   3   0   0 109.840 4.76389   1
  -3   0   0 119.110 4.78230   1
  -3   0   0 70.1140 2.84644   2
   3   0   0 61.4784 2.82246   2
  -4   0   0 584.971 22.5030   2
   4   0   0 548.731 22.4920   2
   4   0   0 911.085 36.3998   1
  -4   0   0 934.283 36.4103   1
   5   0   0 319.305 11.1213   2
   5   0   0 312.919 12.8921   2
  -5   0   0 317.451 12.8864   2
  -5   0   0 525.740 21.5670   1
   5   0   0 549.559 21.5842   1
   5   0   0 538.404 18.6083   1
   6   0   0 25.9675 1.98006   2
   6   0   0 29.0447 1.50970   2
   6   0   0 54.6509 2.94148   1
   6   0   0 53.1550 2.32026   1
   7   0   0 7.63083 0.95192   2
   7   0   0 10.2130 2.21718   2
   7   0   0 7.32877 1.93668   2
   7   0   0 16.1732 1.15411   1
   7   0   0 15.9000 2.25848   1
   7   0   0 13.3467 2.11464   1
   8   0   0 403.687 16.4852   1
   8   0   0 408.647 14.4177   1
   8   0   0 231.432 8.54283   2
   8   0   0 228.530 9.74738   2
   9   0   0 -0.5053 1.00365   2
   9   0   0 0.57823 0.61219   2
   9   0   0 -0.5206 1.00388   1
   9   0   0 -0.2322 0.54016   1
  10   0   0 0.07937 0.94478   1
  10   0   0 -0.0748 0.91249   2
  11   0   0 215.795 8.32157   2
  11   0   0 465.054 17.9882   1
  11   0   0 423.368 15.7951   1
  12   0   0 6.63009 1.33817   2
  12   0   0 10.6278 1.13118   1
  13   0   0 9.97294 1.11057   1
  13   0   0 6.12865 1.33723   2
 -14   0   0 34.4961 1.78393   1
 -14   0   0 16.0312 1.29348   2
   0   1   0 0.01757 0.05355   2
   0   1   0 0.01912 0.04995   1
  -1  -1   0 23.5976 0.99370   2
   1  -1   0 64.4086 2.73081  -2
   1  -1   0 64.4086 2.73081   1
  -1  -1   0 40.9195 1.69154   1
   1   1   0 21.9815 0.98165   2
   1   1   0 40.0062 1.68364   1
  -1   1   0 65.5615 2.72583  -2
  -1   1   0 65.5615 2.72583   1
  -2  -1   0 408.160 15.9197   2
   2  -1   0 406.948 16.0070   2
  -2  -1   0 683.522 25.5176   1
   2  -1   0 628.992 25.5595   1
   2   1   0 642.298 25.5232   1
  -2   1   0 643.493 25.5506   1
   2   1   0 356.294 15.9173   2
  -2   1   0 446.126 16.0216   2
  -3  -1   0 454.990 17.6767   2
   3  -1   0 442.299 18.0417   2
  -3  -1   0 775.354 29.4869   1
   3  -1   0 684.799 29.5115   1
   3   1   0 422.121 17.6793   2
  -3   1   0 468.761 17.7753   2
   3   1   0 742.852 29.4600   1
  -3   1   0 790.941 29.5468   1
  -4  -1   0 469.692 18.6562   1
  -4  -1   0 276.700 11.2151   2
   4  -1   0 276.401 11.4264   2
   4   1   0 469.810 18.6340   1
  -4   1   0 463.213 18.7094   1
   4   1   0 264.460 11.2246   2
  -4   1   0 297.322 11.3620   2
  -5  -1   0 818.399 33.4239   1
   5  -1   0 856.740 33.5096   1
   5  -1   0 856.893 28.9458   1
  -5  -1   0 487.561 19.9639   2
   5  -1   0 490.110 20.1048   2
   5  -1   0 518.436 17.3864   2
   5   1   0 500.819 20.0291   2
  -5   1   0 490.181 20.0957   2
   5   1   0 510.412 17.3171   2
   5   1   0 837.828 28.9184   1
  -5   1   0 829.147 33.4897   1
   5   1   0 855.732 33.3907   1
   6  -1   0 38.1443 2.42409   1
   6  -1   0 36.3322 1.77702   1
  -6  -1   0 32.0930 2.65343   1
   6  -1   0 19.6946 1.28301   2
   6  -1   0 20.8696 1.80055   2
  -6  -1   0 17.7896 1.83667   2
   6   1   0 20.5495 1.19799   2
   6   1   0 19.8969 1.64867   2
   6   1   0 38.9995 2.30991   1
   6   1   0 37.9491 1.76697   1
   7  -1   0 28.3621 2.80684   1
   7  -1   0 34.6012 1.70462   1
   7  -1   0 18.3007 1.34676   2
   7  -1   0 17.0149 2.37482   2
   7   1   0 15.3802 2.10423   2
   7   1   0 20.1808 1.25483   2
   7   1   0 28.4711 2.44837   1
   7   1   0 32.0768 1.66765   1
   7   1   0 31.7601 2.79981   1
   8  -1   0 11.5526 2.10591   2
   8  -1   0 13.4458 1.24895   2
   8  -1   0 21.9377 2.52926   1
   8  -1   0 24.4352 1.52887   1
   8   1   0 10.0870 1.88805   2
   8   1   0 13.7752 1.20569   2
   8   1   0 27.4559 1.54439   1
   8   1   0 20.7529 2.20490   1
   9  -1   0 18.2370 1.37264   1
   9  -1   0 16.9378 2.28662   1
   9  -1   0 9.56932 1.89149   2
   9  -1   0 10.1425 1.24680   2
   9   1   0 20.6451 2.06814   1
   9   1   0 16.2165 1.35050   1
   9   1   0 11.1263 1.28681   2
   9   1   0 6.17139 1.77406   2
  10  -1   0 0.75963 0.94896   2
  10  -1   0 0.77261 0.67855   2
  10  -1   0 1.09809 0.54913   1
  10  -1   0 0.32093 1.05638   1
  10   1   0 0.73545 0.93987   1
  10   1   0 -0.4638 0.55519   1
  10   1   0 -0.0810 0.71777   2
  10   1   0 -0.0453 0.96607   2
 -11  -1   0 -0.4577 0.78318   2
  11  -1   0 -0.4572 0.69520   2
  11  -1   0 0.28415 0.60750   1
 -11  -1   0 -0.3635 0.69451   1
  11   1   0 2.13562 1.44983   1
  11   1   0 0.83374 0.58016   1
  11   1   0 1.43559 0.92909   2
  11   1   0 0.05861 0.71684   2
  12  -1   0 88.1903 3.70294   1
  12  -1   0 43.2494 2.42395   2
  12   1   0 89.8560 3.69796   1
  12   1   0 45.6749 2.47904   2
  13  -1   0 241.041 8.49991   1
  13  -1   0 114.738 4.70216   2
 -13   1   0 120.758 5.01450   2
  13   1   0 112.086 4.68924   2
  13   1   0 229.733 8.46383   1
 -14  -1   0 6.88092 0.94304   2
 -14  -1   0 18.0568 1.13208   1
   0   2   0 87.5605 3.60393   1
   0   2   0 48.0116 2.08220   2
  -1  -2   0 120.822 4.76112   2
  -1  -2   0 205.617 8.00583   1
   1   2   0 108.666 4.73545   2
  -1   2   0 121.935 4.85037   2
   1   2   0 194.086 7.96256   1
  -1   2   0 199.215 8.01657   1
  -2  -2   0 1158.23 44.5253   2
   2  -2   0 1052.53 44.6689   2
   2  -2   0 2027.55 79.8479   1
  -2  -2   0 2029.03 79.4878   1
   2   2   0 2006.21 79.2069   1
  -2   2   0 1996.42 79.3404   1
  -2   2   0 1196.83 44.6699   2
   2   2   0 1138.82 44.5237   2
  -3  -2   0 37.8272 1.84377   1
   3  -2   0 39.7753 1.95108   1
   3  -2   0 22.6057 1.31511   2
  -3  -2   0 23.5575 1.19937   2
  -3   2   0 23.2084 1.33273   2
   3   2   0 22.3503 1.17975   2
   3   2   0 38.8558 1.82514   1
  -3   2   0 39.7428 1.93730   1
   4  -2   0 141.571 6.30640   1
  -4  -2   0 155.496 6.22590   1
   4  -2   0 148.928 5.38987   1
   4  -2   0 86.4523 3.44001   2
  -4  -2   0 87.8356 3.79851   2
   4  -2   0 86.7076 3.99680   2
  -4   2   0 141.177 6.30833   1
   4   2   0 145.731 5.34356   1
   4   2   0 151.580 6.17105   1
   4   2   0 87.7285 3.30402   2
   4   2   0 88.6505 3.82495   2
  -4   2   0 86.6117 3.98405   2
   5  -2   0 522.036 18.1210   2
  -5  -2   0 495.037 20.7520   2
   5  -2   0 517.084 21.0228   2
   5  -2   0 835.715 28.9812   1
   5  -2   0 871.669 33.6421   1
  -5  -2   0 855.745 33.4986   1
  -5   2   0 803.740 33.6224   1
   5   2   0 845.716 28.9384   1
   5   2   0 508.817 17.9726   2
  -5   2   0 553.796 21.2698   2
   6  -2   0 510.304 20.9666   1
   6  -2   0 520.869 17.8810   1
  -6  -2   0 466.399 20.8221   1
   6  -2   0 269.388 12.1099   2
  -6  -2   0 279.935 11.9757   2
   6  -2   0 298.272 10.3350   2
   6   2   0 528.008 20.6980   1
   6   2   0 532.710 17.8446   1
   6   2   0 287.110 11.9335   2
   6   2   0 293.443 10.1792   2
   7  -2   0 153.795 5.68911   2
   7  -2   0 134.465 6.51749   2
   7  -2   0 237.112 10.9175   1
   7  -2   0 266.488 9.39621   1
   7   2   0 150.838 5.53378   2
   7   2   0 154.317 5.44332   2
   7   2   0 131.315 6.96447   2
   7   2   0 142.419 6.53726   2
   7   2   0 258.595 10.7775   1
   7   2   0 278.027 9.35479   1
   7   2   0 264.814 8.95442   1
   7   2   0 241.578 11.1590   1
   8  -2   0 147.325 7.19102   1
   8  -2   0 163.347 6.08918   1
   8  -2   0 82.3822 4.36363   2
   8  -2   0 82.3284 3.87386   2
   8  -2   0 88.6426 3.70089   2
   8   2   0 80.3797 4.30362   2
   8   2   0 84.1276 3.58164   2
   8   2   0 162.761 6.03263   1
   8   2   0 156.428 7.03580   1
   9  -2   0 554.646 19.9349   2
   9  -2   0 983.077 39.5280   1
   9  -2   0 1048.88 35.0046   1
   9   2   0 1030.28 34.9323   1
   9   2   0 973.154 39.4836   1
   9   2   0 564.389 19.8456   2
   9   2   0 562.077 22.4753   2
  10  -2   0 79.4479 3.82240   2
  10  -2   0 154.100 6.20326   1
  10   2   0 90.2621 4.63529   2
  10   2   0 82.7109 3.79324   2
  10   2   0 167.151 7.24153   1
  10   2   0 157.718 6.16704   1
 -11  -2   0 128.634 4.69635   1
  11  -2   0 119.644 5.07410   1
 -11  -2   0 67.1182 2.70296   2
  11  -2   0 59.1423 3.15587   2
  11   2   0 53.6277 3.07903   2
  11   2   0 72.4614 3.57678   2
  11   2   0 120.503 4.96346   1
  11   2   0 133.798 5.85553   1
 -12  -2   0 0.45948 0.67209   2
  12  -2   0 0.14630 0.72079   2
  12  -2   0 1.39601 0.61083   1
 -12  -2   0 -0.1867 0.58141   1
  12   2   0 0.41443 0.57642   1
  12   2   0 -0.6360 0.74053   2
  13  -2   0 12.8463 1.52477   2
  13  -2   0 28.7399 1.66211   1
  13   2   0 29.9111 1.66907   1
 -13   2   0 34.0360 1.91308   1
 -13   2   0 14.9001 1.70567   2
  13   2   0 10.5191 1.57692   2
   0   3   0 0.09818 0.24402   2
   0   3   0 -0.1149 0.19726   1
   1   3   0 6.35147 0.54903   2
  -1   3   0 6.79069 0.89077   2
  -1   3   0 5.96282 0.66228   2
   1   3   0 11.1560 0.73684   1
  -1   3   0 11.0101 0.77959   1
  -1   3   0 11.5078 0.83034   1
  -2  -3   0 5.36557 0.65205   2
  -2  -3   0 11.7128 0.84310   1
  -2   3   0 11.2431 0.92362   1
   2   3   0 11.9813 0.77282   1
   2   3   0 7.24204 0.61603   2
  -3  -3   0 102.372 4.28619   2
   3  -3   0 98.4716 3.87370   2
  -3  -3   0 179.772 7.16896   1
   3  -3   0 169.458 6.20612   1
   3   3   0 100.829 4.24476   2
   3   3   0 95.9026 3.69184   2
   3   3   0 169.573 7.08907   1
  -3   3   0 175.577 7.28893   1
   3   3   0 168.340 6.17647   1
   4  -3   0 499.278 16.9248   1
  -4  -3   0 489.042 19.5229   1
  -4  -3   0 282.972 11.4139   2
   4  -3   0 285.451 10.0592   2
  -4   3   0 459.617 19.6679   1
   4   3   0 497.119 19.4542   1
   4   3   0 489.000 16.8679   1
   4   3   0 282.272 9.87492   2
  -4   3   0 281.037 11.7065   2
   4   3   0 271.706 11.3925   2
   5  -3   0 0.20935 0.45710   2
  -5  -3   0 1.15089 0.93436   2
   5  -3   0 -0.1481 0.37592   1
  -5  -3   0 -0.3042 0.95283   1
   5   3   0 0.43565 0.35478   2
   5   3   0 -0.0060 0.70308   2
   5   3   0 0.77290 0.43215   1
   5   3   0 1.31147 0.65054   1
   6  -3   0 38.8505 2.37644   2
   6  -3   0 46.5656 2.23954   2
   6  -3   0 77.6610 3.19415   1
   6   3   0 46.3761 2.04801   2
   6   3   0 40.0454 3.00716   2
   6   3   0 45.8153 2.28371   2
   6   3   0 43.6858 3.25116   2
   6   3   0 75.4332 3.18374   1
   6   3   0 71.6427 4.03097   1
   6   3   0 81.1072 3.15439   1
   7  -3   0 10.9712 1.21618   2
   7  -3   0 11.3502 1.65570   2
   7  -3   0 18.4275 1.28152   1
   7  -3   0 15.4564 1.69915   1
   7   3   0 14.2276 2.11213   1
   7   3   0 17.9829 1.25435   1
   7   3   0 7.82524 1.30709   2
   7   3   0 10.5515 1.01129   2
   7   3   0 5.71498 1.98849   2
   8  -3   0 40.4720 2.11150   1
   8  -3   0 34.8208 2.35226   1
   8  -3   0 22.1955 1.67952   2
   8  -3   0 20.4498 1.84781   2
   8   3   0 41.9115 2.82627   1
   8   3   0 40.5699 2.04817   1
   8   3   0 18.5996 3.46153   2
   8   3   0 24.0720 1.52690   2
   9  -3   0 19.5438 1.81048   2
   9  -3   0 16.8644 1.54997   2
   9  -3   0 32.5080 1.90510   1
   9  -3   0 30.2947 2.11749   1
   9   3   0 30.4188 1.80123   1
   9   3   0 31.4684 2.38552   1
   9   3   0 15.3018 2.06529   2
   9   3   0 17.7559 1.44650   2
  10  -3   0 5.00218 1.08074   1
  10  -3   0 2.05465 0.76355   2
  10   3   0 8.96562 1.70245   1
  10   3   0 6.89852 1.03957   1
  10   3   0 2.82664 0.79007   2
  10   3   0 2.32949 1.03433   2
 -11  -3   0 6.28409 0.95423   2
  11  -3   0 7.89529 1.21854   2
  11  -3   0 14.7347 1.31974   1
 -11  -3   0 14.5555 1.34496   1
  11   3   0 13.4313 1.36951   1
  11   3   0 6.96047 1.22817   2
 -11   3   0 7.09744 2.16528   2
  12  -3   0 60.7043 2.83890   2
 -12  -3   0 60.6232 2.41175   2
  12  -3   0 116.913 4.64471   1
 -12  -3   0 117.637 4.31289   1
  12   3   0 122.812 4.62446   1
 -12   3   0 117.377 5.20577   1
  12   3   0 54.5142 2.82502   2
 -13  -3   0 22.3632 1.25794   1
   0   4   0 1063.29 40.0224   1
   0   4   0 965.689 39.9693   1
   0   4   0 593.763 23.5197   2
   0   4   0 630.943 23.6416   2
   0   4   0 549.101 20.3879   2
   1   4   0 19.0483 1.03600   1
  -1   4   0 19.7551 1.26055   1
  -1   4   0 20.7704 1.37375   1
   1   4   0 17.5687 1.19516   1
  -1   4   0 11.4621 1.23706   2
   1   4   0 11.3552 0.91293   2
  -1   4   0 11.2311 1.03855   2
   1   4   0 10.8269 0.85494   2
   2  -4   0 204.330 7.20755   1
   2  -4   0 112.497 4.34736   2
   2   4   0 202.034 8.26931   1
  -2   4   0 199.326 8.39114   1
  -2   4   0 202.488 8.46686   1
   2   4   0 195.987 7.14528   1
   2   4   0 109.412 4.80476   2
  -2   4   0 117.165 5.16495   2
  -2   4   0 113.083 5.04058   2
   2   4   0 111.047 4.19383   2
  -3  -4   0 149.263 6.32143   2
   3  -4   0 161.522 5.67618   2
  -3  -4   0 260.451 11.1110   1
   3  -4   0 281.304 9.61104   1
   3   4   0 266.944 9.54304   1
   3   4   0 272.777 11.0313   1
  -3   4   0 140.523 6.66222   2
   3   4   0 145.763 5.44173   2
   3   4   0 147.612 6.28100   2
   4  -4   0 251.365 8.74117   2
  -4  -4   0 222.885 9.88725   2
  -4  -4   0 417.315 17.5648   1
   4  -4   0 451.059 15.1640   1
   4   4   0 431.073 17.4180   1
   4   4   0 430.163 15.0787   1
   4   4   0 240.505 8.50730   2
   5  -4   0 184.210 6.78765   2
   5  -4   0 197.606 7.13590   2
   5  -4   0 339.599 11.9615   1
   5  -4   0 326.603 11.5601   1
   5   4   0 191.697 6.90198   2
   5   4   0 181.632 6.77443   2
   5   4   0 333.708 11.4131   1
   5   4   0 342.564 11.8787   1
   6  -4   0 55.2451 2.78344   1
   6  -4   0 58.2924 2.62288   1
   6  -4   0 30.1167 1.82110   2
   6  -4   0 28.8086 1.87982   2
   6   4   0 58.0708 3.66919   1
   6   4   0 60.0625 2.56905   1
   6   4   0 32.6605 1.87683   2
   6   4   0 31.9967 1.64758   2
   6   4   0 24.6624 2.81445   2
   7  -4   0 114.290 4.64425   1
   7  -4   0 111.881 4.53311   1
   7  -4   0 67.5131 3.09058   2
   7  -4   0 64.5697 2.91691   2
   7   4   0 120.503 4.58488   1
   7   4   0 113.777 5.47183   1
   7   4   0 61.1678 3.67783   2
   7   4   0 62.9357 2.86911   2
   8  -4   0 6.31659 1.20204   2
   8  -4   0 6.27621 1.29604   2
   8  -4   0 13.2458 1.47823   1
   8  -4   0 13.6696 1.26600   1
   8   4   0 17.4757 2.10259   1
   8   4   0 12.5706 1.19066   1
   8   4   0 9.36120 1.95407   2
   8   4   0 7.37037 1.05286   2
   9  -4   0 16.0963 1.51538   2
   9  -4   0 12.9245 1.48121   2
   9  -4   0 26.2684 1.74333   1
   9  -4   0 26.0872 1.85368   1
   9   4   0 12.8340 2.03551   2
   9   4   0 13.9196 1.36107   2
   9   4   0 27.4664 1.66970   1
   9   4   0 30.7117 2.38274   1
  10  -4   0 26.0746 1.70288   2
  10  -4   0 20.3025 1.72967   2
  10  -4   0 46.4187 2.83375   1
  10  -4   0 44.1795 2.34926   1
  10   4   0 42.5962 2.25013   1
  10   4   0 51.3339 2.89823   1
  10   4   0 23.6581 1.71217   2
  10   4   0 24.5417 2.16019   2
 -11  -4   0 12.9498 1.07768   1
  11  -4   0 13.8128 1.20149   1
 -11  -4   0 7.60814 0.82346   2
  11  -4   0 7.55129 1.22443   2
  11   4   0 12.8540 1.15941   1
  11   4   0 8.24091 1.47557   2
  11   4   0 6.02475 1.19113   2
 -12  -4   0 0.20549 0.44849   1
  12  -4   0 0.88174 0.59178   1
  12  -4   0 -0.3503 0.70443   2
 -12  -4   0 0.24964 0.41630   2
  12   4   0 1.05703 0.86188   2
  12   4   0 0.68236 0.63788   1
 -13  -4   0 15.4150 0.98967   1
 -13  -4   0 20.9697 1.36199   1
   0   5   0 1.90933 0.67414   2
   0   5   0 1.30146 1.15743   2
   0   5   0 0.59951 0.62394   1
   0   5   0 1.12130 0.93164   1
   1   5   0 13.1706 0.89471   1
  -1   5   0 12.3759 1.50564   1
   1   5   0 12.6939 1.73752   1
   1   5   0 11.6035 1.31323   1
  -1   5   0 4.72883 1.48578   2
   1   5   0 7.93161 1.28141   2
   1   5   0 9.15632 2.02610   2
   1   5   0 6.84346 0.80115   2
  -1   5   0 5.33488 1.96850   2
   2   5   0 122.033 4.44298   1
   2   5   0 112.177 5.23288   1
  -2   5   0 120.397 5.45215   1
   2   5   0 64.0066 2.69691   2
   2   5   0 64.0821 3.27486   2
  -2   5   0 70.1907 3.70036   2
   3  -5   0 12.9960 1.92257   2
   3  -5   0 8.55812 1.35664   2
   3  -5   0 20.3676 1.22470   1
   3  -5   0 20.3867 1.68680   1
   3   5   0 12.0489 0.91032   2
  -3   5   0 6.80773 2.15971   2
   3   5   0 21.1034 1.17064   1
   3   5   0 17.2855 1.94522   1
  -3   5   0 16.4868 2.05191   1
   4  -5   0 290.131 10.1169   1
   4  -5   0 275.217 9.91703   1
   4  -5   0 274.149 9.80954   1
   4  -5   0 159.440 5.91247   2
   4  -5   0 153.161 5.60274   2
   4  -5   0 154.337 5.64041   2
   4   5   0 155.132 5.70233   2
   4   5   0 140.292 5.62635   2
   4   5   0 283.883 10.0349   1
   5  -5   0 105.421 4.24646   1
   5  -5   0 97.5171 4.42942   1
   5  -5   0 108.622 4.24338   1
   5  -5   0 56.9150 2.70114   2
   5  -5   0 53.2859 2.56021   2
   5  -5   0 52.2943 2.61310   2
   5   5   0 108.070 4.14337   1
   5   5   0 57.6428 2.48831   2
   6  -5   0 23.9330 1.56354   1
   6  -5   0 24.3908 1.81028   1
   6  -5   0 12.7054 1.33043   2
   6  -5   0 14.9922 1.35135   2
   6  -5   0 11.7753 1.73239   2
   6   5   0 12.5663 1.09120   2
   6   5   0 8.95663 1.75340   2
   6   5   0 19.2931 3.06628   1
   6   5   0 24.5805 1.45729   1
   7  -5   0 1.43701 0.67104   2
   7  -5   0 1.00057 0.66989   2
   7  -5   0 3.03341 0.81307   1
   7  -5   0 2.74823 0.91301   1
   7   5   0 4.13280 1.40791   1
   7   5   0 2.37796 0.59954   1
   7   5   0 1.11849 0.51932   2
   7   5   0 7.21514 2.30734   2
   8  -5   0 65.8228 2.97280   1
   8  -5   0 61.8986 2.98153   1
   8  -5   0 28.3601 2.03281   2
   8  -5   0 35.3033 1.89489   2
   8   5   0 33.7732 2.75556   2
   8   5   0 31.5393 1.94678   2
   8   5   0 64.0273 3.69408   1
   8   5   0 64.2652 2.90709   1
   9  -5   0 30.3219 1.83707   1
   9  -5   0 28.6560 1.80041   1
   9  -5   0 14.9009 1.47565   2
   9  -5   0 17.4904 1.40635   2
   9   5   0 29.0369 2.45352   1
   9   5   0 28.7520 1.71598   1
   9   5   0 14.2545 1.37090   2
   9   5   0 15.6013 2.20046   2
  10  -5   0 1.12234 0.61178   2
 -10  -5   0 0.74878 0.43157   2
  10  -5   0 0.54807 0.67149   2
  10  -5   0 0.92728 0.72908   1
  10  -5   0 1.18713 0.61463   1
 -10  -5   0 1.34712 0.52239   1
  10   5   0 1.43714 0.98973   2
  10   5   0 -0.1002 0.65740   2
  10   5   0 0.85830 0.51390   1
 -11  -5   0 0.12917 0.40075   1
  11  -5   0 0.36752 0.54044   1
 -11  -5   0 0.21566 0.38212   2
  11  -5   0 -0.8891 0.65004   2
  11   5   0 0.05123 0.74194   2
  11   5   0 1.58427 0.61754   1
 -12  -5   0 -0.3536 0.45957   2
 -12  -5   0 1.20989 0.41140   1
   0  -6   0 59.9156 3.02358   1
   0  -6   0 55.0636 3.56347   1
   0  -6   0 29.6541 1.79573   2
   0   6   0 57.5938 3.82375   1
   0   6   0 58.1506 2.47775   1
   0   6   0 32.9035 1.69465   2
   1  -6   0 11.3672 1.47210   2
  -1  -6   0 10.7344 1.26239   2
   1  -6   0 12.7277 1.22999   2
   1  -6   0 22.9047 1.86104   1
  -1  -6   0 22.2226 2.03120   1
   1  -6   0 21.0266 1.92182   1
   1   6   0 20.5005 1.25483   1
  -1   6   0 21.2986 1.25932   1
   1   6   0 11.3965 0.98523   2
  -1   6   0 9.13328 2.88596   2
  -1   6   0 10.2161 1.06837   2
   2  -6   0 120.352 4.82889   1
  -2  -6   0 112.931 4.79768   1
   2  -6   0 112.723 4.55275   1
  -2  -6   0 59.8775 2.71797   2
   2  -6   0 62.2529 2.65697   2
   2  -6   0 59.5836 2.73494   2
   2   6   0 63.2090 2.65780   2
   2   6   0 121.432 4.50402   1
   3  -6   0 2.14850 0.73236   2
  -3  -6   0 1.63071 0.87234   2
   3  -6   0 0.67342 0.66492   2
  -3  -6   0 2.26528 1.15468   1
   3  -6   0 1.75320 0.87638   1
   3  -6   0 2.99120 1.01458   1
   3   6   0 2.00763 0.67730   1
   3   6   0 0.54404 0.46647   2
   4  -6   0 1.70816 0.66404   2
   4  -6   0 0.95651 0.66408   2
   4  -6   0 2.46945 0.96232   1
   4  -6   0 4.59309 0.94153   1
   4   6   0 4.21779 0.76421   1
   4   6   0 1.88515 0.54465   2
   5  -6   0 172.995 6.41487   2
   5  -6   0 323.847 11.5930   1
   5  -6   0 329.074 11.5189   1
   5   6   0 334.276 11.8026   1
   5   6   0 177.405 6.62206   2
   6  -6   0 0.78490 0.53058   1
   6  -6   0 2.68481 1.14880   1
   6  -6   0 4.41388 1.20712   1
   6  -6   0 1.01578 0.77208   2
   6  -6   0 0.55512 0.63168   2
   6   6   0 0.14898 0.51145   2
   6   6   0 1.35713 0.52530   1
   7  -6   0 1.28481 0.64828   2
   7  -6   0 1.70636 0.78073   1
   7  -6   0 2.85044 0.92594   1
   7   6   0 0.89865 0.60003   2
   7   6   0 1.78485 0.52309   1
   8  -6   0 48.3976 2.26368   2
   8  -6   0 86.2067 3.83322   1
   8  -6   0 94.6044 3.75718   1
   8   6   0 87.2969 3.71841   1
   8   6   0 43.9237 3.36341   2
   8   6   0 44.6405 2.37812   2
   9  -6   0 133.573 5.03214   1
   9  -6   0 132.047 5.28256   1
  -9  -6   0 134.217 5.12682   1
   9  -6   0 70.0217 2.87559   2
   9   6   0 68.2869 3.91020   2
   9   6   0 69.1682 3.21480   2
   9   6   0 133.024 5.17400   1
 -10  -6   0 12.4557 0.91384   2
  10  -6   0 13.7427 1.07551   2
 -10  -6   0 24.4165 1.39683   1
  10  -6   0 27.3562 1.55922   1
  10   6   0 26.7532 1.51529   1
  10   6   0 11.2919 1.31715   2
 -11  -6   0 7.14536 0.70169   2
  11  -6   0 7.17132 0.90100   2
 -11  -6   0 12.3648 0.87219   1
  11   6   0 11.2928 1.20173   1
  11   6   0 7.28177 1.38715   2
   0  -7   0 1.60502 0.96038   1
   0  -7   0 2.46542 1.06446   1
   0  -7   0 -0.0129 0.57370   2
   0  -7   0 -0.4595 1.00379   2
   0   7   0 -0.4310 0.47109   2
  -1  -7   0 5.12842 1.58996   1
   1  -7   0 3.32834 0.96902   1
   1  -7   0 3.67599 1.16334   1
  -1  -7   0 2.12324 0.63197   2
   1  -7   0 1.50733 0.83653   2
   1  -7   0 1.65330 0.67076   2
  -1   7   0 1.86938 0.58878   2
   1   7   0 1.47273 0.55219   2
   1   7   0 5.00032 0.76185   1
  -1   7   0 3.56702 0.78058   1
  -2  -7   0 14.9046 1.35854   2
   2  -7   0 15.0221 1.37341   2
   2  -7   0 16.7460 1.28386   2
   2  -7   0 31.4371 2.34827   1
   2  -7   0 32.4899 2.23556   1
  -2  -7   0 30.8079 2.32175   1
  -2   7   0 32.3879 1.73119   1
   2   7   0 33.0536 1.73475   1
   2   7   0 16.2398 1.24001   2
  -2   7   0 17.2377 1.42722   2
  -3  -7   0 18.4819 1.93652   1
   3  -7   0 18.1988 1.61216   1
   3  -7   0 17.4143 1.84594   1
   3  -7   0 9.79458 1.12668   2
  -3  -7   0 12.6175 1.88538   2
   3  -7   0 9.55824 1.20856   2
  -3   7   0 9.96704 1.29651   2
   3   7   0 8.35236 1.00121   2
   3   7   0 15.7444 1.23829   1
   4  -7   0 141.713 5.47858   1
   4  -7   0 141.558 5.60191   1
  -4  -7   0 131.352 5.52901   1
   4  -7   0 80.4184 3.29797   2
   4  -7   0 78.3660 3.34348   2
   4   7   0 147.712 5.46124   1
   4   7   0 81.9478 3.43888   2
   5  -7   0 124.013 5.04995   1
   5  -7   0 120.411 4.95050   1
   5  -7   0 64.5358 2.68068   2
   5  -7   0 60.8427 2.76004   2
   5   7   0 129.153 5.37781   1
   5   7   0 55.2397 3.19097   2
  -6  -7   0 146.390 5.37899   1
   6  -7   0 146.101 5.51402   1
   6  -7   0 141.765 5.49864   1
   6  -7   0 76.6222 3.11923   2
   6  -7   0 75.9505 3.04722   2
   6   7   0 133.197 5.50726   1
   6   7   0 64.6341 3.14944   2
  -7  -7   0 1.30195 0.64303   1
   7  -7   0 1.27783 0.66028   1
   7  -7   0 0.34843 0.92414   2
   7  -7   0 0.86235 0.52929   2
   7   7   0 1.21599 0.60197   2
   7   7   0 1.15115 0.51120   1
   8  -7   0 1.31682 0.51868   2
  -8  -7   0 0.62665 0.43947   2
   8  -7   0 3.83752 0.95224   1
  -8  -7   0 1.91972 0.59569   1
   8   7   0 1.27452 0.64732   1
   8   7   0 0.87127 0.68364   2
  -9  -7   0 8.24691 0.95231   2
   9  -7   0 9.38265 0.88236   2
  -9  -7   0 17.0248 1.14380   1
   9  -7   0 16.9929 1.22362   1
   9   7   0 17.9851 1.25391   1
   9   7   0 8.33101 1.13447   2
  10  -7   0 4.98207 0.66510   2
 -10  -7   0 3.20599 0.58524   2
 -10  -7   0 9.51651 0.81510   1
  10  -7   0 9.36193 1.14714   1
  10   7   0 7.42736 1.07803   1
  10   7   0 5.86096 1.27011   2
 -11  -7   0 3.10138 0.57350   1
 -11  -7   0 1.71093 0.47818   2
   0  -8   0 117.704 4.52978   2
   0  -8   0 208.569 7.65038   1
   0   8   0 121.977 5.12439   2
   0   8   0 217.234 8.27594   1
   1  -8   0 23.5440 1.67266   2
   1  -8   0 20.6419 1.66149   2
  -1  -8   0 23.3482 1.51493   2
   1  -8   0 37.8039 2.30603   1
   1  -8   0 43.1063 2.52509   1
  -1  -8   0 41.6132 2.45006   1
   2  -8   0 10.9979 1.12584   2
  -2  -8   0 11.0016 1.15592   2
   2  -8   0 12.5496 1.20180   2
  -2  -8   0 23.2222 1.96258   1
   2  -8   0 23.1751 1.88653   1
   2  -8   0 22.4829 1.73618   1
   2   8   0 21.0086 1.39326   1
  -2   8   0 19.9270 1.38875   1
   2   8   0 12.1759 1.12760   2
  -2   8   0 11.9092 1.24628   2
   3  -8   0 3.02347 0.88870   2
   3  -8   0 2.23377 0.66681   2
  -3  -8   0 4.40922 1.14532   2
  -3  -8   0 8.91646 1.65286   1
   3  -8   0 6.00497 1.51095   1
   3  -8   0 7.92408 1.37476   1
  -3   8   0 5.35837 0.90573   1
   3   8   0 6.33594 0.94549   1
   3   8   0 3.55995 0.86321   2
  -3   8   0 1.83034 0.71834   2
   4  -8   0 6.92932 0.99179   2
   4  -8   0 6.35230 1.04370   2
   4  -8   0 9.46365 1.39002   1
  -4  -8   0 12.0504 1.89799   1
   4  -8   0 13.1724 1.55468   1
  -4   8   0 7.77854 1.22117   2
   4   8   0 6.74000 0.97792   2
  -4   8   0 9.24264 1.06392   1
   4   8   0 9.50558 1.03210   1
   5  -8   0 3.02691 0.78124   1
   5  -8   0 2.00145 0.79134   1
  -5  -8   0 2.31493 1.01043   1
   5  -8   0 1.77814 0.53924   2
   5  -8   0 1.05052 0.54605   2
  -5  -8   0 1.11995 0.62069   2
   5   8   0 1.19627 0.59901   2
  -5   8   0 1.46532 0.69156   2
   5   8   0 3.24892 0.69838   1
   6  -8   0 0.25162 0.55171   2
   6  -8   0 0.40483 0.49619   2
  -6  -8   0 0.46172 0.51135   2
   6  -8   0 2.45608 0.82634   1
  -6  -8   0 0.34574 0.74716   1
   6  -8   0 -0.0444 0.72809   1
   6   8   0 0.75841 0.54867   2
  -6   8   0 -0.0707 0.66153   2
   6   8   0 0.73844 0.53656   1
  -6   8   0 1.78785 0.62654   1
   7  -8   0 0.89973 0.56073   1
  -7  -8   0 0.89062 0.61704   1
  -7  -8   0 -0.2862 0.43856   2
   7  -8   0 -0.0567 0.43627   2
   7  -8   0 -0.2800 0.60570   2
   7   8   0 0.20835 0.50318   1
  -7   8   0 -0.0835 0.53500   1
  -7   8   0 0.00649 0.67496   2
   7   8   0 -0.3930 0.57490   2
   8  -8   0 3.02890 0.67870   2
  -8  -8   0 3.94248 0.68983   2
  -8  -8   0 6.79505 0.92055   1
   8  -8   0 8.57633 0.90786   1
  -8   8   0 7.67775 0.92870   1
   8   8   0 7.20960 0.98383   1
  -8   8   0 4.37276 1.08492   2
  -9  -8   0 3.17086 0.81349   2
   9  -8   0 2.05167 0.52871   2
   9  -8   0 3.23213 0.68131   1
  -9  -8   0 4.19303 0.71956   1
   9   8   0 -0.0961 1.37966   2
  -9   8   0 1.74542 0.71888   2
  -9   8   0 2.69052 0.86323   1
 -10  -8   0 13.2716 0.82178   2
  10  -8   0 14.8866 0.80946   2
   0  -9   0 0.09171 0.43695   2
   0   9   0 0.21273 0.52530   2
   0   9   0 -0.1363 0.50280   1
  -1  -9   0 31.5019 2.05631   1
   1  -9   0 27.2267 1.95146   1
   1  -9   0 25.0857 1.97416   1
   1  -9   0 14.9062 1.15382   2
  -1  -9   0 14.7264 1.14764   2
   1  -9   0 14.2330 1.82254   2
   1   9   0 25.5122 1.55648   1
  -1   9   0 27.5341 1.59696   1
  -1   9   0 14.1942 1.29933   2
   1   9   0 15.6684 1.23693   2
  -2  -9   0 0.93108 0.52492   2
   2  -9   0 0.20148 0.81296   2
   2  -9   0 0.88378 0.42190   2
   2  -9   0 0.75819 0.75141   1
   2  -9   0 1.16552 0.72560   1
  -2  -9   0 0.75370 0.74218   1
   2   9   0 0.31663 0.52156   2
  -2   9   0 0.52581 0.58533   2
   2   9   0 0.42350 0.51748   1
  -2   9   0 0.80631 0.51346   1
   3  -9   0 82.0619 3.71831   1
   3  -9   0 78.8250 3.84782   1
  -3  -9   0 76.9313 3.40638   1
  -3  -9   0 38.3853 1.87314   2
   3  -9   0 43.5487 1.98349   2
   3  -9   0 41.8255 1.91325   2
  -3   9   0 36.7510 2.27957   2
   3   9   0 38.7690 2.06924   2
  -3   9   0 79.3297 3.52808   1
   3   9   0 72.7223 3.26955   1
   4  -9   0 11.6275 1.03865   2
   4  -9   0 11.4056 0.96050   2
   4  -9   0 21.2301 1.64640   1
   4  -9   0 20.4139 1.50259   1
  -4  -9   0 22.8230 1.96892   1
  -4   9   0 10.2527 1.22866   2
   4   9   0 10.7741 1.07890   2
  -4   9   0 22.4094 1.36301   1
   4   9   0 21.0545 1.38193   1
   5  -9   0 1.87486 0.67643   1
   5  -9   0 1.23555 0.54170   1
   5  -9   0 0.40771 0.44126   2
   5  -9   0 0.25886 0.39602   2
  -5   9   0 1.33808 0.49887   1
   5   9   0 -0.0760 0.55901   1
  -5   9   0 0.78877 0.66867   2
   5   9   0 -0.5691 0.51128   2
   6  -9   0 2.28971 0.57685   1
   6  -9   0 1.32717 0.73828   1
   6  -9   0 1.16430 0.43640   2
   6  -9   0 1.29407 0.40890   2
  -6   9   0 0.84963 0.64275   2
   6   9   0 -0.4591 0.58315   2
  -6   9   0 2.43841 0.59404   1
   6   9   0 2.98611 0.84581   1
   7  -9   0 9.03166 0.95734   1
  -7  -9   0 4.66691 0.98224   2
   7  -9   0 5.41551 0.61799   2
  -7   9   0 3.30550 0.98232   2
   7   9   0 8.00780 1.13338   2
  -7   9   0 9.43498 0.91954   1
   7   9   0 9.77147 1.05310   1
   8  -9   0 -0.1599 0.29293   2
   8  -9   0 2.17348 0.61279   1
   0 -10   0 56.9433 2.69758   1
   0 -10   0 31.1091 1.45735   2
   0  10   0 61.7351 2.63649   1
   0  10   0 28.1114 1.63711   2
   1 -10   0 5.40477 0.69156   2
  -1 -10   0 4.81168 0.71100   2
   1 -10   0 8.25584 1.22639   1
  -1 -10   0 7.32336 1.06833   1
   1  10   0 10.3435 1.38521   1
  -1  10   0 8.39834 0.98606   1
   1  10   0 4.48046 0.95910   2
  -1  10   0 4.29318 1.05067   2
  -2 -10   0 -0.0293 0.42767   2
   2 -10   0 -0.2644 0.30847   2
  -2 -10   0 0.81630 0.61359   1
   2 -10   0 0.28483 0.56424   1
   2 -10   0 0.60491 0.72925   1
   2  10   0 -0.7731 0.52564   2
   2  10   0 0.01229 0.47835   1
  -2  10   0 0.17262 0.49950   1
  -3 -10   0 1.09537 0.74256   1
   3 -10   0 0.18824 0.57556   1
   3 -10   0 0.10096 0.30663   2
  -3 -10   0 0.80269 0.70010   2
   3 -10   0 0.91901 0.51924   2
  -3  10   0 -0.4120 0.58791   2
   3  10   0 0.72243 0.56586   2
   3  10   0 0.23034 0.54236   1
   4 -10   0 3.71535 0.72862   2
   4 -10   0 4.37604 0.67734   2
   4 -10   0 7.24809 0.92321   1
   4 -10   0 5.82882 1.01758   1
  -4  10   0 2.79913 0.93165   2
   4  10   0 5.52363 0.93927   2
  -4  10   0 7.49629 0.86376   1
   5 -10   0 24.3491 1.40001   1
   5 -10   0 22.8479 1.30043   1
   5 -10   0 11.7778 1.00235   2
   5 -10   0 12.0929 0.85740   2
  -5  10   0 12.3733 1.17325   2
   5  10   0 11.7439 1.18812   2
   5  10   0 24.2338 1.41753   1
  -5  10   0 25.3312 1.34158   1
   6 -10   0 6.69977 0.59349   2
   6 -10   0 13.5118 0.90111   1
   0 -11   0 -0.2350 0.46356   1
   0 -11   0 0.04558 0.31120   2
  -1 -11   0 4.32574 0.89976   1
   1 -11   0 3.23305 0.74812   1
  -1 -11   0 2.06686 0.59546   2
   1 -11   0 1.59060 0.46915   2
   2 -11   0 -0.3237 0.42441   1
   2 -11   0 0.43485 0.28674   2
   3 -11   0 26.5226 1.12094   2
   3 -11   0 50.2606 2.04086   1
 -14   0   1 0.85857 0.52947   1
 -14   0   1 0.03525 0.58088   2
  13   0  -1 0.21601 0.91470   2
  13   0  -1 -0.2415 0.63374   1
  12   0  -1 0.13455 0.63337   1
  12   0  -1 0.08880 0.79507   2
  11   0  -1 0.48054 0.54151   1
  11   0  -1 -0.1735 0.73135   2
  10   0  -1 1.19634 0.56876   1
  10   0  -1 1.00213 1.07380   1
  10   0  -1 1.05377 0.73942   2
  10   0  -1 1.51548 1.00343   2
   9   0  -1 2.65719 1.84127   1
   9   0  -1 0.50247 0.64465   2
   8   0  -1 -0.8459 1.03965   1
   8   0  -1 -0.1907 0.49086   1
   8   0  -1 0.27492 0.54844   2
   8   0  -1 0.58274 0.95933   2
   7   0  -1 -0.1859 1.12120   2
   7   0  -1 0.86663 1.11095   2
   7   0  -1 0.15279 1.25934   1
   7   0  -1 0.76228 1.10088   1
   6   0  -1 -0.1868 0.61356   2
   6   0  -1 -0.5067 0.40793   2
   6   0  -1 -0.2083 0.42145   1
   6   0  -1 -0.3869 0.61637   1
   5   0  -1 0.48245 0.41257   2
   5   0  -1 -0.1607 0.41256   2
  -5   0   1 0.65497 0.45238   2
   5   0  -1 0.00308 0.43703   1
   5   0  -1 -0.0854 0.39280   1
  -5   0   1 -0.2447 0.45240   1
  -4   0   1 0.21583 0.29753   1
   4   0  -1 -0.0859 0.25291   1
   4   0  -1 -0.0683 0.22199   2
  -4   0   1 0.35870 0.28912   2
   3   0  -1 0.40515 0.16355   2
  -3   0   1 0.07200 0.16587   2
  -3   0   1 1.20896 0.39806   1
   2   0  -1 0.96629 0.23710   1
  -2   0   1 0.04722 0.10738   2
  -1   0   1 0.84672 0.13549  -2
  -1   0   1 0.84672 0.13549   1
   0   0  -1 0.08101 0.03350   2
   0   0  -1 0.05106 0.02818   1
   0   0   1 0.34702 0.07742  -2
   0   0   1 0.34702 0.07742   1
   1   0   1 0.02262 0.06279   2
  -1   0  -1 0.14386 0.07573   2
   1   0   1 0.07116 0.06241   1
  -1   0  -1 0.07992 0.06613   1
   2   0   1 0.24351 0.12652   1
  -2   0  -1 -0.0638 0.13025   1
   2   0   1 0.10797 0.11717   2
  -2   0  -1 0.36352 0.13581   2
  -3   0  -1 0.27464 0.19286   2
   3   0   1 0.17419 0.19535   2
  -3   0  -1 0.33488 0.21286   1
   4   0   1 0.27231 0.30625   2
  -4   0  -1 0.01318 0.28895   2
  -4   0  -1 0.15107 0.33207   1
   4   0   1 0.33425 0.31766   1
  -5   0  -1 0.01601 0.48125   2
   5   0   1 -0.0100 0.37544   2
   5   0   1 0.63134 0.46240   2
  -5   0  -1 0.35489 0.52767   1
   5   0   1 -0.1600 0.45139   1
   5   0   1 -0.0259 0.36682   1
   6   0   1 0.67064 0.77105   1
   6   0   1 0.29619 0.39878   1
   6   0   1 0.20783 0.79562   2
   6   0   1 0.46363 0.48221   2
   7   0   1 -0.4844 1.11280   1
   7   0   1 0.30647 0.45628   1
   7   0   1 0.49196 1.98992   1
   7   0   1 0.56201 1.05338   2
   7   0   1 -0.0252 0.48510   2
   8   0   1 0.86939 0.54712   1
   8   0   1 -0.1021 0.91187   1
   8   0   1 -0.3559 0.87351   2
   8   0   1 -0.0665 0.58318   2
   9   0   1 0.22206 0.63492   2
   9   0   1 -0.9119 0.85215   2
   9   0   1 -0.0320 0.88906   1
   9   0   1 -0.1929 0.50460   1
  10   0   1 -0.7760 0.53912   1
  10   0   1 0.33294 0.96626   1
  10   0   1 -0.2413 0.68872   2
  10   0   1 0.04513 0.89210   2
  11   0   1 0.39607 0.68324   2
  11   0   1 -0.3086 0.87752   2
  11   0   1 -0.1261 0.52296   1
  11   0   1 2.06076 0.93884   1
  12   0   1 -0.3066 0.69534   2
  12   0   1 0.21466 0.56997   1
  13   0   1 -0.2502 0.86826   2
  13   0   1 0.24727 0.57443   1
 -14  -1   1 17.9057 1.23392   2
 -14  -1   1 37.3369 1.80430   1
 -14   1   1 17.0147 1.57892   2
 -14   1   1 33.3715 1.83586   1
  13  -1  -1 0.57778 0.67584   1
  13  -1  -1 2.14891 0.95465   2
  13   1  -1 1.58919 1.01193   2
  13   1  -1 0.85849 0.68316   1
  12  -1  -1 14.4999 1.53263   2
  12  -1  -1 26.1384 1.64560   1
  12   1  -1 25.7436 1.62827   1
  12   1  -1 11.6014 1.51178   2
  11  -1  -1 202.511 7.74903   1
 -11  -1   1 206.487 7.24651   1
 -11  -1   1 102.553 4.00437   2
  11  -1  -1 104.273 4.53097   2
  11   1  -1 216.579 8.91121   1
  11   1  -1 196.828 7.70220   1
  11   1  -1 102.939 4.49937   2
 -10  -1   1 9.05329 1.36446   2
  10  -1  -1 10.5408 1.35838   2
 -10  -1   1 15.8230 1.51964   1
  10  -1  -1 17.8368 1.41511   1
  10   1  -1 7.97972 1.32816   2
  10   1  -1 14.3701 3.16877   2
  10   1  -1 17.0940 2.09383   1
  10   1  -1 17.3243 1.41549   1
   9  -1  -1 37.2532 2.85377   1
   9  -1  -1 39.4908 2.07787   1
   9  -1  -1 22.6259 1.62558   2
   9  -1  -1 19.6486 2.52900   2
   9   1  -1 36.7194 2.69869   1
   9   1  -1 41.1980 2.08003   1
   9   1  -1 21.0803 2.24773   2
   9   1  -1 20.7625 1.58291   2
   8  -1  -1 1.29925 1.10459   2
   8  -1  -1 0.62721 0.53606   2
   8  -1  -1 -0.1927 1.15659   1
   8  -1  -1 2.10911 0.58986   1
   8   1  -1 4.87253 1.78160   1
   8   1  -1 1.31268 0.55066   1
   8   1  -1 1.25113 1.08893   2
   8   1  -1 -0.4237 0.53623   2
   7  -1  -1 34.1806 1.72925   1
   7  -1  -1 33.1699 3.13880   1
   7  -1  -1 19.3877 1.36226   2
   7   1  -1 33.1241 1.69125   1
   7   1  -1 31.6196 2.63282   1
   7   1  -1 31.3722 2.62072   1
   7   1  -1 16.5855 2.24882   2
   7   1  -1 19.9637 1.24611   2
   7   1  -1 15.4123 2.18471   2
  -6  -1   1 26.7436 2.44093   2
   6  -1  -1 30.5694 2.03632   2
   6  -1  -1 29.9764 1.62406   2
   6  -1  -1 51.2948 2.83437   1
  -6  -1   1 50.8219 3.06349   1
   6  -1  -1 52.4661 2.25471   1
   6   1  -1 48.9481 2.21734   1
   6   1  -1 51.8589 2.78260   1
   6   1  -1 28.6648 1.93748   2
   6   1  -1 31.0973 1.53275   2
   5  -1  -1 4.59359 0.77085   1
   5  -1  -1 4.55808 0.90461   1
   5  -1  -1 3.94156 0.82807   2
  -5  -1   1 3.96933 0.88649   2
   5  -1  -1 3.71397 0.80141   2
   5   1  -1 2.95489 1.10043   2
   5   1  -1 4.26457 0.70722   2
  -5   1   1 5.11704 0.99825   2
   5   1  -1 4.17747 0.77741   1
   4  -1  -1 280.026 11.7181   1
  -4  -1   1 288.389 11.6956   1
   4  -1  -1 165.056 7.12122   2
  -4  -1   1 171.400 7.07986   2
   4   1  -1 289.129 11.6646   1
  -4   1   1 297.182 11.7512   1
  -4   1   1 178.089 7.16007   2
   4   1  -1 172.766 7.09669   2
   3  -1  -1 279.555 11.1351   2
  -3  -1   1 277.751 11.0473   2
  -3  -1   1 454.099 17.8440   1
   3  -1  -1 438.025 17.8644   1
  -3   1   1 299.450 11.1391   2
   3   1  -1 250.002 11.0334   2
  -3   1   1 468.327 17.8958   1
   3   1  -1 437.956 17.8170   1
  -2  -1   1 0.52249 0.16181   1
  -2  -1   1 0.16239 0.12240   2
   2   1  -1 0.30049 0.12429   2
   2   1  -1 0.36475 0.14929   1
  -2   1   1 1.43102 0.37988  -2
  -2   1   1 1.43102 0.37988   1
  -1  -1   1 66.2811 2.65620   1
   1  -1  -1 99.3064 4.08740  -2
   1  -1  -1 99.3064 4.08740   1
  -1  -1   1 38.3899 1.63845   2
  -1   1   1 40.0608 1.62908   2
   1   1  -1 36.5245 1.63191   2
   1   1  -1 60.7594 2.63868   1
  -1   1   1 65.3874 2.63861   1
   0  -1   1 201.819 7.95882   2
   0  -1   1 380.399 13.9809   1
   0   1  -1 326.887 13.9351   1
   0   1   1 355.862 13.9620   1
   0   1   1 204.638 7.87022   2
   0   1  -1 194.394 7.94703   2
  -1  -1  -1 9.23958 0.40317   2
  -1  -1  -1 14.8608 0.65695   1
   1   1   1 13.2921 0.64627   1
  -1   1  -1 15.8394 0.74587   1
   1   1   1 7.27414 0.46521   2
  -2  -1  -1 47.8276 2.01957   2
   2  -1   1 79.9373 3.50837   1
  -2  -1  -1 83.7368 3.42735   1
  -2   1  -1 51.6176 2.15990   2
   2   1   1 45.3939 2.02431   2
   2   1   1 83.2634 3.42989   1
  -2   1  -1 87.5600 3.51564   1
   3  -1   1 29.2058 1.51020   1
  -3  -1  -1 27.8526 1.38179   1
   3  -1   1 16.1470 1.00972   2
  -3  -1  -1 16.9923 0.88722   2
  -3   1  -1 26.3772 1.61535   1
   3   1   1 29.9927 1.40411   1
   3   1   1 16.3167 0.90165   2
  -3   1  -1 16.2476 1.00291   2
   4  -1   1 1.04507 0.43499   1
  -4  -1  -1 1.84925 0.62049   1
   4  -1   1 0.43398 0.37533   2
  -4  -1  -1 0.66093 0.30550   2
   4   1   1 0.38309 0.30362   1
  -4   1  -1 0.38606 0.38487   1
  -4   1  -1 -0.2505 0.36228   2
   4   1   1 0.19832 0.29809   2
   5  -1   1 60.5047 3.07749   2
   5  -1   1 63.2472 2.56512   2
  -5  -1  -1 59.8286 2.89672   2
   5  -1   1 110.358 4.90335   1
   5  -1   1 107.435 4.07251   1
  -5  -1  -1 106.117 4.79007   1
   5   1   1 105.408 4.05203   1
   5   1   1 107.618 4.73075   1
  -5   1  -1 106.572 4.89236   1
  -5   1  -1 60.8887 3.12195   2
   5   1   1 60.3073 2.48406   2
   5   1   1 59.6496 2.92769   2
   6  -1   1 32.6091 2.31764   1
   6  -1   1 31.5852 1.57057   1
  -6  -1  -1 24.6053 2.42450   1
   6  -1   1 17.2218 1.86022   2
  -6  -1  -1 18.3110 1.88389   2
   6  -1   1 17.4000 1.21824   2
   6   1   1 28.6178 2.15563   1
   6   1   1 31.7509 1.56505   1
   6   1   1 17.1267 1.83485   2
   6   1   1 16.9254 1.11270   2
   7  -1   1 12.4983 1.05468   1
   7  -1   1 15.4215 2.24692   1
   7  -1   1 5.73603 2.02470   2
   7  -1   1 7.19160 0.99155   2
   7   1   1 12.8019 1.05149   1
   7   1   1 11.7601 1.60512   1
   7   1   1 10.9181 2.55397   1
   7   1   1 9.55958 1.81135   1
   7   1   1 7.66559 0.88313   2
   7   1   1 5.54179 1.67166   2
   7   1   1 5.26646 1.70106   2
   7   1   1 6.58874 1.72097   2
   8  -1   1 55.8987 3.41250   1
   8  -1   1 55.6961 2.62311   1
   8  -1   1 27.0827 2.46686   2
   8  -1   1 31.4093 1.89040   2
   8   1   1 53.8285 3.24445   1
   8   1   1 55.5120 2.54359   1
   8   1   1 30.9700 1.75668   2
   8   1   1 28.3916 2.32683   2
   9  -1   1 79.6807 4.29320   1
   9  -1   1 78.3003 3.49958   1
   9  -1   1 44.9744 2.93030   2
   9  -1   1 41.5086 2.38458   2
   9   1   1 80.3889 4.23731   1
   9   1   1 84.2665 3.52061   1
   9   1   1 43.8484 2.38789   2
   9   1   1 43.2312 2.88475   2
  10  -1   1 34.2233 2.51198   2
  10  -1   1 24.7828 1.94168   2
  10  -1   1 57.4036 3.41047   1
  10  -1   1 50.5741 2.63176   1
  10   1   1 29.0404 1.96418   2
  10   1   1 29.9166 2.38812   2
  10   1   1 58.0490 4.05108   1
  10   1   1 53.5614 2.62635   1
  11  -1   1 49.4568 2.82788   2
  11  -1   1 100.290 4.40810   1
 -11  -1  -1 111.766 4.20905   1
  11   1   1 54.1221 2.85225   2
  11   1   1 63.0441 3.24158   2
  11   1   1 114.737 5.17747   1
  11   1   1 105.046 4.59096   1
  12  -1   1 24.8558 1.52960   1
  12  -1   1 13.3129 1.41368   2
  12   1   1 11.5756 1.50101   2
  12   1   1 24.9621 1.51844   1
  13  -1   1 6.47256 0.98805   1
  13  -1   1 1.72152 0.86883   2
  13   1   1 6.36844 0.98758   1
  13   1   1 2.11258 0.92080   2
 -14  -2   1 12.7858 1.01008   1
 -14  -2   1 6.71680 0.91297   2
  13  -2  -1 0.35402 0.68171   1
  13  -2  -1 -0.1889 0.94842   2
  13   2  -1 -0.5283 0.75741   1
 -13   2   1 0.50902 0.68670   1
  13   2  -1 1.88444 1.04876   2
 -12  -2   1 0.31752 0.64688   2
  12  -2  -1 2.00251 0.87158   2
  12  -2  -1 1.36861 0.64011   1
 -12  -2   1 2.26787 0.64216   1
  12   2  -1 0.78893 0.82178   2
  12   2  -1 1.77541 0.62433   1
  11  -2  -1 0.70219 0.76225   2
 -11  -2   1 1.22790 0.60407   2
  11  -2  -1 3.78400 0.99503   1
 -11  -2   1 3.00226 0.68268   1
  11   2  -1 2.31470 0.92755   1
  11   2  -1 3.42680 0.98564   1
  11   2  -1 1.03108 0.81359   2
  11   2  -1 1.38707 0.94353   2
  10  -2  -1 119.258 4.93157   1
  10  -2  -1 64.5491 3.20966   2
  10   2  -1 65.4871 3.68252   2
  10   2  -1 64.2684 3.15295   2
  10   2  -1 125.964 5.76457   1
  10   2  -1 120.305 4.88504   1
   9  -2  -1 34.8815 2.14265   2
   9  -2  -1 69.7506 3.11436   1
   9   2  -1 34.4033 2.07996   2
   9   2  -1 34.2887 2.68362   2
   9   2  -1 69.6007 3.76961   1
   9   2  -1 64.3825 3.00329   1
   8  -2  -1 8.03072 2.41067   1
   8  -2  -1 7.76347 0.97983   1
   8  -2  -1 6.67328 1.33285   1
   8  -2  -1 5.56126 1.26369   2
   8  -2  -1 5.03634 1.06905   2
   8   2  -1 5.57552 0.93679   1
   8   2  -1 7.45327 1.86360   1
   8   2  -1 2.68486 0.87110   2
   8   2  -1 2.50500 1.16558   2
   7  -2  -1 7.88877 1.05716   2
   7  -2  -1 4.92356 1.55474   2
   7  -2  -1 13.4349 2.84061   1
   7  -2  -1 13.3655 1.08652   1
   7   2  -1 12.5939 2.02852   2
   7   2  -1 5.21727 1.62298   2
   7   2  -1 8.81032 0.91874   2
   7   2  -1 13.1903 2.34505   1
   7   2  -1 10.1445 2.08245   1
   7   2  -1 15.6049 1.12795   1
   6  -2  -1 348.094 12.1640   1
   6  -2  -1 326.951 14.3007   1
   6  -2  -1 198.796 7.21524   2
   6  -2  -1 189.462 8.53159   2
   6   2  -1 350.004 12.1139   1
   6   2  -1 348.085 14.1720   1
   6   2  -1 196.548 7.06279   2
   6   2  -1 192.897 8.37284   2
   5  -2  -1 138.623 5.89489   1
   5  -2  -1 133.719 4.91945   1
  -5  -2   1 125.237 5.80157   1
   5  -2  -1 73.8224 3.63519   2
   5  -2  -1 78.7902 3.11689   2
  -5  -2   1 72.1414 3.50791   2
  -5   2   1 75.2657 3.73328   2
   5   2  -1 75.4535 3.52030   2
   5   2  -1 74.2572 2.93460   2
  -5   2   1 126.871 5.90330   1
   5   2  -1 134.905 5.72283   1
   5   2  -1 130.241 4.85786   1
   4  -2  -1 239.170 9.69294   2
  -4  -2   1 239.565 9.55122   2
   4  -2  -1 225.810 8.37961   2
   4  -2  -1 403.312 16.3909   1
   4  -2  -1 385.761 14.0381   1
  -4  -2   1 401.438 16.2340   1
   4   2  -1 410.852 16.1941   1
  -4   2   1 418.739 16.3330   1
  -4   2   1 234.786 9.65833   2
   4   2  -1 229.504 9.53320   2
   3  -2  -1 141.436 5.85728   2
  -3  -2   1 138.387 5.75891   2
   3  -2  -1 240.649 10.0900   1
  -3  -2   1 256.450 10.0885   1
  -3   2   1 140.865 5.85173   2
   3   2  -1 137.730 5.76696   2
   3   2  -1 240.074 10.0316   1
  -3   2   1 257.196 10.1211   1
   2  -2  -1 701.823 27.9282   1
  -2  -2   1 718.502 27.8948   1
   2  -2  -1 422.044 16.8799   2
  -2  -2   1 419.708 16.8232   2
  -2   2   1 441.849 16.8798   2
   2   2  -1 415.620 16.8020   2
   2   2  -1 682.760 27.8494   1
  -2   2   1 728.940 27.9109   1
  -1  -2   1 1272.85 49.5705   1
  -1  -2   1 741.597 29.2735   2
  -1   2   1 748.141 29.2722   2
  -1   2   1 1258.24 49.9000   1
   1   2  -1 1264.49 50.0125   1
   0   2  -1 1.21846 0.28460   1
   0   2   1 1.23251 0.22445   1
   0   2   1 1.34506 0.20254   1
   0   2   1 0.86145 0.20382   2
   0   2   1 0.57222 0.17022   2
   0   2  -1 0.58203 0.18107   2
  -1  -2  -1 881.738 33.8376   2
  -1  -2  -1 1520.56 57.6362   1
  -1   2  -1 1404.96 57.5056   1
   1   2   1 1480.38 57.7281   1
   1   2   1 819.189 33.8179   2
  -1   2  -1 892.175 34.0368   2
  -2  -2  -1 83.5969 3.33111   2
  -2  -2  -1 152.579 6.03754   1
  -2   2  -1 152.516 6.19708   1
   2   2   1 143.573 6.01190   1
  -2   2  -1 78.5199 3.58931   2
   2   2   1 80.1619 3.32296   2
  -3  -2  -1 0.10116 0.23541   2
  -3  -2  -1 0.23257 0.23988   1
   3   2   1 0.32364 0.22905   1
  -3   2  -1 -0.1102 0.28285   1
   3   2   1 0.13129 0.22093   2
  -3   2  -1 -0.1555 0.36705   2
   4  -2   1 29.5117 1.84108   2
   4  -2   1 32.5542 1.62006   2
  -4  -2  -1 33.9556 1.65247   2
   4  -2   1 59.0574 2.36939   1
   4  -2   1 54.0289 2.80678   1
  -4  -2  -1 57.5892 2.68442   1
   4   2   1 59.8840 2.65245   1
  -4   2  -1 55.5386 2.84637   1
   4   2   1 56.5600 2.33027   1
   4   2   1 33.4773 1.66400   2
   4   2   1 31.4734 1.46539   2
  -4   2  -1 31.4488 1.90788   2
   5  -2   1 79.3046 3.85733   1
   5  -2   1 78.5233 3.10599   1
  -5  -2  -1 76.0906 3.70738   1
   5  -2   1 41.2749 2.45642   2
   5  -2   1 41.3240 1.98556   2
  -5  -2  -1 42.0775 2.24810   2
   5   2   1 43.6939 1.88572   2
   5   2   1 42.1968 2.26434   2
   5   2   1 75.7535 3.55440   1
   5   2   1 77.2349 3.05814   1
  -6  -2  -1 111.992 5.70943   1
   6  -2   1 117.648 5.75380   1
   6  -2   1 117.215 4.86197   1
   6  -2   1 67.0820 3.09492   2
   6  -2   1 72.1348 3.86016   2
  -6  -2  -1 63.5423 3.60596   2
   6   2   1 128.507 5.47661   1
   6   2   1 66.8563 3.59998   2
   7  -2   1 15.3112 1.28568   2
   7  -2   1 13.5239 2.53780   2
   7  -2   1 13.0006 2.35201   2
   7  -2   1 31.5108 1.67880   1
   7  -2   1 26.9146 3.07979   1
   7   2   1 16.5933 1.22285   2
   7   2   1 15.6527 2.06426   2
   7   2   1 15.5030 1.58387   2
   7   2   1 29.7030 1.63071   1
   7   2   1 29.0414 2.48201   1
   7   2   1 31.0047 1.83962   1
   8  -2   1 7.64266 1.12024   2
   8  -2   1 6.90255 2.13675   2
   8  -2   1 13.4112 2.53585   1
   8  -2   1 11.9276 1.13387   1
   8   2   1 12.9105 1.88490   1
   8   2   1 10.3372 1.06195   1
   8   2   1 7.20213 0.97279   2
   8   2   1 4.76883 1.27109   2
   9  -2   1 49.3722 2.64503   2
   9  -2   1 50.8988 3.23325   2
   9  -2   1 89.5821 4.81466   1
   9  -2   1 94.9895 3.95603   1
   9   2   1 51.1017 3.06134   2
   9   2   1 44.7158 2.49942   2
   9   2   1 94.9806 4.66537   1
   9   2   1 90.4933 3.88792   1
  10  -2   1 46.1878 2.59828   2
  10  -2   1 84.4704 3.75102   1
  10   2   1 45.4741 2.53257   2
  10   2   1 48.3891 2.96582   2
  10   2   1 83.8204 3.70287   1
  10   2   1 93.5033 4.80992   1
  11  -2   1 4.96527 1.15595   2
 -11  -2  -1 6.43648 1.20449   2
  11  -2   1 14.1052 1.26571   1
  11   2   1 12.8016 1.22220   1
  11   2   1 18.1776 1.95848   1
  11   2   1 4.87733 1.50525   2
  11   2   1 7.82788 1.24341   2
  12  -2   1 49.3307 3.02415   2
 -12  -2  -1 41.4298 2.00846   2
 -12  -2  -1 88.6283 3.31235   1
  12  -2   1 99.1389 4.12260   1
  12   2   1 40.5829 2.86912   2
  12   2   1 72.9035 3.77054   1
  13  -2   1 30.8507 1.69268   1
  13  -2   1 12.8517 1.55264   2
  13   2   1 15.0248 2.41881   2
 -13   2  -1 31.4158 2.00465   1
 -13  -3   1 33.0262 1.50704   1
 -13  -3   1 14.5564 1.31827   2
 -12  -3   1 5.88188 0.87246   2
  12  -3  -1 9.25910 1.49072   2
  12  -3  -1 15.4157 1.39554   1
 -12  -3   1 13.5985 1.09128   1
 -12   3   1 5.73640 1.21422   2
 -12   3   1 14.6547 1.61823   1
  12   3  -1 13.7373 1.24774   1
 -11  -3   1 9.94852 1.02025   2
  11  -3  -1 8.44487 1.33625   2
  11  -3  -1 16.4348 1.39452   1
 -11  -3   1 20.3825 1.35590   1
  11   3  -1 17.5379 1.36917   1
  11   3  -1 7.53829 1.33613   2
 -11   3   1 6.85348 1.92664   2
  11   3  -1 8.96692 1.64719   2
  10  -3  -1 96.9236 4.07785   1
  10  -3  -1 59.0404 2.79364   2
  10  -3  -1 52.5721 2.84982   2
  10   3  -1 100.111 4.01530   1
  10   3  -1 88.5590 5.82483   1
  10   3  -1 53.4627 2.79898   2
  10   3  -1 59.6442 3.75244   2
   9  -3  -1 231.010 8.47224   1
   9  -3  -1 221.956 8.04407   1
   9  -3  -1 116.426 4.68641   2
   9  -3  -1 122.240 5.03357   2
   9   3  -1 219.487 9.60508   1
   9   3  -1 229.005 8.37073   1
   9   3  -1 116.467 4.85900   2
   9   3  -1 121.980 5.76771   2
   8  -3  -1 212.562 7.79408   1
   8  -3  -1 207.006 7.47679   1
   8  -3  -1 116.678 4.76845   2
   8  -3  -1 111.848 4.56795   2
   8   3  -1 109.809 5.48317   2
   8   3  -1 117.639 4.91529   2
   8   3  -1 202.226 8.88944   1
   8   3  -1 207.824 7.71602   1
   7  -3  -1 0.10699 0.51129   2
   7  -3  -1 -0.4173 0.91635   2
   7  -3  -1 0.98324 0.49579   1
   7  -3  -1 -0.5642 0.92358   1
   7   3  -1 0.82711 0.49507   1
   7   3  -1 1.73838 1.07851   1
   7   3  -1 -0.2733 0.46788   2
   6  -3  -1 42.0638 2.08321   2
   6  -3  -1 74.6477 2.98694   1
   6   3  -1 41.7891 1.89522   2
   6   3  -1 39.9199 2.18505   2
   6   3  -1 36.1454 2.92087   2
   6   3  -1 65.8745 3.81560   1
   6   3  -1 70.7816 2.92291   1
  -5  -3   1 26.2915 2.23950   1
   5  -3  -1 27.9330 1.49631   1
   5  -3  -1 29.2273 2.10173   1
   5  -3  -1 18.0954 1.69620   2
  -5  -3   1 14.5272 1.85490   2
   5  -3  -1 16.0649 1.21046   2
   5   3  -1 16.6900 1.05286   2
   5   3  -1 17.0899 1.59621   2
   5   3  -1 29.7475 1.45480   1
   5   3  -1 30.8240 1.91689   1
  -4  -3   1 339.206 13.9953   1
   4  -3  -1 344.866 12.0613   1
   4  -3  -1 346.416 14.0724   1
  -4  -3   1 195.149 8.19765   2
   4  -3  -1 202.735 7.22010   2
   4  -3  -1 198.426 8.37338   2
   4   3  -1 191.902 8.18316   2
  -4   3   1 196.903 8.40525   2
   4   3  -1 196.737 7.03612   2
   4   3  -1 338.925 12.0130   1
  -4   3   1 343.824 14.1168   1
   4   3  -1 350.542 13.9306   1
  -3  -3   1 504.440 19.8975   2
   3  -3  -1 508.057 17.3997   2
   3  -3  -1 864.812 28.7324   1
  -3  -3   1 852.289 33.1311   1
   3   3  -1 825.263 33.0664   1
  -3   3   1 851.068 33.1801   1
   3   3  -1 794.117 28.6569   1
  -3   3   1 515.796 20.0469   2
   3   3  -1 503.785 19.8866   2
   3   3  -1 465.902 17.2122   2
  -2  -3   1 4.31531 0.60886   2
  -2  -3   1 6.70941 0.72728   1
  -2   3   1 6.66916 0.72009   1
   2   3  -1 6.63021 0.75038   1
  -2   3   1 4.41651 0.68638   2
   2   3  -1 3.27672 0.51380   2
  -1  -3   1 23.4226 1.29982   2
  -1   3   1 41.6329 1.92828   1
   1   3  -1 40.1893 1.94183   1
  -1   3   1 42.9681 1.95106   1
   1   3  -1 23.6218 1.30629   2
  -1   3   1 23.7880 1.25538   2
  -1   3   1 24.1013 1.29768   2
   0   3   1 17.9923 1.04186   2
   0   3  -1 18.7250 1.06890   2
   0   3   1 16.9816 0.95131   2
   0   3  -1 30.9518 1.61670   1
   0   3   1 37.2107 1.57903   1
   0   3   1 30.8016 1.53508   1
   1   3   1 273.361 11.0032   1
  -1   3  -1 272.824 11.1596   1
  -1   3  -1 282.297 11.1729   1
  -1   3  -1 156.150 6.71354   2
   1   3   1 158.413 6.51900   2
  -1   3  -1 169.832 6.81142   2
  -2  -3  -1 1.37826 0.34087   1
  -2  -3  -1 0.38472 0.26558   2
   2   3   1 1.27691 0.44475   1
   2   3   1 0.89706 0.25636   2
  -2   3  -1 1.00976 0.43248   2
   3  -3   1 334.857 11.6570   2
  -3  -3  -1 333.159 13.1470   2
  -3  -3  -1 601.348 23.0326   1
   3  -3   1 573.952 20.0463   1
   3   3   1 552.879 22.9544   1
   3   3   1 581.723 20.0221   1
  -3   3  -1 595.427 23.2496   1
   3   3   1 318.629 13.1379   2
  -3   3  -1 333.463 13.5042   2
   3   3   1 326.208 11.4822   2
  -4  -3  -1 81.6287 3.64413   2
   4  -3   1 81.9818 3.35243   2
  -4  -3  -1 140.824 6.24824   1
   4  -3   1 149.715 5.46080   1
   4   3   1 147.640 6.20100   1
   4   3   1 154.144 5.44280   1
   4   3   1 80.9976 3.64536   2
   4   3   1 84.1462 3.19167   2
   5  -3   1 12.9503 0.97260   1
  -5  -3  -1 8.96573 1.70633   1
   5  -3   1 7.61953 0.95199   2
  -5  -3  -1 5.27708 1.67566   2
   5   3   1 9.79339 1.83963   1
   5   3   1 13.5592 0.95495   1
   5   3   1 7.81264 1.34756   2
   5   3   1 7.33711 0.75990   2
   6  -3   1 17.9337 1.32340   2
   6  -3   1 14.2710 1.80086   2
   6  -3   1 31.8674 1.66504   1
   6  -3   1 32.2451 2.09531   1
   6   3   1 29.9461 1.59556   1
   6   3   1 31.6392 1.81963   1
   6   3   1 28.0253 2.61030   1
   6   3   1 15.3312 1.52846   2
   6   3   1 13.7310 2.31946   2
   6   3   1 17.1757 1.15779   2
   7  -3   1 136.911 5.14715   1
   7  -3   1 130.122 5.07984   1
   7  -3   1 69.8888 3.25428   2
   7  -3   1 71.7309 3.30786   2
   7   3   1 122.032 5.92844   1
   7   3   1 128.522 4.90044   1
   7   3   1 134.605 5.08559   1
   7   3   1 75.4376 3.14872   2
   7   3   1 75.3644 3.15473   2
   7   3   1 66.6595 3.85680   2
   8  -3   1 3.20332 1.07140   2
   8  -3   1 7.03182 1.60882   2
   8  -3   1 7.31027 1.02564   1
   8  -3   1 9.36631 1.69923   1
   8   3   1 3.57064 0.92892   2
   8   3   1 7.18943 1.70103   2
   8   3   1 4.95525 1.75508   1
   8   3   1 7.68625 1.01740   1
   9  -3   1 40.5690 2.53477   1
   9  -3   1 18.8966 1.94217   2
   9  -3   1 21.9197 2.00422   2
   9   3   1 21.2869 2.15515   2
   9   3   1 24.6234 1.81543   2
   9   3   1 45.0596 2.81870   1
   9   3   1 41.8383 2.24609   1
  10  -3   1 1.82897 0.72323   2
  10   3   1 5.31374 0.97822   1
  10   3   1 8.42731 1.56707   1
  10   3   1 5.17320 1.57964   2
  10   3   1 2.14494 0.73002   2
  11  -3   1 20.9004 1.46181   1
 -11  -3  -1 21.7778 1.37073   1
 -11  -3  -1 11.8813 1.03354   2
  11  -3   1 14.5297 1.38394   2
  11   3   1 11.4505 1.57190   2
  11   3   1 10.2013 1.34255   2
  11   3   1 19.2171 1.80219   1
  11   3   1 21.9957 1.43906   1
  12  -3   1 26.1534 1.52520   1
 -12  -3  -1 27.0086 1.38599   1
 -12  -3  -1 13.1771 1.01166   2
  12  -3   1 13.1769 1.36484   2
  12   3   1 11.6318 1.38118   2
  12   3   1 25.4424 1.50267   1
 -13  -4   1 2.30661 0.56692   2
 -13  -4   1 7.95786 1.11732   1
 -13  -4   1 5.39446 0.72056   1
  12  -4  -1 78.6641 3.19020   1
 -12  -4   1 74.0317 2.98604   1
 -12  -4   1 36.5503 1.67930   2
  12  -4  -1 38.1902 2.06885   2
  12   4  -1 74.4676 3.14799   1
  12   4  -1 36.8849 2.18722   2
 -11  -4   1 10.8335 1.05589   1
  11  -4  -1 10.3127 1.17157   1
 -11  -4   1 6.67666 0.85589   2
  11  -4  -1 4.75316 1.31545   2
  11  -4  -1 7.04996 1.27491   2
  11   4  -1 6.75686 1.28317   2
  11   4  -1 12.8149 1.20179   1
  10  -4  -1 2.90220 0.79812   2
  10  -4  -1 2.83580 0.81980   2
 -10  -4   1 4.20529 0.92286   1
  10  -4  -1 4.46622 1.00618   1
  10  -4  -1 3.65344 0.86734   1
  10   4  -1 3.30331 0.94487   1
  10   4  -1 5.73511 1.76506   1
  10   4  -1 2.44134 1.02995   2
   9  -4  -1 46.0949 2.34022   1
   9  -4  -1 45.7630 2.36715   1
   9  -4  -1 26.3506 1.78942   2
   9  -4  -1 24.1800 1.83720   2
   9   4  -1 41.1183 2.94083   1
   9   4  -1 43.5679 2.24008   1
   9   4  -1 25.9024 2.38512   2
   9   4  -1 21.7089 1.68942   2
   8  -4  -1 58.1136 2.75077   1
   8  -4  -1 59.8483 2.83988   1
   8  -4  -1 32.4182 2.04256   2
   8  -4  -1 31.3335 2.00299   2
   8   4  -1 61.9811 2.73889   1
   8   4  -1 56.7381 3.46967   1
   8   4  -1 32.2979 1.87500   2
   8   4  -1 30.4936 2.70265   2
   7  -4  -1 14.9227 1.53603   1
   7  -4  -1 14.3584 1.23302   1
   7  -4  -1 6.70766 1.34785   2
   7  -4  -1 9.22508 1.21502   2
   7   4  -1 13.3541 1.14756   1
   7   4  -1 17.8515 2.45207   1
   7   4  -1 7.39158 2.23849   2
   7   4  -1 8.69852 1.01293   2
   6  -4  -1 74.0790 3.17084   1
   6  -4  -1 76.1770 3.27282   1
   6  -4  -1 42.3131 2.14850   2
   6  -4  -1 39.5315 2.14184   2
   6   4  -1 70.5816 3.05547   1
   6   4  -1 76.4069 4.34078   1
   6   4  -1 31.6329 3.19423   2
   6   4  -1 41.9890 1.94732   2
   5  -4  -1 -1.1921 0.87656   1
   5  -4  -1 0.19519 0.43894   1
   5  -4  -1 0.55125 0.77102   2
   5  -4  -1 -0.3660 0.52158   2
   5   4  -1 1.52394 1.03283   1
   5   4  -1 -0.0294 0.40203   1
   5   4  -1 -0.7153 1.03092   2
   5   4  -1 0.22868 0.40206   2
   4  -4  -1 10.3270 0.91723   1
  -4  -4   1 9.15611 1.94484   1
   4  -4  -1 6.97771 0.99575   2
  -4  -4   1 8.49520 1.56382   2
   4   4  -1 6.89766 0.75173   2
   4   4  -1 5.97822 1.27620   2
   4   4  -1 12.7720 1.39756   1
   4   4  -1 10.4064 0.86616   1
   3  -4  -1 65.8697 2.78358   2
  -3  -4   1 66.1110 3.17589   2
  -3  -4   1 109.076 5.05525   1
   3  -4  -1 117.071 4.25053   1
   3   4  -1 64.0446 2.60542   2
   3   4  -1 64.6699 3.30059   2
  -3   4   1 64.3736 3.37614   2
  -3   4   1 108.440 5.07822   1
   3   4  -1 111.486 4.17504   1
   3   4  -1 114.080 4.93758   1
   2  -4  -1 82.2572 3.15968   1
  -2  -4   1 79.1615 3.75516   1
  -2  -4   1 45.6137 2.32918   2
  -2   4   1 82.9854 3.76507   1
   2   4  -1 80.2796 3.65459   1
  -2   4   1 81.7869 3.68638   1
   2   4  -1 78.7605 3.08187   1
   2   4  -1 43.3580 2.25662   2
   2   4  -1 44.1404 1.92832   2
  -2   4   1 47.7464 2.48135   2
  -1   4   1 31.6740 1.63802   1
  -1   4   1 30.3404 1.71296   1
   1   4  -1 29.4503 1.39281   1
   1   4  -1 28.9158 1.66714   1
   1   4  -1 16.5335 1.22732   2
  -1   4   1 17.9520 1.19919   2
  -1   4   1 19.4799 1.43534   2
   1   4  -1 19.0789 1.08008   2
   0   4  -1 147.799 6.28824   2
   0   4   1 142.920 5.28793   2
   0   4   1 151.854 6.12093   2
   0   4  -1 134.798 6.10322   2
   0   4   1 141.645 6.00605   2
   0   4  -1 240.981 10.1766   1
   0   4   1 248.252 10.0830   1
   0   4   1 243.117 8.74449   1
   0   4  -1 255.882 10.2219   1
   0   4   1 255.489 10.1185   1
  -1   4  -1 189.991 7.83614   2
   1   4   1 175.965 6.53849   2
   1   4   1 188.553 7.57320   2
   1   4   1 176.811 7.43830   2
  -1   4  -1 178.707 7.69165   2
  -1   4  -1 329.598 13.0724   1
  -1   4  -1 320.534 13.0841   1
   1   4   1 310.951 11.1978   1
   1   4   1 323.197 12.8794   1
   2  -4   1 28.5106 1.56991   2
   2  -4   1 50.8861 2.11150   1
   2   4   1 29.4806 1.40158   2
  -2   4  -1 30.2051 2.07259   2
  -2   4  -1 30.2797 1.88868   2
   2   4   1 27.3838 1.52675   2
  -2   4  -1 50.9806 2.54928   1
  -2   4  -1 47.1070 2.63416   1
   2   4   1 49.4351 2.35001   1
   2   4   1 48.9021 2.05195   1
   3  -4   1 626.208 20.8180   2
  -3  -4  -1 595.551 23.6539   2
   3  -4   1 1093.10 36.1710   1
  -3  -4  -1 1019.97 41.5756   1
   3   4   1 1050.31 36.1022   1
   3   4   1 1037.62 41.5067   1
  -3   4  -1 1070.61 41.8541   1
   3   4   1 602.309 20.6061   2
   3   4   1 568.332 23.6368   2
  -3   4  -1 589.838 24.1021   2
   4  -4   1 437.743 14.6138   1
  -4  -4  -1 383.931 16.8002   1
   4  -4   1 247.271 8.72996   2
   4   4   1 409.625 16.6897   1
   4   4   1 431.045 14.5534   1
   4   4   1 224.151 9.77783   2
   4   4   1 242.326 8.52761   2
   5  -4   1 15.3375 1.27289   2
   5  -4   1 15.1545 1.49278   2
   5  -4   1 30.6646 1.65291   1
   5  -4   1 32.0318 1.98588   1
   5   4   1 18.3023 1.13828   2
   5   4   1 15.6014 1.54257   2
   5   4   1 29.9383 1.85628   1
   5   4   1 32.7416 1.60576   1
   6  -4   1 29.4436 1.92872   2
   6  -4   1 32.8692 1.89897   2
   6  -4   1 57.9414 2.85492   1
   6  -4   1 60.3770 2.66428   1
   6   4   1 27.9580 2.75016   2
   6   4   1 34.4639 1.73698   2
   6   4   1 34.5898 1.97736   2
   6   4   1 61.0584 2.61293   1
   6   4   1 63.0323 2.69449   1
   6   4   1 52.3628 3.53181   1
   7  -4   1 39.8409 2.21709   2
   7  -4   1 37.8029 2.17762   2
   7  -4   1 73.1468 3.18184   1
   7  -4   1 72.4427 3.22863   1
   7   4   1 72.2424 3.11228   1
   7   4   1 69.5041 3.90004   1
   7   4   1 38.1547 2.78176   2
   7   4   1 39.7091 2.04130   2
   7   4   1 37.2333 2.51450   2
   8  -4   1 127.442 4.95480   2
   8  -4   1 130.843 5.34093   2
   8  -4   1 247.650 9.22544   1
   8  -4   1 238.927 8.78617   1
   8   4   1 126.634 5.97142   2
   8   4   1 128.015 5.16001   2
   8   4   1 252.728 9.14945   1
   8   4   1 251.692 10.4609   1
   9  -4   1 45.8449 2.42673   1
   9  -4   1 42.2681 2.32169   1
   9  -4   1 23.6959 1.76178   2
   9  -4   1 23.3841 1.75902   2
   9   4   1 22.2340 1.67352   2
   9   4   1 22.5971 2.71327   2
   9   4   1 47.9844 2.87373   1
   9   4   1 41.7579 2.20780   1
  10  -4   1 0.67649 0.70731   2
  10  -4   1 2.00709 0.84437   2
  10  -4   1 0.89838 0.57407   1
  10   4   1 0.68710 0.86203   2
  10   4   1 0.08017 0.69909   2
  10   4   1 2.05945 0.66705   1
  10   4   1 1.13987 0.86469   1
 -11  -4  -1 2.50426 0.73729   2
  11  -4   1 1.95361 0.72983   2
 -11  -4  -1 1.49635 0.48484   1
  11  -4   1 3.21968 0.86543   1
  11   4   1 2.51648 0.79088   2
  11   4   1 3.72331 1.39158   2
  11   4   1 2.46957 0.78666   1
  11   4   1 3.40367 0.97481   1
  12  -4   1 -0.6247 0.66066   2
 -12  -4  -1 0.07849 0.42863   2
 -12  -4  -1 1.15233 0.41604   1
  12  -4   1 1.11021 0.59632   1
  12   4   1 -0.3260 0.77067   2
  12   4   1 -0.1146 0.59566   1
 -12  -5   1 2.93094 0.59590   1
 -12  -5   1 1.38593 0.87711   1
 -12  -5   1 0.55899 0.39689   2
 -11  -5   1 2.17546 0.64856   2
  11  -5  -1 0.35744 0.61431   2
  11  -5  -1 4.06450 0.82532   1
 -11  -5   1 3.69628 0.74477   1
  11  -5  -1 5.75559 0.99425   1
  11   5  -1 0.50125 0.80141   2
  11   5  -1 3.88972 0.99757   1
 -10  -5   1 0.00893 0.77652   1
  10  -5  -1 0.01388 0.67844   1
  10  -5  -1 0.32570 0.57482   1
 -10  -5   1 0.36001 0.68163   2
  10  -5  -1 -0.2235 0.70180   2
  10   5  -1 -0.6658 0.64751   2
  10   5  -1 0.49631 0.55429   1
   9  -5  -1 20.6085 1.49824   2
   9  -5  -1 18.7593 1.63673   2
   9  -5  -1 38.7193 2.06440   1
   9  -5  -1 35.8288 2.08583   1
   9   5  -1 40.6286 2.91430   1
   9   5  -1 36.5188 2.00644   1
   9   5  -1 21.0370 2.41937   2
   9   5  -1 19.5943 1.55627   2
   8  -5  -1 4.58269 1.43294   1
   8  -5  -1 5.41653 1.27811   1
   8  -5  -1 1.50109 1.10659   2
   8  -5  -1 3.79242 1.08370   2
   8   5  -1 6.67519 2.33425   1
   7  -5  -1 4.48263 1.13603   2
   7  -5  -1 5.30380 1.11000   2
   7  -5  -1 5.49708 1.28847   1
   7   5  -1 4.83362 2.54819   2
   7   5  -1 3.67995 0.91099   2
   7   5  -1 9.42885 2.59992   1
   7   5  -1 5.72819 0.90926   1
   6  -5  -1 5.28173 1.08743   1
   6  -5  -1 2.60565 0.79197   1
   6  -5  -1 1.85009 0.72824   2
   6  -5  -1 1.78776 0.69451   2
   6  -5  -1 2.66461 0.96639   2
   6   5  -1 0.80520 0.48092   2
   6   5  -1 0.73653 1.78219   2
   6   5  -1 4.07276 0.84213   1
   5  -5  -1 42.9220 2.30412   2
   5  -5  -1 44.7457 2.26513   2
   5  -5  -1 48.3511 2.35348   2
   5  -5  -1 82.3059 3.83100   1
   5  -5  -1 79.3011 3.54105   1
   5  -5  -1 86.7202 3.61509   1
   5   5  -1 83.9517 3.38303   1
   5   5  -1 43.4569 2.07887   2
   4  -5  -1 135.607 5.29967   2
   4  -5  -1 138.844 5.09611   2
   4  -5  -1 132.019 5.02804   2
   4  -5  -1 237.724 8.85628   1
   4  -5  -1 248.074 8.79120   1
   4  -5  -1 256.754 9.01825   1
   4   5  -1 251.067 8.91723   1
   4   5  -1 135.756 5.10530   2
   3  -5  -1 9.22011 1.62508   1
   3   5  -1 4.75054 0.71088   2
   3   5  -1 4.71829 1.07387   2
  -3   5   1 3.82209 1.19437   2
  -3   5   1 11.8100 1.75504   1
   3   5  -1 9.50850 1.82871   1
   3   5  -1 8.41038 0.90363   1
   2   5  -1 100.432 3.81839   2
  -2   5   1 99.0728 4.73936   2
   2   5  -1 96.7533 4.57609   2
   2   5  -1 178.857 6.64630   1
  -2   5   1 183.704 7.93375   1
   2   5  -1 189.351 7.92279   1
  -1   5   1 200.213 8.70671   2
   1   5  -1 198.972 8.52173   2
   1   5  -1 204.452 7.29427   2
  -1   5   1 200.557 7.32938   2
  -1   5   1 199.996 8.52045   2
  -1   5   1 375.162 15.0017   1
  -1   5   1 355.215 15.0644   1
   1   5  -1 368.392 12.8652   1
   1   5  -1 372.980 15.0306   1
   0   5  -1 649.454 25.9147   2
   0   5  -1 637.716 22.3501   2
   0   5   1 657.171 22.3502   2
   0   5   1 661.827 25.8974   2
   0   5  -1 619.575 26.0852   2
   0   5   1 1107.79 44.2747   1
   0   5  -1 1145.13 44.3756   1
   0   5  -1 1107.64 38.3052   1
   0   5   1 1111.68 38.3240   1
   0   5   1 1126.92 44.2279   1
   1   5   1 79.3805 3.10774   2
  -1   5  -1 75.5156 3.87957   2
   1   5   1 76.9144 3.55225   2
   1   5   1 73.3073 3.92204   2
   1   5   1 136.365 6.21124   1
  -1   5  -1 140.910 6.25450   1
   1   5   1 138.571 6.09744   1
   1   5   1 143.564 5.17766   1
   2   5   1 17.0207 1.06633   1
  -2   5  -1 19.1233 1.97626   1
   2   5   1 17.4951 1.72363   1
  -2   5  -1 5.89700 1.92435   2
   2   5   1 7.27236 1.32783   2
   2   5   1 10.5206 0.88197   2
   3  -5   1 82.2668 3.22697   1
   3  -5   1 73.8073 3.64977   1
   3  -5   1 75.6122 3.35494   1
   3  -5   1 42.8038 2.18339   2
   3  -5   1 42.0984 2.12119   2
   3  -5   1 40.6905 2.16030   2
   3   5   1 81.4862 3.16241   1
   3   5   1 42.7365 1.93467   2
   4  -5   1 128.526 5.22533   1
   4  -5   1 130.245 5.13579   1
   4  -5   1 133.549 5.12073   1
   4  -5   1 70.9834 3.05325   2
   4  -5   1 76.4536 3.19217   2
   4  -5   1 67.7059 3.04603   2
   4   5   1 68.7339 3.17002   2
   4   5   1 71.5094 2.96505   2
   4   5   1 136.640 5.03490   1
   4   5   1 136.577 5.05560   1
   5  -5   1 11.8562 1.34532   2
   5  -5   1 13.1529 1.23047   2
   5  -5   1 12.3949 1.55331   2
   5  -5   1 20.5287 1.72128   1
   5  -5   1 24.1137 1.45879   1
   5  -5   1 20.5661 2.30565   1
   5   5   1 12.3278 1.05581   2
   5   5   1 12.4960 1.47993   2
   5   5   1 13.6113 2.92408   2
   5   5   1 22.0255 1.36883   1
   5   5   1 20.4832 1.59933   1
   6  -5   1 622.026 21.2371   1
   6  -5   1 647.939 22.0209   1
   6  -5   1 354.037 12.1755   2
   6  -5   1 301.442 11.8208   2
   6   5   1 344.898 11.9282   2
   6   5   1 338.634 11.7384   2
   6   5   1 314.450 13.6197   2
   6   5   1 649.226 21.9321   1
   6   5   1 588.932 24.8154   1
   7  -5   1 23.9628 1.72141   2
   7  -5   1 24.3752 1.63771   2
   7  -5   1 43.4495 2.25484   1
   7  -5   1 41.6356 2.35075   1
   7   5   1 22.4705 1.55256   2
   7   5   1 20.9672 2.49518   2
   7   5   1 44.5429 3.09011   1
   7   5   1 40.4720 2.15492   1
   8  -5   1 216.800 8.39760   1
   8  -5   1 231.142 8.06757   1
   8  -5   1 116.663 4.52325   2
   8  -5   1 110.632 4.88642   2
   8   5   1 111.776 4.74724   2
   8   5   1 125.841 5.62231   2
   8   5   1 234.037 9.50260   1
   8   5   1 212.598 8.28416   1
   9  -5   1 -0.0323 0.54950   1
   9  -5   1 0.10239 0.73851   1
   9  -5   1 0.14229 0.66500   2
   9  -5   1 1.82492 0.69037   2
   9   5   1 0.78875 0.53310   1
   9   5   1 1.03735 1.00135   1
   9   5   1 -1.1110 0.96797   2
   9   5   1 0.41459 0.60534   2
  10  -5   1 3.77607 1.05635   2
  10  -5   1 1.98918 0.71100   2
  10  -5   1 5.56101 0.97975   1
  10  -5   1 7.42764 1.29761   1
  10   5   1 4.50559 0.87242   1
  10   5   1 9.16339 1.58782   1
  10   5   1 4.05745 1.07893   2
  10   5   1 5.56823 1.58756   2
 -11  -5  -1 9.10852 0.75350   2
  11  -5   1 6.24826 1.09395   2
 -11  -5  -1 15.2020 1.02476   1
  11  -5   1 17.7343 1.22999   1
  11   5   1 15.8166 1.18884   1
  11   5   1 5.74858 1.18263   2
 -12  -5  -1 1.38345 0.39969   2
 -12  -5  -1 5.14137 0.63021   1
 -12  -6   1 45.7483 1.77531   1
 -12  -6   1 26.5122 1.19446   2
  11  -6  -1 28.3883 1.53197   1
 -11  -6   1 31.6144 1.45724   1
 -11  -6   1 15.2541 0.91285   2
  11  -6  -1 15.5635 1.25291   2
  11   6  -1 12.7161 1.57776   2
  11   6  -1 28.5483 1.66456   1
  10  -6  -1 0.93898 0.51893   2
 -10  -6   1 1.07013 0.39430   2
  10  -6  -1 2.19147 0.65046   1
 -10  -6   1 3.00304 0.76125   1
  10   6  -1 3.89642 1.02821   1
   9  -6  -1 4.69088 1.11288   1
  -9  -6   1 3.97428 0.90910   1
   9   6  -1 4.24455 1.10256   2
   9   6  -1 4.95727 0.95819   1
   8  -6  -1 6.34248 1.00245   2
  -8  -6   1 8.74421 1.14539   1
   8  -6  -1 7.53473 1.17738   1
   8  -6  -1 7.87815 1.13250   1
   8   6  -1 7.72781 1.07744   1
   8   6  -1 4.19381 3.18265   2
   8   6  -1 3.75117 1.05648   2
   7  -6  -1 42.2521 2.26835   2
   7  -6  -1 78.4293 3.35416   1
   7  -6  -1 72.6275 3.36239   1
   7   6  -1 40.3535 2.14568   2
   7   6  -1 74.2486 3.23454   1
   6  -6  -1 135.221 5.11130   2
   6  -6  -1 137.976 5.22809   2
   6  -6  -1 243.963 9.08615   1
   6  -6  -1 260.017 9.13502   1
   6   6  -1 257.745 9.28959   1
   6   6  -1 138.308 5.38573   2
   5  -6  -1 955.015 31.3289   1
   5  -6  -1 924.795 31.1892   1
   5  -6  -1 502.344 16.9293   2
   5  -6  -1 484.226 16.7672   2
   5   6  -1 517.177 17.6497   2
   5   6  -1 948.731 32.5681   1
   4  -6  -1 76.9647 3.26522   2
   4  -6  -1 78.1473 3.21362   2
   4  -6  -1 146.346 5.61503   1
   4  -6  -1 144.271 5.47147   1
  -4  -6   1 131.311 5.63830   1
   4   6  -1 77.9285 3.23269   2
   4   6  -1 144.544 5.40114   1
   3  -6  -1 188.260 6.38490   2
  -3  -6   1 164.215 6.33084   2
   3  -6  -1 179.417 6.42693   2
   3  -6  -1 338.715 11.7643   1
  -3  -6   1 318.722 11.6755   1
   3  -6  -1 346.377 11.6677   1
   3   6  -1 340.722 11.9394   1
   2  -6  -1 -0.5852 0.76778   2
   2  -6  -1 0.81119 0.65495   2
  -2  -6   1 0.30810 0.72552   2
  -2  -6   1 1.44944 1.01663   1
   2  -6  -1 1.38885 0.88425   1
   2  -6  -1 -0.2154 0.88421   1
  -2   6   1 0.58212 0.58761   2
   2   6  -1 -0.0701 0.39993   2
  -1  -6   1 5.93717 1.19750   2
   1  -6  -1 3.81652 1.02663   2
   1  -6  -1 5.36857 1.15842   2
  -1  -6   1 11.9346 1.81426   1
   1  -6  -1 10.1872 1.67699   1
   1  -6  -1 11.8602 1.61096   1
   1   6  -1 4.93036 0.83455   2
  -1   6   1 6.15689 0.94286   2
   1   6  -1 10.8658 3.55686   1
  -1   6   1 10.7719 0.91473   1
   1   6  -1 11.6552 0.93195   1
   0  -6   1 1.81063 0.65328   2
   0  -6  -1 2.20058 0.75552   2
   0  -6   1 0.72576 1.01256   2
   0  -6  -1 5.48932 1.59737   1
   0  -6   1 2.14428 1.02068   1
   0  -6   1 4.63015 1.06429   1
   0   6  -1 2.39780 0.68180   1
   0   6   1 2.95051 0.63818   1
   0   6  -1 2.58860 0.75521   2
   0   6  -1 3.88795 1.83081   2
   0   6   1 2.36641 0.56042   2
   1  -6   1 24.0407 2.12905   1
  -1  -6  -1 21.8930 2.04152   1
   1  -6   1 27.7126 1.95846   1
   1  -6   1 12.9382 1.29357   2
  -1  -6  -1 14.3899 1.44223   2
   1  -6   1 15.7020 1.48396   2
   1   6   1 15.3398 1.08894   2
  -1   6  -1 15.1086 1.23055   2
  -1   6  -1 27.7396 1.46382   1
   1   6   1 28.1128 1.42781   1
  -2  -6  -1 -0.0026 1.03112   1
   2  -6   1 0.87768 0.82948   1
   2  -6   1 0.99754 0.72472   2
  -2  -6  -1 0.35142 0.75550   2
   2  -6   1 1.19085 0.62302   2
   2   6   1 0.52141 0.42204   2
   2   6   1 -0.2426 0.36711   1
   3  -6   1 215.377 7.37648   2
  -3  -6  -1 189.053 7.26567   2
   3  -6   1 210.500 7.27798   2
   3  -6   1 396.802 13.5389   1
   3  -6   1 405.263 13.6307   1
  -3  -6  -1 380.761 13.5395   1
   3   6   1 391.871 13.9096   1
   3   6   1 209.621 7.59277   2
   4  -6   1 5.79321 1.20960   2
   4  -6   1 3.71062 1.09226   2
   4  -6   1 10.3591 1.71201   1
   4  -6   1 10.6703 1.41743   1
   4   6   1 10.2529 0.97426   1
   4   6   1 5.17699 0.83150   2
   5  -6   1 1.46082 0.81179   1
   5  -6   1 0.30384 0.51038   1
   5  -6   1 2.32337 1.10734   1
   5  -6   1 -0.0907 0.68657   2
   5  -6   1 -0.2444 0.58159   2
   5   6   1 1.15138 0.52928   1
   5   6   1 1.28940 0.54523   2
   6  -6   1 588.550 20.3601   1
   6  -6   1 641.681 21.5064   1
   6  -6   1 584.909 20.4769   1
   6  -6   1 307.518 10.9106   2
   6  -6   1 307.987 10.7475   2
   6   6   1 611.133 21.2706   1
   6   6   1 327.651 11.4358   2
   7  -6   1 0.34604 0.63952   2
   7  -6   1 2.07423 0.80215   1
   7  -6   1 0.89410 0.58323   1
   7   6   1 0.83177 0.58866   2
   7   6   1 0.47696 1.47358   2
   7   6   1 2.22755 0.63785   1
   8  -6   1 7.23489 1.18842   1
   8  -6   1 6.19535 0.99003   1
   8  -6   1 2.55964 0.60263   2
   8   6   1 4.56993 1.05291   2
   8   6   1 3.55628 1.32604   2
   8   6   1 7.00694 0.99513   1
   8   6   1 9.70839 2.69869   1
   9  -6   1 34.7562 1.88678   1
   9  -6   1 33.6336 1.89242   1
   9  -6   1 18.1048 1.25479   2
   9   6   1 33.3228 1.81872   1
   9   6   1 17.2725 2.16192   2
   9   6   1 16.2013 1.41497   2
 -10  -6  -1 61.8121 2.51210   1
  10  -6   1 58.5403 2.51098   1
  10  -6   1 31.5698 1.54127   2
 -10  -6  -1 30.0684 1.54284   2
  10   6   1 28.1304 1.76357   2
  10   6   1 60.4820 2.62252   1
 -11  -6  -1 71.1230 2.69253   1
 -11  -6  -1 35.6858 1.54993   2
  11  -7  -1 11.6915 0.88359   2
 -11  -7   1 11.8166 0.72853   2
  10  -7  -1 47.3652 1.93027   2
 -10  -7   1 45.1002 1.89786   2
  10  -7  -1 98.8067 3.59895   1
 -10  -7   1 96.3231 3.56991   1
  10   7  -1 94.1635 3.79742   1
  10   7  -1 45.8113 2.35221   2
   9  -7  -1 76.6460 3.01837   2
  -9  -7   1 79.1473 3.12845   2
  -9  -7   1 143.571 5.30101   1
   9  -7  -1 147.072 5.38799   1
   9   7  -1 70.0514 3.33873   2
   9   7  -1 149.321 5.55540   1
  -8  -7   1 67.0161 2.85531   1
   8  -7  -1 66.3553 2.92307   1
   8  -7  -1 33.4652 1.73779   2
  -8  -7   1 33.6386 1.65646   2
   8   7  -1 32.1276 1.97161   2
   8   7  -1 66.2843 2.91610   1
   7  -7  -1 12.0812 1.37346   2
  -7  -7   1 12.5486 1.08352   2
   7  -7  -1 10.5807 1.12305   2
  -7  -7   1 21.2550 1.57092   1
   7  -7  -1 24.4650 1.60137   1
   7   7  -1 19.9921 1.41154   1
   7   7  -1 10.6223 1.16711   2
   6  -7  -1 96.1155 4.04949   1
   6  -7  -1 95.3487 3.96494   1
  -6  -7   1 94.7215 3.87005   1
   6  -7  -1 52.2735 2.33180   2
  -6  -7   1 50.4919 2.26633   2
   6  -7  -1 48.8281 2.46779   2
   6   7  -1 46.6972 2.39198   2
   6   7  -1 89.0031 3.84442   1
   5  -7  -1 114.337 4.65486   2
   5  -7  -1 119.432 4.58353   2
   5  -7  -1 218.919 8.03272   1
   5  -7  -1 219.701 7.99152   1
  -5  -7   1 211.544 7.81038   1
   5   7  -1 224.626 8.26279   1
   5   7  -1 130.266 5.09019   2
   4  -7  -1 87.7621 3.50905   2
  -4  -7   1 81.5013 3.55978   2
   4  -7  -1 90.1808 3.60099   2
  -4  -7   1 87.1605 3.48217   2
  -4  -7   1 160.363 6.22090   1
   4  -7  -1 157.978 6.10346   1
  -4  -7   1 157.410 6.07039   1
   4  -7  -1 164.897 6.26591   1
   4   7  -1 92.8705 4.00929   2
   4   7  -1 168.970 6.17354   1
   3  -7  -1 30.1578 1.74559   2
   3  -7  -1 28.0291 1.79800   2
  -3  -7   1 30.1376 2.49083   2
  -3  -7   1 55.4125 2.93173   1
   3  -7  -1 57.5185 2.99984   1
   3  -7  -1 55.4658 2.75682   1
   3   7  -1 32.8957 1.74683   2
  -3   7   1 30.3538 1.88610   2
   3   7  -1 58.2135 2.56260   1
  -3   7   1 55.8736 2.57272   1
   2  -7  -1 15.3149 1.27815   2
   2  -7  -1 13.7239 1.44960   2
  -2  -7   1 14.4693 1.35410   2
  -2  -7   1 28.1519 2.12884   1
   2  -7  -1 23.4730 2.09134   1
   2  -7  -1 27.2141 1.86737   1
   2   7  -1 27.7420 1.54281   1
  -2   7   1 26.7466 1.52276   1
  -2   7   1 13.4619 1.27686   2
   2   7  -1 13.4615 1.16211   2
   1  -7  -1 0.54304 0.88828   2
   1  -7  -1 0.51252 0.59413   2
  -1  -7   1 0.25334 1.16359   1
   1  -7  -1 -0.6472 0.89296   1
   1  -7  -1 0.48821 0.93053   1
  -1  -7   1 -0.5325 0.86148   1
   1   7  -1 0.22000 0.44792   1
  -1   7   1 0.37885 0.41256   1
   0  -7   1 95.7857 4.17280   1
   0  -7  -1 98.4189 4.26466   1
   0  -7   1 101.353 4.41572   1
   0  -7  -1 106.705 4.43732   1
   0  -7   1 55.8846 2.46081   2
   0  -7   1 52.1150 2.63879   2
   0   7   1 57.7652 2.60348   2
   0   7  -1 56.1639 2.61177   2
   0   7  -1 107.700 4.10164   1
   0   7   1 104.108 4.11106   1
   1  -7   1 0.70434 1.63380   1
   1  -7   1 4.76784 1.00684   1
  -1  -7  -1 2.60082 0.99002   1
  -1  -7  -1 2.39427 0.67553   2
   1  -7   1 1.99673 0.77011   2
  -1   7  -1 1.99440 0.64013   2
   1   7   1 1.66407 0.52638   2
   1   7   1 3.02736 0.73783   1
  -1   7  -1 4.69163 0.81963   1
   2  -7   1 72.5778 2.97665   2
  -2  -7  -1 67.5615 3.02443   2
   2  -7   1 63.7656 3.59760   2
   2  -7   1 127.694 5.18392   1
   2  -7   1 133.858 5.40463   1
   2   7   1 72.2437 3.07952   2
  -2   7  -1 73.2169 3.25063   2
  -2   7  -1 136.939 5.14996   1
   2   7   1 133.532 5.14097   1
  -3  -7  -1 13.8492 1.96168   1
   3  -7   1 11.7167 1.46985   1
   3  -7   1 11.2761 1.65020   1
   3  -7   1 3.73067 0.98577   2
  -3  -7  -1 3.84557 0.83740   2
   3  -7   1 4.88330 1.03737   2
   3   7   1 11.6417 1.06710   1
   3   7   1 4.37158 0.88065   2
  -3   7  -1 6.76219 1.26215   2
   4  -7   1 0.14453 0.56621   2
   4  -7   1 0.03023 0.59791   2
  -4  -7  -1 -0.0388 1.19714   1
   4  -7   1 0.55852 0.86685   1
   4  -7   1 1.13064 0.76399   1
   4   7   1 1.76291 0.52120   1
   4   7   1 0.95629 0.52548   2
   5  -7   1 6.53293 1.04888   2
   5  -7   1 4.28819 1.13355   2
   5  -7   1 11.5336 1.49926   1
   5  -7   1 17.4810 1.80972   1
   5   7   1 6.06938 0.97680   2
   5   7   1 12.6189 1.17553   1
   6  -7   1 97.1881 3.92420   1
   6  -7   1 90.5301 3.91061   1
   6  -7   1 49.4594 2.25169   2
   6  -7   1 49.3219 2.23650   2
   6   7   1 42.8303 2.33040   2
   6   7   1 84.8403 3.75162   1
   7  -7   1 79.8695 3.16398   2
   7  -7   1 160.158 5.82883   1
   7   7   1 144.545 5.85198   1
   7   7   1 71.0825 3.31173   2
  -8  -7  -1 72.5786 3.04595   1
   8  -7   1 75.1182 3.17423   1
   8  -7   1 36.2799 1.74004   2
   8   7   1 33.8498 1.93122   2
   8   7   1 76.9857 3.35943   1
   9  -7   1 21.4838 1.34292   1
  -9  -7  -1 22.8395 1.28766   1
   9  -7   1 10.5547 0.88003   2
  -9  -7  -1 9.28360 0.81874   2
   9   7   1 10.1068 1.17632   2
   9   7   1 23.4485 1.36579   1
 -10  -7  -1 22.9805 1.18360   1
  10  -7   1 23.7833 1.29533   1
  10  -7   1 14.3263 0.86380   2
 -10  -7  -1 11.4814 0.77959   2
  10   7   1 8.92984 1.31847   2
  10   7   1 23.0815 1.64281   1
 -10  -8   1 39.0309 1.61762   1
  10  -8  -1 40.6463 1.66991   1
 -10  -8   1 19.6446 1.01640   2
  10  -8  -1 22.1493 0.99376   2
  -9  -8   1 1.84462 0.71711   1
   9  -8  -1 3.06500 0.69217   1
  -9  -8   1 2.01083 0.57454   2
  -9   8   1 4.40180 1.13569   2
   9   8  -1 1.58987 1.05219   2
  -9   8   1 4.25169 0.86489   1
   8  -8  -1 2.32955 0.65054   2
  -8  -8   1 3.28429 0.70504   2
   8  -8  -1 4.27386 0.93421   1
  -8  -8   1 5.43470 0.88946   1
  -8   8   1 5.85437 0.91153   1
   8   8  -1 4.01939 0.95889   1
   8   8  -1 2.62535 0.72652   2
  -8   8   1 4.81991 1.09840   2
  -7  -8   1 26.0718 1.56780   1
   7  -8  -1 20.5527 2.56313   1
   7  -8  -1 24.9805 1.59203   1
  -7  -8   1 11.7565 1.03448   2
   7  -8  -1 13.6775 1.15067   2
   7  -8  -1 12.4068 1.03241   2
  -7   8   1 23.6681 1.47271   1
   7   8  -1 26.6166 1.53874   1
  -7   8   1 11.1546 1.33874   2
   7   8  -1 13.8954 1.22974   2
   6  -8  -1 56.6754 2.34039   2
  -6  -8   1 51.0054 2.29205   2
   6  -8  -1 60.7446 2.76790   2
  -6  -8   1 99.8132 3.98416   1
   6  -8  -1 111.141 4.18842   1
   6  -8  -1 99.7668 4.15015   1
   6   8  -1 52.9013 2.54812   2
  -6   8   1 47.5010 2.88344   2
  -6   8   1 100.723 4.13132   1
   6   8  -1 99.3192 4.10406   1
  -5  -8   1 15.5165 1.73997   1
   5  -8  -1 16.3423 1.69856   1
   5  -8  -1 17.7566 1.52428   1
   5  -8  -1 8.51779 1.05472   2
  -5  -8   1 9.85464 1.17954   2
   5  -8  -1 8.86697 1.02282   2
   5   8  -1 10.7865 1.14014   2
  -5   8   1 8.89244 1.25664   2
  -5   8   1 16.9926 1.30028   1
   5   8  -1 17.5235 1.27007   1
   4  -8  -1 1.00992 0.69222   1
   4  -8  -1 1.03872 0.78555   1
  -4  -8   1 0.72084 0.72640   2
   4  -8  -1 0.51301 0.46404   2
   4   8  -1 -0.5076 0.50947   1
  -4   8   1 0.30062 0.51996   1
   4   8  -1 -0.3740 0.49768   2
  -4   8   1 -0.1607 0.69185   2
  -3  -8   1 -1.0442 0.82485   1
   3  -8  -1 1.39166 0.76794   1
   3  -8  -1 -0.6360 0.80431   1
   3  -8  -1 -0.0552 0.61387   2
  -3  -8   1 0.25983 0.62081   2
   3  -8  -1 3.32303 1.03087   2
   3   8  -1 -0.5844 0.50453   2
  -3   8   1 0.39172 0.45418   1
   3   8  -1 0.93411 0.53015   1
  -2  -8   1 41.2109 2.43552   1
   2  -8  -1 37.4293 2.34478   1
   2  -8  -1 39.0947 2.26163   1
   2  -8  -1 19.1918 1.50001   2
  -2  -8   1 20.1570 1.39968   2
   2  -8  -1 19.2241 1.33245   2
   2   8  -1 20.8020 1.44634   2
  -2   8   1 18.3192 1.50896   2
  -2   8   1 38.0405 1.95284   1
   2   8  -1 35.4422 1.94717   1
   1  -8  -1 33.7409 2.23440   1
   1  -8  -1 32.8751 2.13314   1
  -1  -8   1 34.2645 2.28629   1
  -1  -8   1 17.2693 1.62105   2
   1  -8  -1 17.2714 1.63143   2
   1  -8  -1 16.5472 1.24122   2
  -1   8   1 28.9797 2.47621   1
   0  -8   1 18.7384 1.90476   1
   0  -8  -1 15.7036 1.77457   1
   0  -8   1 15.7204 1.76887   1
   0  -8   1 9.36686 1.06004   2
   0  -8  -1 11.1636 1.15557   2
   0  -8   1 8.46675 1.49024   2
   0   8  -1 8.01094 1.45919   2
   0   8  -1 17.1231 1.49562   1
   1  -8   1 110.430 4.87651   1
   1  -8   1 109.499 4.30670   1
  -1  -8  -1 112.189 4.56457   1
   1  -8   1 57.0974 2.54154   2
  -1  -8  -1 55.6887 2.47462   2
   1  -8   1 57.0257 2.51714   2
  -1   8  -1 57.1677 3.03230   2
   1   8   1 51.3231 2.69291   2
   1   8   1 101.602 4.38862   1
  -1   8  -1 100.523 4.49433   1
   2  -8   1 48.6359 2.25804   2
   2  -8   1 52.7020 2.34948   2
  -2  -8  -1 51.7973 2.33285   2
   2  -8   1 90.5928 3.86039   1
   2  -8   1 94.7830 4.16973   1
  -2  -8  -1 97.3375 4.04190   1
  -2   8  -1 44.9713 2.50269   2
   2   8   1 47.9005 2.39859   2
  -2   8  -1 90.4531 3.77274   1
   2   8   1 85.6151 3.76438   1
   3  -8   1 138.909 5.49430   1
   3  -8   1 140.598 5.34504   1
  -3  -8  -1 144.828 5.40879   1
   3  -8   1 73.1660 3.01123   2
   3  -8   1 72.3476 2.98996   2
  -3  -8  -1 70.8373 2.95003   2
  -3   8  -1 127.801 5.26681   1
   3   8   1 130.700 5.29741   1
   3   8   1 69.7602 3.15040   2
  -4  -8  -1 54.9268 2.52627   2
   4  -8   1 59.3907 2.50951   2
   4  -8   1 58.3406 2.64127   2
  -4  -8  -1 106.644 4.42946   1
   4  -8   1 105.616 4.42491   1
   4  -8   1 112.435 4.38043   1
  -4   8  -1 104.685 4.28590   1
   4   8   1 101.484 4.27351   1
   4   8   1 53.5764 2.63989   2
  -4   8  -1 57.9515 2.89538   2
   5  -8   1 1.22092 0.77120   1
   5  -8   1 -0.1790 0.68279   1
  -5  -8  -1 0.11166 0.61355   2
   5  -8   1 -0.0157 0.45467   2
   5  -8   1 -0.0887 0.46374   2
  -5   8  -1 -0.1617 0.50619   1
   5   8   1 0.58036 0.52765   1
   5   8   1 0.51309 0.50163   2
  -5   8  -1 0.29937 0.68941   2
   6  -8   1 100.382 4.09600   1
  -6  -8  -1 104.232 3.97141   1
   6  -8   1 99.4606 4.23272   1
   6  -8   1 53.9192 2.30321   2
   6  -8   1 50.3980 2.37127   2
  -6  -8  -1 53.8042 2.24944   2
   6   8   1 54.7464 2.54396   2
  -6   8  -1 51.3817 2.69621   2
   6   8   1 105.919 4.14141   1
   7  -8   1 20.9784 1.26548   2
   7  -8   1 23.5247 1.46108   2
  -7  -8  -1 22.4429 1.23839   2
   7  -8   1 42.8648 2.10984   1
  -7  -8  -1 42.4284 1.99297   1
   7   8   1 22.9646 1.49963   2
  -7   8  -1 19.9137 1.57230   2
   7   8   1 42.1660 2.04866   1
  -8  -8  -1 16.4956 0.94380   2
   8  -8   1 14.7750 0.96042   2
   8  -8   1 28.7875 1.55549   1
  -8  -8  -1 32.1352 1.54660   1
   8   8   1 12.6047 1.22528   2
  -8   8  -1 16.0678 1.34825   2
   8   8   1 32.4068 1.62117   1
  -8   8  -1 29.5781 1.59188   1
  -9  -8  -1 0.34933 0.44473   1
   9  -8   1 1.22537 0.46809   1
   9  -8   1 0.18076 0.41767   2
  -9  -8  -1 0.22223 0.36890   2
   8  -9  -1 1.14870 0.34471   2
   8  -9  -1 2.26120 0.60660   1
   7  -9  -1 1.15076 0.47270   1
   7  -9  -1 0.69958 0.58471   2
  -7  -9   1 2.37374 0.90909   2
   7  -9  -1 2.24382 0.54452   2
   7   9  -1 1.47444 0.78323   2
  -7   9   1 1.78184 0.70634   2
  -7   9   1 1.14641 0.52955   1
   7   9  -1 0.74890 0.67679   1
   6  -9  -1 1.28130 0.43662   2
   6  -9  -1 2.87134 0.69937   2
   6  -9  -1 2.03503 0.71099   1
   6  -9  -1 2.79200 0.63906   1
   6   9  -1 3.42300 0.87580   1
  -6   9   1 2.35374 0.74057   1
  -6   9   1 0.45373 0.65259   2
   6   9  -1 1.18801 0.65318   2
   5  -9  -1 0.88603 0.67125   1
   5  -9  -1 2.89715 0.91930   1
   5  -9  -1 0.69827 0.42503   2
   5  -9  -1 1.53764 0.48325   2
   5   9  -1 1.83699 0.60070   2
  -5   9   1 2.18826 0.85085   2
   5   9  -1 2.88805 0.85076   1
  -5   9   1 2.46038 0.76490   1
   4  -9  -1 44.7280 2.38695   1
  -4  -9   1 44.6890 2.51523   1
   4  -9  -1 48.7771 2.30704   1
   4  -9  -1 25.1050 1.44163   2
   4  -9  -1 24.3986 1.35814   2
   4   9  -1 46.2602 2.27046   1
  -4   9   1 44.4137 2.18787   1
   4   9  -1 23.2394 1.52848   2
  -4   9   1 24.5227 1.67608   2
  -3  -9   1 31.3026 1.65514   2
   3  -9  -1 32.8924 1.69663   2
   3  -9  -1 33.5187 1.64433   2
   3  -9  -1 64.8573 3.17404   1
   3  -9  -1 66.2902 3.06589   1
  -3  -9   1 61.0808 2.95147   1
   3   9  -1 59.2083 2.76120   1
  -3   9   1 63.5455 2.80296   1
  -3   9   1 31.1938 1.88107   2
   3   9  -1 28.9384 1.77221   2
   2  -9  -1 164.834 6.23987   1
   2  -9  -1 163.340 5.99356   1
  -2  -9   1 172.067 6.19653   1
   2  -9  -1 87.3424 3.31811   2
  -2  -9   1 86.0631 3.27688   2
   2   9  -1 81.9018 3.70571   2
  -2   9   1 78.3042 3.59566   2
  -2   9   1 152.278 6.12078   1
   2   9  -1 158.111 6.17133   1
   1  -9  -1 49.0462 2.62510   1
   1  -9  -1 49.2599 2.54151   1
  -1  -9   1 52.7388 2.60576   1
   1  -9  -1 26.6738 1.47949   2
  -1  -9   1 28.1414 1.46618   2
  -1   9   1 23.2860 1.61518   2
   1   9  -1 25.1720 1.64611   2
   1   9  -1 46.4327 2.30256   1
  -1   9   1 47.7581 2.31785   1
   0  -9  -1 2.41697 0.79096   1
   0  -9   1 1.45603 0.85167   1
   0  -9   1 3.49033 1.01121   1
   0  -9   1 0.21381 0.45971   2
   0  -9  -1 0.81264 0.45590   2
   0   9   1 0.09081 0.54070   2
   0   9  -1 0.40973 0.60143   2
   0   9  -1 1.78950 0.57610   1
   0   9   1 2.42328 0.75046   1
   1  -9   1 114.816 4.39475   1
  -1  -9  -1 117.002 4.60163   1
   1  -9   1 113.005 4.64834   1
   1  -9   1 64.1577 2.70553   2
  -1  -9  -1 60.0819 2.51937   2
   1  -9   1 63.2164 2.65183   2
  -1   9  -1 55.0750 2.76342   2
   1   9   1 54.5902 2.71718   2
   1   9   1 104.706 4.41133   1
  -1   9  -1 107.893 4.41612   1
   2  -9   1 4.93071 1.39372   2
   2  -9   1 1.94677 0.60659   2
  -2  -9  -1 3.12348 0.89003   2
   2  -9   1 6.17858 1.31423   1
  -2  -9  -1 6.81985 1.44143   1
   2  -9   1 5.70553 1.20915   1
  -2   9  -1 2.22334 0.63677   2
   2   9   1 4.11070 0.89406   2
   2   9   1 6.25460 0.91648   1
  -2   9  -1 6.36826 0.89364   1
  -3  -9  -1 11.1153 1.08865   2
   3  -9   1 8.49726 1.00704   2
   3  -9   1 14.7477 1.38458   1
   3  -9   1 12.2453 1.73257   1
  -3  -9  -1 16.2464 1.56974   1
   3   9   1 16.1289 1.21388   1
  -3   9  -1 16.9944 1.22020   1
   3   9   1 8.88449 1.08739   2
  -3   9  -1 9.38103 1.18872   2
   4  -9   1 10.7149 0.94569   2
   4  -9   1 10.0105 0.97549   2
   4  -9   1 22.0879 1.60388   1
   4  -9   1 18.9921 1.44607   1
  -4   9  -1 20.1539 1.31401   1
   4   9   1 20.8064 1.33145   1
  -4   9  -1 12.7654 1.23892   2
   4   9   1 9.95707 1.07963   2
   5  -9   1 19.3444 1.48910   1
   5  -9   1 17.8629 1.44185   1
   5  -9   1 8.17991 0.82923   2
   5  -9   1 9.16069 0.86404   2
  -5   9  -1 17.2909 1.23177   1
   5   9   1 19.2301 1.25390   1
   5   9   1 9.68754 1.03465   2
  -5   9  -1 9.13731 1.13462   2
   6  -9   1 14.0660 1.14346   1
   6  -9   1 13.7177 1.42828   1
   6  -9   1 7.65046 0.82589   2
   6  -9   1 7.50921 0.79884   2
   6   9   1 14.2677 1.11883   1
  -6   9  -1 15.1343 1.06865   1
  -6   9  -1 7.70661 1.06800   2
   6   9   1 9.10567 1.06869   2
   7  -9   1 20.5329 1.03678   2
  -7  -9  -1 19.3131 1.36188   2
   7  -9   1 37.9883 1.82996   1
   7   9   1 20.3845 1.40968   2
  -7   9  -1 20.2330 1.39366   2
  -7   9  -1 42.1343 1.87937   1
   7   9   1 42.6123 1.93087   1
   8  -9   1 4.12175 0.63976   1
   8  -9   1 1.74879 0.45535   2
   6 -10  -1 10.7917 0.71774   2
   6 -10  -1 11.3103 0.79009   2
   6 -10  -1 20.9858 1.12804   1
   5 -10  -1 24.0991 1.69379   1
   5 -10  -1 27.0236 1.44233   1
   5 -10  -1 13.0577 0.85646   2
   5 -10  -1 12.9568 0.81198   2
   5  10  -1 9.62727 1.25966   2
  -5  10   1 15.2871 1.20234   2
   5  10  -1 32.1966 2.13759   1
  -5  10   1 30.1482 1.49130   1
   4 -10  -1 6.07798 0.77642   2
   4 -10  -1 5.74820 0.63643   2
   4 -10  -1 11.2003 1.05467   1
   4 -10  -1 8.16871 1.08176   1
  -4  10   1 11.4853 0.95537   1
   4  10  -1 11.0276 1.04612   1
   4  10  -1 5.20856 0.99042   2
  -4  10   1 6.09803 0.98755   2
   3 -10  -1 16.0137 1.21717   2
   3 -10  -1 18.3823 1.02641   2
  -3 -10   1 17.6496 1.20439   2
   3 -10  -1 35.2259 1.85766   1
  -3 -10   1 34.5963 1.85982   1
   3 -10  -1 33.6509 1.78181   1
  -3  10   1 35.6207 1.74112   1
   3  10  -1 33.9229 1.73532   1
   3  10  -1 18.8979 1.28954   2
  -3  10   1 17.4462 1.28768   2
  -2 -10   1 11.0400 0.88863   2
   2 -10  -1 10.1998 0.78423   2
   2 -10  -1 20.3844 1.64460   1
  -2 -10   1 20.1551 1.48553   1
   2 -10  -1 18.2897 1.40403   1
   2  10  -1 21.4990 1.32979   1
  -2  10   1 20.7059 1.27609   1
  -2  10   1 8.81659 1.04321   2
   2  10  -1 10.3478 1.07498   2
   1 -10  -1 67.3921 2.93829   1
  -1 -10   1 69.7341 2.93169   1
  -1 -10   1 35.1472 1.64430   2
   1 -10  -1 35.0099 1.64595   2
  -1  10   1 68.0567 2.99184   1
   1  10  -1 59.1780 2.92211   1
  -1  10   1 39.2539 2.08147   2
   1  10  -1 37.8885 2.34208   2
   0 -10   1 3.94987 0.66709   2
   0 -10  -1 2.73772 0.62850   2
   0 -10  -1 8.50110 1.13773   1
   0 -10   1 7.79928 1.18642   1
   0  10   1 4.28470 0.88331   2
   0  10  -1 3.81697 1.04534   2
   0  10   1 8.92186 0.97007   1
   0  10  -1 7.21699 0.99701   1
   1 -10   1 10.6592 1.50645   1
   1 -10   1 10.3601 1.19019   1
  -1 -10  -1 11.7844 1.27252   1
   1 -10   1 6.57362 0.69573   2
  -1 -10  -1 6.21919 0.72407   2
  -1  10  -1 4.01600 1.13810   2
   1  10   1 5.77289 1.15954   2
  -1  10  -1 12.4142 1.27999   1
   2 -10   1 6.81038 1.12571   1
   2 -10   1 6.61086 1.08495   1
  -2 -10  -1 6.88294 1.12847   1
   2 -10   1 3.44037 0.60082   2
  -2 -10  -1 2.93188 0.76556   2
   2  10   1 3.35220 0.88945   2
  -2  10  -1 4.94417 0.93233   2
   2  10   1 6.16597 0.86885   1
  -2  10  -1 6.55207 0.89314   1
   3 -10   1 4.25202 1.00516   1
   3 -10   1 5.64492 0.95338   1
  -3 -10  -1 4.45327 1.29604   1
   3 -10   1 3.26740 0.74137   2
  -3  10  -1 1.78259 0.65397   2
   3  10   1 1.21683 0.57695   2
   3  10   1 5.43342 0.82332   1
  -3  10  -1 5.10944 0.81126   1
   4 -10   1 58.5724 2.49232   1
   4 -10   1 59.4918 2.57065   1
   4 -10   1 33.5477 1.43338   2
   4 -10   1 30.8205 1.41117   2
  -4  10  -1 62.7671 2.58472   1
   4  10   1 64.2832 2.60346   1
   4  10   1 33.9194 1.72908   2
  -4  10  -1 29.8159 1.71122   2
   5 -10   1 0.49678 0.34227   2
   5 -10   1 0.84337 0.37507   2
   5  10   1 2.32861 0.75458   1
  -5  10  -1 3.20526 0.79994   1
  -5  10  -1 3.00715 1.00965   2
   5  10   1 0.12985 0.69213   2
   6 -10   1 0.87237 0.32719   2
   6 -10   1 3.19260 0.66173   1
   3 -11  -1 29.2644 1.39632   1
   3 -11  -1 16.5152 0.82333   2
   2 -11  -1 5.68549 0.76698   1
  -2 -11   1 4.01893 1.06384   1
   2 -11  -1 2.25807 0.47878   2
  -1 -11   1 11.6551 1.03557   1
   1 -11  -1 11.0505 0.93668   1
  -1 -11   1 7.32465 0.64843   2
   1 -11  -1 5.26266 0.56138   2
   0 -11   1 7.74320 0.87808   1
   0 -11  -1 8.70974 0.88301   1
   0 -11  -1 4.31960 0.57468   2
   0 -11   1 3.58042 0.52681   2
  -1 -11  -1 -0.4280 0.54600   1
   1 -11   1 1.04154 0.45571   1
   1 -11   1 -0.0125 0.29157   2
  -1 -11  -1 0.77897 0.39759   2
   2 -11   1 0.51426 0.27923   2
   2 -11   1 0.88573 0.47001   1
   3 -11   1 11.5672 0.92625   1
   3 -11   1 5.81029 0.51138   2
 -14   0   2 2.43674 0.85246   1
 -14   0   2 0.98769 0.58305   2
  13   0  -2 29.0875 1.71454   1
  13   0  -2 13.2251 1.73241   2
  12   0  -2 29.3035 2.06433   2
  12   0  -2 59.1197 2.74989   1
  11   0  -2 27.4000 1.96036   2
  11   0  -2 49.2735 2.46133   1
  10   0  -2 0.41881 0.72127   2
  10   0  -2 1.30611 0.94090   1
  10   0  -2 0.76691 0.56625   1
   9   0  -2 1035.42 45.1750   1
   9   0  -2 1264.77 39.5330   1
  -9   0   2 1131.74 37.3237   1
   9   0  -2 721.074 24.7524   2
   9   0  -2 690.008 28.6297   2
   8   0  -2 341.349 11.9296   2
   8   0  -2 320.308 13.5461   2
   8   0  -2 596.576 20.4473   1
   8   0  -2 573.341 23.2684   1
   7   0  -2 1.54803 0.95271   1
   7   0  -2 1.97945 0.55858   1
   7   0  -2 2.16597 1.06478   2
   7   0  -2 0.98334 0.52933   2
   6   0  -2 26.8753 1.82268   2
   6   0  -2 23.6547 1.40263   2
   6   0  -2 41.7371 1.96894   1
   6   0  -2 45.2433 2.50862   1
   5   0  -2 0.19954 0.34284   2
  -5   0   2 0.33518 0.40791   2
  -5   0   2 0.30656 0.52159   1
   5   0  -2 0.76978 0.41784   1
  -4   0   2 374.436 14.7469   2
   4   0  -2 361.338 14.7343   2
   4   0  -2 599.636 24.0037   1
  -4   0   2 608.766 24.0343   1
  -3   0   2 358.005 14.3201  -2
  -3   0   2 358.005 14.3201   1
   2   0  -2 1295.00 51.5389  -2
   2   0  -2 1295.00 51.5389   1
  -2   0   2 1284.19 50.8576  -2
  -2   0   2 1284.19 50.8576   1
  -1   0   2 802.175 31.1244   1
   1   0  -2 788.181 31.2356   1
   1   0  -2 451.644 17.7216   2
   0   0  -2 168.552 7.14594   1
   0   0   2 194.128 7.15263   1
   0   0  -2 103.990 4.44351   2
   0   0   2 119.577 4.45365   2
  -1   0  -2 883.066 34.8489   1
  -1   0  -2 484.958 19.0384   2
  -2   0  -2 252.964 10.0414   1
   2   0   2 251.898 10.0414   1
  -2   0  -2 150.206 6.00438   2
   2   0   2 147.277 6.03032   2
   3   0   2 618.596 25.5552   1
  -3   0  -2 676.693 25.5656   1
   3   0   2 389.603 15.5508   2
  -3   0  -2 391.076 15.5161   2
  -4   0  -2 13.0961 1.04918   1
   4   0   2 12.6504 0.87797   1
   4   0   2 12.5716 0.98255   1
   4   0   2 7.56961 0.83136   2
   4   0   2 6.97139 0.75901   2
  -4   0  -2 7.80895 0.84847   2
  -5   0  -2 144.056 6.56702   1
   5   0   2 154.039 6.59251   1
   5   0   2 159.590 5.61804   1
   5   0   2 89.1422 3.45601   2
   5   0   2 91.0764 4.14330   2
  -5   0  -2 85.7823 4.07008   2
   6   0   2 646.277 22.4672   1
   6   0   2 650.190 26.1145   1
   6   0   2 373.580 12.9941   2
   6   0   2 360.979 15.2474   2
   7   0   2 1401.83 53.1583   1
   7   0   2 1335.50 46.9356   1
   7   0   2 776.999 30.5746   2
   7   0   2 782.188 27.0775   2
   8   0   2 580.086 22.7570   1
   8   0   2 559.396 18.9636   1
   8   0   2 328.597 11.8857   2
   8   0   2 315.231 13.1881   2
   9   0   2 31.6038 2.51854   1
   9   0   2 28.1522 1.77063   1
   9   0   2 18.6165 1.56109   2
   9   0   2 19.4739 2.06982   2
  10   0   2 73.3228 3.63202   2
  10   0   2 83.6326 4.13764   2
  10   0   2 160.815 6.93879   1
  10   0   2 141.813 5.89172   1
  11   0   2 241.344 9.87379   2
  11   0   2 287.369 11.0764   2
  11   0   2 482.312 18.1797   1
  11   0   2 548.855 20.6656   1
  12   0   2 27.5714 1.86900   2
  12   0   2 57.0215 2.65134   1
  13   0   2 7.11308 1.33219   2
  13   0   2 16.0313 1.16310   1
 -14  -1   2 89.5474 3.87042   1
 -14  -1   2 47.2532 2.26645   2
 -14   1   2 45.0183 2.29660   2
 -14   1   2 92.1444 3.86805   1
  13  -1  -2 71.2656 2.99539   1
  13  -1  -2 34.8963 2.21848   2
 -13   1   2 34.8245 2.07919   2
  13   1  -2 34.4747 2.28440   2
 -13   1   2 69.1171 3.27443   1
  13   1  -2 67.3399 2.95195   1
  12  -1  -2 127.809 4.99965   1
  12  -1  -2 66.6357 3.19099   2
  12   1  -2 62.6802 3.16803   2
  12   1  -2 124.742 4.96098   1
 -11  -1   2 0.19671 0.73515   1
  11  -1  -2 0.22359 0.63344   1
 -11  -1   2 1.24633 0.79508   2
  11  -1  -2 -0.1505 0.75563   2
  11   1  -2 -0.1749 0.74077   2
  11   1  -2 0.11620 0.57568   1
 -10  -1   2 40.8605 2.21178   2
  10  -1  -2 46.7842 2.50422   2
  10  -1  -2 86.7823 3.64516   1
 -10  -1   2 83.8772 3.44376   1
  10   1  -2 78.2213 4.30852   1
  10   1  -2 82.2653 3.57269   1
  10   1  -2 44.8851 3.05596   2
  10   1  -2 43.9877 2.45957   2
   9  -1  -2 1.65893 0.67065   2
   9  -1  -2 4.91400 0.97022   1
   9   1  -2 2.27985 0.72808   2
   9   1  -2 0.78730 1.66743   2
   9   1  -2 4.71506 1.55706   1
   9   1  -2 4.41162 0.97776   1
   8  -1  -2 33.5818 2.88276   1
   8  -1  -2 39.7529 2.01289   1
   8  -1  -2 23.6285 1.59971   2
   8  -1  -2 22.2234 2.32761   2
   8   1  -2 40.6663 1.99834   1
   8   1  -2 41.4122 2.78698   1
   8   1  -2 22.4709 1.49749   2
   8   1  -2 22.9070 2.34690   2
   7  -1  -2 6.23184 1.01131   2
   7  -1  -2 11.6060 1.07323   1
   7   1  -2 6.42240 2.10226   2
   7   1  -2 6.54365 0.87481   2
   7   1  -2 5.61800 1.36365   2
   7   1  -2 8.18338 2.11349   1
   7   1  -2 11.1967 1.91389   1
   7   1  -2 9.75187 0.94580   1
   6  -1  -2 204.454 8.85141   2
   6  -1  -2 209.588 7.55217   2
   6  -1  -2 356.361 14.6470   1
   6  -1  -2 347.684 12.4708   1
   6   1  -2 201.119 8.79921   2
   6   1  -2 212.690 7.47631   2
   6   1  -2 368.801 14.5977   1
   6   1  -2 346.052 12.4567   1
  -5  -1   2 1091.99 45.8446   1
   5  -1  -2 1163.06 39.6832   1
   5  -1  -2 714.268 28.0133   2
   5  -1  -2 715.098 24.2608   2
  -5  -1   2 669.511 27.9185   2
  -5   1   2 1209.63 45.9348   1
   5   1  -2 1191.66 45.8175   1
   5   1  -2 1146.19 39.6629   1
   5   1  -2 711.476 24.1815   2
   5   1  -2 706.477 27.9712   2
  -4  -1   2 337.977 13.5613   1
  -4  -1   2 195.346 7.88294   2
   4   1  -2 333.354 13.5111   1
   4   1  -2 188.970 7.89175   2
  -4   1   2 552.465 22.0608  -2
  -4   1   2 552.465 22.0608   1
  -3  -1   2 52.5530 2.29407   2
  -3  -1   2 87.1760 3.65737   1
   3   1  -2 82.3451 3.61366   1
   3   1  -2 49.3950 2.27460   2
  -3   1   2 125.743 5.26045  -2
  -3   1   2 125.743 5.26045   1
  -2  -1   2 425.677 17.0919   2
  -2  -1   2 734.469 29.0877   1
   2  -1  -2 1123.68 44.3791  -2
   2  -1  -2 1123.68 44.3791   1
   2   1  -2 742.211 29.0794   1
  -2   1   2 742.588 29.0888   1
   2   1  -2 418.312 17.0891   2
  -2   1   2 453.954 17.0888   2
   1  -1  -2 -0.0141 0.08534   1
  -1  -1   2 0.20444 0.11494   1
   1  -1  -2 0.01297 0.07776   2
  -1  -1   2 0.15279 0.11387   2
   1   1  -2 0.12399 0.08646   1
  -1   1   2 0.07218 0.10461   1
  -1   1   2 -0.0280 0.08134   2
   1   1  -2 -0.0013 0.10106   2
   0   1  -2 1086.57 43.0116   1
   0   1  -2 655.474 25.7527   2
  -1  -1  -2 1288.54 51.1784   2
  -1   1  -2 2237.33 88.0890   1
   1   1   2 1342.00 51.2219   2
  -1   1  -2 1297.64 51.5412   2
  -2  -1  -2 396.916 15.6078   1
  -2  -1  -2 234.965 9.49549   2
  -2   1  -2 255.381 9.69900   2
   2   1   2 230.571 9.51860   2
   2   1   2 382.631 15.6066   1
  -2   1  -2 410.201 15.7412   1
  -3  -1  -2 342.445 13.4920   1
   3  -1   2 329.605 13.4828   1
  -3  -1  -2 196.508 7.89411   2
   3  -1   2 187.312 8.06600   2
  -3   1  -2 338.459 13.4689   1
   3   1   2 333.709 13.3688   1
   3   1   2 195.961 7.93349   2
  -3   1  -2 205.783 8.07440   2
  -4  -1  -2 193.603 7.68151   2
   4  -1   2 185.682 6.77542   2
   4  -1   2 187.306 7.87704   2
   4  -1   2 300.420 13.0643   1
  -4  -1  -2 334.325 12.9759   1
   4  -1   2 320.154 11.2847   1
   4   1   2 185.065 6.70255   2
  -4   1  -2 185.541 7.84052   2
   4   1   2 188.701 7.73512   2
   4   1   2 330.863 12.9730   1
   4   1   2 306.836 11.2540   1
  -4   1  -2 339.581 13.1019   1
  -5  -1  -2 186.887 8.22585   1
   5  -1   2 195.717 8.37996   1
   5  -1   2 195.304 7.10135   1
   5  -1   2 111.104 4.30321   2
   5  -1   2 114.428 5.16256   2
  -5  -1  -2 110.008 4.90366   2
   5   1   2 108.393 4.96417   2
   5   1   2 116.044 4.24458   2
  -5   1  -2 113.328 5.15634   2
  -5   1  -2 193.667 8.38272   1
   5   1   2 203.225 7.10318   1
   5   1   2 203.204 8.24086   1
  -6  -1  -2 61.7324 3.76864   1
   6  -1   2 65.2876 3.00370   1
   6  -1   2 70.5975 3.76885   1
   6  -1   2 39.6603 2.10322   2
   6  -1   2 41.5614 2.85809   2
  -6  -1  -2 36.9268 2.72219   2
   6   1   2 71.4674 3.57703   1
   6   1   2 66.2167 2.99140   1
   6   1   2 43.4589 2.04080   2
   6   1   2 41.5011 2.82376   2
   7  -1   2 23.9175 2.50032   1
   7  -1   2 24.2353 1.48523   1
   7  -1   2 18.1297 2.16523   2
   7  -1   2 15.6348 1.25100   2
   7   1   2 12.2462 1.98326   2
   7   1   2 14.8198 1.75410   2
   7   1   2 12.4860 1.12567   2
   7   1   2 25.5360 1.45337   1
   7   1   2 23.5622 2.29241   1
   7   1   2 27.8979 1.90640   1
   8  -1   2 8.79966 1.31375   2
   8  -1   2 4.76560 1.14095   2
   8  -1   2 10.0327 2.13581   1
   8  -1   2 12.5779 1.34677   1
   8   1   2 4.61006 1.68026   2
   8   1   2 6.72090 1.47231   2
   8   1   2 14.2356 1.17438   1
   8   1   2 16.0930 1.61561   1
   8   1   2 16.4781 1.93982   1
   9  -1   2 205.924 9.00010   2
   9  -1   2 204.370 8.09564   2
   9  -1   2 395.545 14.0494   1
   9  -1   2 382.976 15.9461   1
   9   1   2 390.025 15.9643   1
   9   1   2 394.621 14.0222   1
   9   1   2 216.054 8.08289   2
   9   1   2 216.419 9.10194   2
  10  -1   2 11.3958 1.19287   1
  10  -1   2 15.2231 2.09849   1
  10  -1   2 5.62301 1.21529   2
  10  -1   2 11.2120 1.82290   2
  10   1   2 6.75568 1.73427   2
  10   1   2 6.90276 1.22262   2
  10   1   2 9.90651 1.14735   1
  10   1   2 14.1206 1.92268   1
  11  -1   2 21.3755 1.97470   2
 -11  -1  -2 43.6286 2.23919   1
  11  -1   2 43.1602 2.37894   1
  11   1   2 43.2944 2.27452   1
  11   1   2 52.2442 2.83847   1
  11   1   2 28.1471 2.18440   2
  11   1   2 22.4666 1.73178   2
  12  -1   2 0.55030 0.80748   1
  12  -1   2 -0.6916 0.86360   2
  12   1   2 0.66273 0.77947   2
  12   1   2 0.79767 0.59576   1
  13  -1   2 28.8247 1.71741   1
  13  -1   2 13.2320 1.51979   2
  13   1   2 11.2528 1.97198   2
 -13   1  -2 13.3892 1.48738   2
  13   1   2 28.3229 1.90400   1
 -14  -2   2 0.94072 0.50458   1
 -14  -2   2 -0.1620 0.51565   2
  13  -2  -2 -1.1607 1.01489   2
  13  -2  -2 2.52552 0.83167   1
 -13   2   2 2.59848 0.70398   1
  13   2  -2 2.40260 0.91017   1
 -13   2   2 0.53626 0.76738   2
  13   2  -2 1.79459 1.18954   2
 -12  -2   2 83.5610 3.24120   1
  12  -2  -2 80.7498 3.47761   1
  12  -2  -2 42.0291 2.39704   2
 -12  -2   2 38.9132 1.94000   2
  12   2  -2 40.3256 2.39843   2
 -12   2   2 43.0435 2.51541   2
  12   2  -2 81.8772 3.45060   1
  11  -2  -2 12.6951 1.25458   1
 -11  -2   2 12.5685 1.21945   1
  11  -2  -2 6.06306 1.34357   2
 -11  -2   2 4.63720 1.04737   2
  11   2  -2 10.6301 1.24485   1
  11   2  -2 6.42329 1.41133   2
 -10  -2   2 1.66369 0.64474   2
  10  -2  -2 2.12624 1.00906   1
 -10  -2   2 2.76188 0.69374   1
  10   2  -2 5.18741 1.72811   1
  10   2  -2 3.28459 1.09087   2
   9  -2  -2 46.2194 2.37647   2
   9  -2  -2 39.6560 2.61115   2
   9  -2  -2 87.0407 3.67185   1
   9   2  -2 88.0989 3.62125   1
   9   2  -2 79.2368 4.31961   1
   9   2  -2 38.8196 2.89387   2
   9   2  -2 41.6997 2.25730   2
   8  -2  -2 83.4250 3.66211   1
   8  -2  -2 78.8488 3.58589   1
   8  -2  -2 46.3413 2.61826   2
   8  -2  -2 48.4128 2.50339   2
   8   2  -2 42.9938 3.10635   2
   8   2  -2 44.2924 2.22216   2
   8   2  -2 83.9142 3.42663   1
   8   2  -2 79.9829 4.23708   1
   7  -2  -2 13.0564 1.23398   2
   7  -2  -2 23.5810 1.43116   1
   7   2  -2 9.22306 2.28126   2
   7   2  -2 12.6281 1.07826   2
   7   2  -2 23.2026 2.39434   1
   7   2  -2 22.1328 1.35889   1
   6  -2  -2 26.3538 2.13093   1
   6  -2  -2 24.2645 1.45231   1
   6  -2  -2 14.4097 1.18582   2
   6  -2  -2 10.9841 1.67242   2
   6   2  -2 29.1777 1.47623   1
   6   2  -2 27.6149 2.02445   1
   6   2  -2 14.6297 1.04767   2
   6   2  -2 16.3377 1.67443   2
   5  -2  -2 78.1089 3.14370   2
  -5  -2   2 75.7650 3.62601   2
   5  -2  -2 74.7611 3.63520   2
  -5  -2   2 124.838 5.82410   1
   5  -2  -2 136.511 5.84540   1
   5  -2  -2 132.501 4.89042   1
   5   2  -2 77.0196 2.97996   2
   5   2  -2 74.7605 3.58082   2
   5   2  -2 130.954 4.84511   1
   5   2  -2 135.225 5.73619   1
  -5   2   2 127.280 5.87254   1
  -4  -2   2 1036.42 40.7707   1
   4  -2  -2 1037.08 40.7911   1
   4  -2  -2 624.665 24.7605   2
  -4  -2   2 613.768 24.6822   2
  -4   2   2 1029.21 40.8156   1
   4   2  -2 1026.72 40.7205   1
   4   2  -2 626.436 24.7057   2
   3  -2  -2 553.600 22.6120   1
  -3  -2   2 570.745 22.6296   1
   3  -2  -2 336.149 13.8712   2
  -3  -2   2 344.389 13.8540   2
   3   2  -2 573.487 22.5984   1
  -3   2   2 581.888 22.6513   1
  -3   2   2 345.296 13.8831   2
   3   2  -2 358.186 13.9875   2
  -2  -2   2 3225.31 125.846   1
   2  -2  -2 3081.18 125.551   1
  -2  -2   2 1972.93 75.3225   2
   2  -2  -2 1883.13 75.1328   2
  -2   2   2 3313.40 125.919   1
   2   2  -2 3150.37 126.080   1
  -2   2   2 1923.96 75.1661   2
   2   2  -2 1858.49 75.4464   2
   1  -2  -2 81.8458 3.36287   2
  -1  -2   2 81.1150 3.44972   2
  -1  -2   2 144.011 5.72393   1
   1  -2  -2 136.307 5.60341   1
  -1   2   2 83.7634 3.35653   2
   1   2  -2 77.4349 3.43658   2
  -1   2   2 139.937 5.62496   1
   1   2  -2 136.463 5.69512   1
   0   2   2 94.0839 3.64702   2
   0   2   2 92.1694 3.64006   2
   0   2  -2 85.3710 3.81202   2
   0   2  -2 146.594 6.30680   1
   0   2   2 153.369 6.15668   1
   0   2   2 165.147 6.17308   1
   1   2   2 4333.28 172.123   1
  -1   2  -2 4324.77 173.195   1
  -1   2  -2 4551.39 173.078   1
  -1   2  -2 2526.62 101.794   2
  -1   2  -2 2628.71 100.893   2
  -2  -2  -2 1141.15 43.6608   2
  -2  -2  -2 2043.18 74.8153   1
   2   2   2 1862.37 74.7342   1
  -2   2  -2 1813.91 74.6803   1
  -2   2  -2 1125.68 43.9828   2
   2   2   2 1083.02 43.6588   2
  -3  -2  -2 100.165 4.00843   2
  -3  -2  -2 170.404 6.84407   1
  -3   2  -2 96.1544 4.32058   2
   3   2   2 94.4998 4.01891   2
  -3   2  -2 164.025 7.05471   1
   3   2   2 172.581 6.84845   1
  -4  -2  -2 5.53350 0.72755   2
   4  -2   2 7.10480 0.83251   2
   4  -2   2 11.4505 0.90670   1
  -4  -2  -2 12.4214 1.02836   1
   4   2   2 10.4216 0.83529   1
   4   2   2 10.9664 0.92962   1
  -4   2  -2 10.6070 1.23961   1
  -4   2  -2 6.23457 1.12420   2
   4   2   2 6.72361 0.77244   2
   4   2   2 5.74101 0.66190   2
   5  -2   2 19.2216 1.23051   2
  -5  -2  -2 17.9103 1.40694   2
  -5  -2  -2 30.2645 2.08469   1
   5  -2   2 32.9702 1.60047   1
   5   2   2 33.1614 1.89680   1
   5   2   2 31.8196 1.56063   1
   5   2   2 16.6191 1.52619   2
   5   2   2 18.2274 1.10236   2
   6  -2   2 4.38439 0.78154   1
   6  -2   2 2.46008 0.79215   2
   6   2   2 4.42735 1.33377   1
   6   2   2 5.24759 1.93987   1
   6   2   2 5.99400 1.76810   1
   6   2   2 3.84357 0.75584   1
   6   2   2 4.54191 1.22388   2
   6   2   2 0.12630 1.25440   2
   6   2   2 1.76710 0.88002   2
   7  -2   2 33.6313 2.96287   2
   7  -2   2 37.9653 2.05210   2
   7  -2   2 58.9913 4.09282   1
   7  -2   2 71.9549 2.97036   1
   7   2   2 69.2789 2.92651   1
   7   2   2 69.0908 2.95520   1
   7   2   2 64.2805 3.61996   1
   7   2   2 37.2379 2.63616   2
   7   2   2 38.2680 1.95277   2
   7   2   2 40.0176 2.13028   2
   8  -2   2 59.9211 3.94654   1
   8  -2   2 69.5067 3.01126   1
   8  -2   2 38.3987 2.13855   2
   8  -2   2 31.6621 2.81501   2
   8   2   2 66.1039 2.94020   1
   8   2   2 65.9977 2.94391   1
   8   2   2 38.5603 2.02973   2
   8   2   2 36.4889 2.10189   2
   9  -2   2 52.6151 3.38056   2
   9  -2   2 57.2928 2.92334   2
   9  -2   2 103.821 5.30351   1
   9  -2   2 109.112 4.43459   1
   9   2   2 107.301 4.39206   1
   9   2   2 105.919 5.14370   1
   9   2   2 55.3456 3.29676   2
   9   2   2 58.9677 2.85237   2
  10  -2   2 30.0306 1.81589   1
  10  -2   2 14.2013 1.54946   2
  10   2   2 31.0100 2.27984   1
  10   2   2 30.1723 1.77668   1
  10   2   2 17.2001 1.86401   2
  10   2   2 15.6923 1.53389   2
 -11  -2  -2 9.91449 1.10940   2
  11  -2   2 7.70855 1.24040   2
  11  -2   2 19.8381 1.43491   1
  11   2   2 10.0890 1.34524   2
  11   2   2 13.7090 2.08168   2
  11   2   2 22.1945 1.52672   1
  11   2   2 22.7916 2.86798   1
  12  -2   2 114.214 4.31901   1
 -12  -2  -2 104.892 3.96207   1
  12  -2   2 56.3344 2.70788   2
  12   2   2 108.545 4.28447   1
  12   2   2 52.3282 2.67466   2
 -13  -3   2 42.4774 1.80997   1
 -13  -3   2 22.0141 1.32346   2
 -12  -3   2 43.6480 2.00243   1
  12  -3  -2 44.9525 2.72178   1
  12  -3  -2 20.7897 2.35969   2
 -12  -3   2 21.8737 1.31604   2
 -12   3   2 23.1803 2.05009   2
  12   3  -2 20.7066 1.86318   2
  12   3  -2 41.2396 2.13425   1
 -12   3   2 44.2303 2.47510   1
 -11  -3   2 11.0778 1.08802   1
  11  -3  -2 10.8333 1.24371   1
 -11  -3   2 6.73611 0.95933   2
  11  -3  -2 5.31860 1.33252   2
 -11   3   2 12.9054 1.87092   1
  11   3  -2 10.7956 1.24348   1
  11   3  -2 7.97137 1.35629   2
  10  -3  -2 20.4508 1.87565   2
 -10  -3   2 22.7926 1.49969   2
  10  -3  -2 22.0178 1.79231   2
  10  -3  -2 42.9160 2.26161   1
 -10  -3   2 43.3867 2.17798   1
  10  -3  -2 44.4524 2.41463   1
  10   3  -2 21.7558 1.74647   2
  10   3  -2 27.3860 2.32998   2
  10   3  -2 42.8761 2.85486   1
  10   3  -2 40.6756 2.18909   1
   9  -3  -2 1.54523 0.85219   1
   9  -3  -2 0.92463 0.55732   1
   9  -3  -2 0.82712 0.70605   2
   9  -3  -2 -0.4264 0.88921   2
   9   3  -2 1.52476 1.08446   1
   9   3  -2 1.00247 0.54413   1
   9   3  -2 -0.1760 1.06032   2
   9   3  -2 0.48875 0.62121   2
   8  -3  -2 55.4674 2.73085   2
   8  -3  -2 59.2276 2.80191   2
   8  -3  -2 94.9770 4.04885   1
   8  -3  -2 97.0909 4.00870   1
   8   3  -2 99.6330 4.83932   1
   8   3  -2 101.164 4.01112   1
   8   3  -2 52.0179 3.48591   2
   8   3  -2 53.8158 2.57687   2
   7  -3  -2 148.740 5.63932   1
   7  -3  -2 149.371 5.53818   1
   7  -3  -2 82.4316 3.56630   2
   7  -3  -2 84.7005 3.51844   2
   7   3  -2 134.985 6.59128   1
   7   3  -2 155.111 5.62599   1
   7   3  -2 82.5772 3.39456   2
   7   3  -2 78.7587 4.42722   2
   6  -3  -2 6.13093 0.93091   1
   6  -3  -2 3.69517 1.18808   2
   6   3  -2 2.77255 0.73299   2
   6   3  -2 3.41839 1.13769   2
   6   3  -2 6.99964 1.96463   1
   6   3  -2 6.37456 0.82832   1
   5  -3  -2 1.99031 0.78743   1
   5  -3  -2 -0.0580 0.42519   1
  -5  -3   2 -0.9737 0.89342   1
  -5  -3   2 -0.0149 0.92231   2
   5  -3  -2 0.84648 0.53607   2
   5  -3  -2 0.65589 0.70259   2
   5   3  -2 2.14403 0.68291   2
   5   3  -2 0.72305 0.68854   2
   5   3  -2 1.85963 0.67407   1
   5   3  -2 0.82437 0.44932   1
   4  -3  -2 55.4120 2.80846   2
   4  -3  -2 53.9418 2.43189   2
  -4  -3   2 56.0307 2.77077   2
   4  -3  -2 94.5766 4.36397   1
   4  -3  -2 94.7335 3.65944   1
  -4  -3   2 92.4395 4.38027   1
  -4   3   2 96.0416 4.47500   1
   4   3  -2 101.103 4.31614   1
   4   3  -2 95.9686 3.62963   1
   4   3  -2 55.1846 2.69919   2
  -4   3   2 55.5601 2.92917   2
   4   3  -2 55.1681 2.25075   2
  -3  -3   2 79.7252 3.57894   2
   3  -3  -2 79.5122 3.22840   2
   3  -3  -2 78.4146 3.61357   2
   3  -3  -2 139.033 5.07150   1
  -3  -3   2 136.584 5.93312   1
   3  -3  -2 134.114 5.87476   1
   3   3  -2 138.675 5.86750   1
  -3   3   2 145.312 5.96241   1
   3   3  -2 77.4130 3.54954   2
  -3   3   2 82.3922 3.65670   2
  -2  -3   2 10.1830 0.87935   2
  -2  -3   2 16.2064 1.19384   1
  -2   3   2 9.19437 0.84177   2
   2   3  -2 9.42988 0.78383   2
   2   3  -2 17.6245 1.08165   1
  -2   3   2 18.0920 1.09059   1
  -1  -3   2 139.599 5.83495   2
  -1  -3   2 239.416 9.73011   1
  -1   3   2 247.213 9.61489   1
   1   3  -2 229.561 9.67663   1
   1   3  -2 132.693 5.81263   2
  -1   3   2 145.330 5.75112   2
   0   3   2 189.427 8.00772   2
   0   3  -2 201.780 8.44414   2
   0   3   2 210.229 8.06505   2
   0   3   2 343.018 13.6601   1
   0   3  -2 334.432 13.8335   1
   0   3   2 357.341 13.6819   1
   1   3   2 30.8523 1.38757   2
  -1   3  -2 29.2591 1.72283   2
  -1   3  -2 27.8847 1.60631   2
   1   3   2 29.8617 1.33273   2
   1   3   2 52.4558 2.22692   1
  -1   3  -2 51.6399 2.53913   1
   1   3   2 51.7584 2.22219   1
  -1   3  -2 52.9713 2.48339   1
   2  -3   2 10.8188 1.02095   2
  -2  -3  -2 10.3424 0.65964   2
   2  -3   2 17.4380 1.04075   1
   2   3   2 18.5596 0.90724   1
  -2   3  -2 18.1820 1.24613   1
   2   3   2 18.0813 0.97656   1
  -2   3  -2 13.6812 1.24837   1
   2   3   2 10.4533 0.77977   2
  -2   3  -2 11.4531 1.13996   2
   2   3   2 9.07857 0.61416   2
  -2   3  -2 10.8801 1.00567   2
   3  -3   2 12.4392 1.05043   2
  -3  -3  -2 12.3440 0.82569   2
  -3  -3  -2 19.2157 1.18490   1
   3  -3   2 19.7120 1.12709   1
   3   3   2 10.6603 0.82893   2
  -3   3  -2 10.7846 1.34231   2
   3   3   2 10.4854 0.80135   2
   3   3   2 19.3383 1.10371   1
  -3   3  -2 20.3616 1.56712   1
   3   3   2 21.4818 1.11019   1
  -4  -3  -2 83.1254 3.64507   2
   4  -3   2 83.7722 3.42250   2
  -4  -3  -2 145.847 6.28770   1
   4  -3   2 154.140 5.52783   1
   4   3   2 149.849 6.20763   1
   4   3   2 147.289 5.47697   1
   4   3   2 84.5712 3.24451   2
   4   3   2 82.9296 3.67890   2
   6  -3   2 254.229 9.08426   2
   6  -3   2 238.534 8.67388   2
   6  -3   2 451.502 15.5619   1
   6  -3   2 432.096 14.9242   1
   6   3   2 460.364 15.5352   1
   6   3   2 430.521 14.7837   1
   6   3   2 427.262 17.6490   1
   6   3   2 247.932 8.58511   2
   6   3   2 248.622 8.91056   2
   6   3   2 235.519 10.2592   2
   7  -3   2 76.1332 3.58324   2
   7  -3   2 71.2450 3.36566   2
   7  -3   2 147.175 5.60080   1
   7  -3   2 143.967 5.48670   1
   7   3   2 79.2637 4.08590   2
   7   3   2 80.9952 3.36486   2
   7   3   2 80.3488 3.33923   2
   7   3   2 142.186 5.34467   1
   7   3   2 138.869 6.43508   1
   7   3   2 146.387 5.55019   1
   8  -3   2 13.4902 1.36844   2
   8  -3   2 24.5728 3.02310   1
   8  -3   2 24.1504 1.54968   1
   8   3   2 20.7483 2.13587   1
   8   3   2 22.3848 1.48663   1
   8   3   2 23.1496 1.58500   1
   8   3   2 12.7386 1.88104   2
   8   3   2 13.2700 1.36817   2
   8   3   2 11.1895 1.18867   2
   9  -3   2 1.11243 0.71394   2
   9  -3   2 0.20441 0.50547   1
   9   3   2 0.37918 0.52671   1
   9   3   2 -0.0286 0.95291   1
   9   3   2 -0.0453 0.88601   2
  10  -3   2 31.7696 2.04712   2
  10  -3   2 59.6513 2.87750   1
  10   3   2 35.7493 2.38260   2
  10   3   2 31.6642 2.00536   2
  10   3   2 68.8147 3.42856   1
  10   3   2 58.7068 2.97814   1
  11  -3   2 21.4602 1.60224   2
  11  -3   2 40.2381 2.10631   1
  11   3   2 40.0326 2.05389   1
  11   3   2 42.4931 2.50099   1
  11   3   2 20.4760 1.73958   2
  11   3   2 18.6311 1.61027   2
 -12  -3  -2 47.9106 1.97457   1
  12  -3   2 47.0107 2.18759   1
 -12  -3  -2 24.8257 1.29269   2
  12  -3   2 23.8539 1.65706   2
  12   3   2 23.1068 1.67331   2
  12   3   2 46.2475 2.14198   1
 -13  -4   2 1.89399 0.50997   2
 -13  -4   2 5.37167 0.69675   1
 -12  -4   2 21.2707 1.15946   2
  12  -4  -2 18.0780 1.59427   2
  12  -4  -2 40.7231 2.00715   1
 -12  -4   2 38.9749 1.79518   1
  12   4  -2 37.2311 2.03521   1
  12   4  -2 18.8317 1.84051   2
  11  -4  -2 39.7029 2.30447   2
  11  -4  -2 40.3873 2.06064   2
 -11  -4   2 39.8169 1.89030   2
  11  -4  -2 78.8305 3.25428   1
 -11  -4   2 77.3887 3.14914   1
  11  -4  -2 75.3241 3.36064   1
  11   4  -2 41.5686 2.32620   2
  11   4  -2 77.6106 3.27751   1
  10  -4  -2 4.01099 1.25302   1
 -10  -4   2 3.58258 0.95830   1
  10  -4  -2 3.34198 1.08166   1
  10  -4  -2 2.07172 0.82216   2
  10  -4  -2 4.84774 1.23249   2
 -10  -4   2 1.18686 0.52186   2
  10   4  -2 0.99536 0.76843   2
  10   4  -2 -0.6940 0.96686   2
  10   4  -2 4.27831 1.01681   1
   9  -4  -2 36.4226 2.79945   2
   9  -4  -2 36.7606 2.10199   2
   9  -4  -2 71.0059 3.48080   1
   9  -4  -2 72.7946 3.12436   1
   9   4  -2 35.8404 2.85371   2
   9   4  -2 72.5128 3.88282   1
  -9   4   2 67.5115 4.82047   1
   8  -4  -2 127.569 4.99610   2
   8  -4  -2 127.363 5.26548   2
   8  -4  -2 232.059 8.36444   1
   8  -4  -2 238.523 8.74950   1
   8   4  -2 233.398 9.97312   1
   8   4  -2 234.563 8.62916   1
   8   4  -2 131.012 5.13246   2
   8   4  -2 127.663 6.11141   2
   7  -4  -2 58.4123 2.81249   2
   7  -4  -2 60.4549 2.76220   2
   7  -4  -2 101.132 4.16039   1
   7  -4  -2 104.977 4.12520   1
   7   4  -2 59.0223 2.65005   2
   7   4  -2 53.0750 3.69124   2
   7   4  -2 104.825 4.07231   1
   7   4  -2 92.8955 5.08781   1
   6  -4  -2 100.988 4.07850   2
   6  -4  -2 99.6685 3.89444   2
   6  -4  -2 183.075 6.60940   1
   6  -4  -2 181.456 6.74387   1
   6   4  -2 171.845 8.17623   1
   6   4  -2 183.487 6.65826   1
   6   4  -2 99.5225 3.85958   2
   6   4  -2 85.6104 5.22392   2
   5  -4  -2 3.14789 0.75539   1
   5  -4  -2 1.34783 0.84307   1
   5  -4  -2 0.93503 0.74541   2
   5  -4  -2 0.59755 0.55966   2
   5   4  -2 3.53028 1.00903   1
   5   4  -2 2.34058 0.70290   1
   5   4  -2 1.14891 0.51943   2
   5   4  -2 0.20077 1.09546   2
   4  -4  -2 527.437 17.7879   1
  -4  -4   2 488.711 20.7579   1
   4  -4  -2 300.975 10.2668   2
  -4  -4   2 259.275 11.7817   2
   4   4  -2 291.141 10.0418   2
   4   4  -2 284.709 11.7867   2
   4   4  -2 514.898 17.7048   1
   4   4  -2 510.967 20.5900   1
  -3  -4   2 322.240 13.9017   2
   3  -4  -2 348.557 12.0907   2
   3  -4  -2 610.107 20.7002   1
  -3  -4   2 581.395 24.0565   1
   3   4  -2 343.625 13.8761   2
  -3   4   2 347.930 14.0299   2
   3   4  -2 340.780 11.9281   2
   3   4  -2 607.530 23.9415   1
   3   4  -2 599.146 20.6341   1
  -3   4   2 594.892 24.0425   1
  -2  -4   2 238.763 10.3858   1
  -2  -4   2 139.856 6.12517   2
  -2   4   2 257.267 10.3122   1
   2   4  -2 250.740 10.2930   1
   2   4  -2 253.787 8.82241   1
   2   4  -2 137.487 5.18342   2
  -2   4   2 150.727 6.16077   2
   2   4  -2 142.791 6.08808   2
  -2   4   2 138.614 6.05625   2
  -1   4   2 8.27746 0.77639   1
   1   4  -2 8.57068 0.97639   1
  -1   4   2 7.29078 0.93029   1
   1   4  -2 7.43740 0.71859   1
   1   4  -2 5.10796 0.76902   2
  -1   4   2 3.43552 0.93733   2
   1   4  -2 3.97355 0.87748   2
  -1   4   2 4.62712 0.70996   2
   0   4  -2 11.8514 1.00197   1
   0   4   2 10.0251 0.77588   1
   0   4   2 10.8334 0.81347   1
   0   4   2 7.64013 1.01912   1
   0   4   2 5.77796 0.67266   2
   0   4   2 5.79409 0.77618   2
   0   4  -2 6.98004 0.96088   2
   1  -4   2 6.96156 0.74437   1
   1   4   2 6.16846 0.69990   1
   1   4   2 7.60878 0.72082   1
  -1   4  -2 6.74631 1.16114   1
  -1   4  -2 8.10542 0.96872   1
   1   4   2 6.41233 0.78551   1
   1   4   2 4.46359 0.64307   2
   1   4   2 4.18788 0.87454   2
  -1   4  -2 2.48581 0.80756   2
  -1   4  -2 5.00333 0.96756   2
   1   4   2 3.67219 0.59002   2
   2  -4   2 101.164 3.87006   2
   2  -4   2 172.104 6.22583   1
   2   4   2 166.987 6.97551   1
   2   4   2 168.214 6.18533   1
  -2   4  -2 177.457 7.88061   1
  -2   4  -2 173.144 7.36959   1
  -2   4  -2 96.6507 4.56858   2
   2   4   2 96.8276 3.69475   2
   2   4   2 93.3809 4.03272   2
   3  -4   2 321.754 11.1295   2
   3  -4   2 576.005 19.4229   1
  -3   4  -2 568.641 22.6154   1
   3   4   2 555.077 19.3684   1
   3   4   2 537.788 22.1122   1
  -3   4  -2 313.396 13.0510   2
   3   4   2 296.846 12.3683   2
   3   4   2 307.535 10.9173   2
   4  -4   2 152.075 5.61699   2
   4  -4   2 271.689 9.80607   1
  -4   4  -2 281.367 11.8119   1
   4   4   2 267.580 9.73593   1
   4   4   2 147.189 5.39349   2
  -4   4  -2 135.105 6.76166   2
   5  -4   2 538.971 18.4207   1
   5  -4   2 522.071 17.7051   1
   5  -4   2 290.109 10.0877   2
   5  -4   2 294.562 10.6056   2
   5   4   2 299.189 10.4244   2
   5   4   2 273.293 11.9652   2
   5   4   2 295.008 10.0593   2
   5   4   2 537.812 18.3577   1
   5   4   2 479.229 20.8648   1
   5   4   2 548.998 17.5499   1
   6  -4   2 32.7694 1.90584   2
   6  -4   2 29.1125 1.84431   2
   6  -4   2 50.6426 2.39749   1
   6  -4   2 50.5131 2.62528   1
   6   4   2 52.4618 2.36347   1
   6   4   2 50.4017 3.23280   1
   6   4   2 52.0343 2.43587   1
   6   4   2 31.9116 1.85620   2
   6   4   2 27.2261 2.53914   2
   6   4   2 30.5709 1.65807   2
   7  -4   2 305.662 10.7513   2
   7  -4   2 309.440 11.2899   2
   7  -4   2 566.914 20.4405   1
   7   4   2 309.197 10.6097   2
   7   4   2 293.153 13.2154   2
   7   4   2 307.207 11.0964   2
   7   4   2 591.458 19.3952   1
   7   4   2 586.042 20.4060   1
   8  -4   2 2.98641 0.93975   1
   8  -4   2 3.55274 0.95421   1
   8  -4   2 0.60667 0.68064   2
   8  -4   2 4.18299 1.31456   2
   8   4   2 1.47861 0.94713   1
   8   4   2 0.69456 0.51451   1
   8   4   2 1.67861 0.58076   2
   8   4   2 1.08603 0.90979   2
   9  -4   2 55.8254 2.93450   2
   9  -4   2 59.6260 2.73988   2
   9  -4   2 115.582 4.55041   1
   9  -4   2 111.090 4.74084   1
   9   4   2 109.798 4.65367   1
   9   4   2 127.124 5.50029   1
   9   4   2 63.8295 3.37532   2
   9   4   2 54.8142 2.85492   2
  10  -4   2 49.6716 2.85440   2
  10  -4   2 37.5477 2.74760   2
  10  -4   2 101.395 4.13795   1
  10   4   2 97.0354 4.04406   1
  10   4   2 48.4748 2.46351   2
  11  -4   2 95.7708 4.08499   1
 -11  -4  -2 96.1118 3.58040   1
  11  -4   2 45.2367 2.59675   2
 -11  -4  -2 49.7867 2.08499   2
  11   4   2 49.6835 2.67618   2
  11   4   2 50.0961 3.00943   2
  11   4   2 98.0253 4.35712   1
  11   4   2 85.9288 4.11508   1
 -12  -4  -2 0.70694 0.45282   1
  12  -4   2 0.18651 0.56081   1
 -12  -4  -2 0.70401 0.43505   2
  12  -4   2 0.41564 0.68499   2
  12   4   2 -0.3017 0.77542   2
  12   4   2 0.82172 0.56311   1
 -12  -5   2 -0.0637 0.34322   1
 -12  -5   2 1.75636 0.92808   1
 -12  -5   2 0.28465 0.42374   2
 -11  -5   2 -0.1661 0.38151   2
  11  -5  -2 0.02110 0.57351   2
  11  -5  -2 1.24611 0.69086   1
 -11  -5   2 0.38942 0.42664   1
  11  -5  -2 0.03570 0.65029   1
  11   5  -2 -1.1118 0.86149   2
  11   5  -2 -0.5170 0.69500   1
  10  -5  -2 -0.7547 0.62627   1
  10  -5  -2 0.34660 0.59915   1
 -10  -5   2 0.02152 0.50731   1
  10  -5  -2 0.65510 0.58324   2
  10  -5  -2 0.56558 0.70153   2
 -10  -5   2 0.09560 0.46428   2
  10   5  -2 0.82801 0.74072   2
  10   5  -2 0.38861 0.59462   1
  -9  -5   2 41.8749 2.08276   1
   9  -5  -2 36.8767 2.14110   1
   9  -5  -2 40.7233 2.12133   1
  -9  -5   2 20.8013 1.33319   2
   9  -5  -2 18.2897 1.62228   2
   9  -5  -2 23.2928 1.56106   2
   9   5  -2 19.5942 2.44501   2
   9   5  -2 19.0980 1.56461   2
   9   5  -2 36.3430 2.03967   1
   8  -5  -2 46.4409 2.56321   2
   8  -5  -2 46.1473 2.32385   2
   8  -5  -2 82.7521 3.57333   1
   8  -5  -2 83.9371 3.71113   1
   8   5  -2 44.9028 2.36985   2
   8   5  -2 45.8267 3.39184   2
   8   5  -2 79.6645 4.52216   1
   8   5  -2 90.3473 3.61086   1
   7  -5  -2 3.96703 1.16380   1
   7  -5  -2 2.53305 0.68465   1
   7  -5  -2 2.52616 0.77336   2
   7  -5  -2 1.58260 0.74182   2
   7   5  -2 1.62829 1.66838   2
   7   5  -2 3.04625 0.88500   2
   7   5  -2 3.20140 0.83873   1
   6  -5  -2 -0.3212 0.69319   2
   6  -5  -2 0.62861 0.57763   2
   6  -5  -2 1.06731 0.93770   2
   6  -5  -2 0.20949 0.49893   1
   6  -5  -2 0.70922 0.78503   1
   6   5  -2 0.09752 0.48753   2
   6   5  -2 1.88419 0.54298   1
   5  -5  -2 0.65595 0.86752   2
   5  -5  -2 1.79910 0.80129   2
   5  -5  -2 -0.0135 0.50883   2
   5  -5  -2 1.30397 1.17705   1
   5  -5  -2 1.27049 0.54029   1
   5  -5  -2 4.41848 1.27874   1
   5   5  -2 0.88868 0.45965   2
   5   5  -2 1.37644 0.48626   1
   4  -5  -2 18.0300 1.95070   1
   4  -5  -2 16.1026 1.15770   1
   4  -5  -2 16.3386 1.59326   1
   4  -5  -2 8.62747 1.30564   2
   4  -5  -2 5.55361 1.38276   2
   4   5  -2 15.8919 1.07702   1
   4   5  -2 13.6539 2.49525   1
   4   5  -2 7.95548 0.82888   2
   4   5  -2 9.24062 1.55384   2
   3  -5  -2 62.9959 3.53584   1
   3  -5  -2 43.5597 2.28999   2
   3   5  -2 40.9083 2.75992   2
  -3   5   2 35.9728 2.82698   2
   3   5  -2 35.7389 2.28330   2
   3   5  -2 67.2769 3.67836   1
   3   5  -2 68.0530 2.71401   1
  -3   5   2 66.2096 3.56787   1
   2   5  -2 9.18702 1.55768   1
   2   5  -2 9.84811 0.81432   1
  -2   5   2 7.31635 1.42138   1
  -2   5   2 10.4441 2.13098   1
  -2   5   2 4.31300 1.29413   2
  -2   5   2 2.84836 0.91850   2
   2   5  -2 4.68364 0.72952   2
   2   5  -2 6.37250 1.47932   2
  -1   5   2 14.3772 1.42216   1
  -1   5   2 12.1216 1.78404   1
  -1   5   2 13.7803 0.94664   1
   1   5  -2 12.0812 0.88571   1
   1   5  -2 10.8887 1.55585   1
  -1   5   2 8.89234 0.91314   2
  -1   5   2 8.71789 1.33817   2
   1   5  -2 7.97451 1.49544   2
  -1   5   2 7.63157 1.92446   2
   1   5  -2 5.78041 0.82252   2
   0   5  -2 0.62055 0.80848   2
   0   5   2 0.34837 0.43165   2
   0   5   2 -0.5504 1.14665   2
   0   5  -2 0.19423 0.50454   2
   0   5   2 0.39081 0.70692   2
   0   5  -2 0.38622 0.67135   1
   0   5   2 0.64254 0.73438   1
   0   5   2 1.69766 0.85119   1
   0   5   2 1.17526 0.36622   1
  -1   5  -2 14.4105 1.73825   1
   1   5   2 15.5059 1.40332   1
   1   5   2 15.1007 0.97325   1
   1   5   2 7.95707 0.81469   2
  -1   5  -2 8.85682 1.69749   2
   1   5   2 4.66448 1.65175   2
   2   5   2 26.1851 1.37945   1
  -2   5  -2 26.4837 2.29572   1
   2   5   2 15.6541 1.02771   2
  -2   5  -2 11.4382 2.12363   2
   3  -5   2 0.96627 0.84030   1
   3  -5   2 0.69992 0.40213   1
   3  -5   2 0.53698 1.02922   1
   3  -5   2 0.13480 0.69145   2
   3  -5   2 0.56135 0.50331   2
   3   5   2 1.01914 0.99617   2
   3   5   2 -0.1803 0.38916   2
   3   5   2 0.27447 0.35566   1
   4  -5   2 6.24962 1.36422   1
   4  -5   2 5.48294 0.85771   1
   4  -5   2 4.07615 1.13133   1
   4  -5   2 4.42163 0.92862   2
   4  -5   2 3.28137 0.80281   2
   4  -5   2 2.81603 0.78671   2
   4   5   2 3.05374 0.87546   2
   4   5   2 4.29824 0.74213   2
   4   5   2 6.13809 2.43462   2
   4   5   2 7.33078 1.40596   1
   4   5   2 7.28169 0.84525   1
   5  -5   2 49.3525 2.36398   2
   5  -5   2 53.0480 2.51426   2
   5  -5   2 43.2500 2.41134   2
   5  -5   2 87.8682 3.67991   1
   5  -5   2 77.2122 3.84125   1
   5  -5   2 92.2650 3.60677   1
   5   5   2 74.8877 4.64469   1
   5   5   2 86.9531 3.49157   1
   5   5   2 87.0613 3.49469   1
   5   5   2 47.2428 2.45327   2
   5   5   2 47.0186 3.35344   2
   5   5   2 48.9002 2.29071   2
   6  -5   2 33.4873 2.01910   2
   6  -5   2 31.4250 1.90730   2
   6  -5   2 60.0693 2.91996   1
   6  -5   2 61.9358 2.82080   1
   6   5   2 33.8041 1.82643   2
   6   5   2 31.7147 2.76863   2
   6   5   2 32.8000 1.96902   2
   6   5   2 63.8516 2.76141   1
   6   5   2 61.4837 2.75090   1
   6   5   2 54.9071 3.67453   1
   7  -5   2 62.2464 2.91576   1
   7  -5   2 64.3790 2.96722   1
   7  -5   2 30.8104 2.16921   2
   7  -5   2 31.2771 1.88671   2
   7   5   2 62.0082 2.83708   1
   7   5   2 58.7083 3.57516   1
   7   5   2 29.9708 1.89389   2
   7   5   2 33.5129 2.02012   2
   7   5   2 32.2686 2.63585   2
   8  -5   2 0.58719 0.67193   2
   8  -5   2 -0.7189 0.66787   2
   8  -5   2 0.28379 0.77614   1
   8  -5   2 0.46942 0.55644   1
   8   5   2 0.30845 0.56391   2
   8   5   2 1.39099 1.01299   2
   8   5   2 0.43014 0.54214   1
   8   5   2 0.96921 1.02373   1
   9  -5   2 13.3811 1.42488   2
   9  -5   2 15.7835 1.34837   2
   9  -5   2 36.0779 2.88735   1
   9  -5   2 26.2760 1.71967   1
   9   5   2 12.6213 1.28586   2
   9   5   2 16.8748 1.90170   2
   9   5   2 27.7161 2.25629   1
   9   5   2 26.6497 1.61558   1
  10  -5   2 15.9517 1.37296   2
  10  -5   2 15.3770 1.29770   2
  10  -5   2 31.3396 2.05960   1
  10  -5   2 29.4812 1.74916   1
  10   5   2 31.9778 1.73982   1
  10   5   2 32.4833 2.21368   1
  10   5   2 14.7130 1.38550   2
  10   5   2 13.1504 1.63966   2
  11  -5   2 18.4215 1.24450   1
 -11  -5  -2 18.0441 1.13686   1
 -11  -5  -2 9.68352 0.76849   2
  11   5   2 8.78076 1.19999   2
  11   5   2 18.9996 1.21731   1
 -12  -5  -2 27.0849 1.21785   2
 -12  -6   2 -0.2059 0.33189   1
 -12  -6   2 0.15949 0.34130   2
 -11  -6   2 5.99786 0.68811   2
  11  -6  -2 6.46560 0.81631   2
 -11  -6   2 13.0449 0.93456   1
  11  -6  -2 13.3938 1.30628   1
  11   6  -2 5.57638 1.64522   2
 -10  -6   2 9.82476 0.87748   2
  10  -6  -2 9.71547 0.95595   2
 -10  -6   2 19.4614 1.27943   1
  10  -6  -2 19.8163 1.36778   1
  10   6  -2 20.2629 1.43282   1
  10   6  -2 7.97146 1.55779   2
  -9  -6   2 -0.3172 0.40068   2
   9  -6  -2 -0.3028 0.50725   2
  -9  -6   2 0.38019 0.53462   1
   9  -6  -2 0.52766 0.59939   1
   9   6  -2 -0.2387 0.64527   2
   9   6  -2 -0.0771 0.59856   1
  -8  -6   2 21.1881 1.55561   1
   8  -6  -2 21.4920 1.57056   1
   8  -6  -2 10.8956 1.16263   2
  -8  -6   2 10.6399 1.05334   2
   8   6  -2 11.2913 1.26430   2
   8   6  -2 22.2073 1.52207   1
  -7  -6   2 44.1523 2.27506   1
   7  -6  -2 43.5433 2.32043   1
   7  -6  -2 19.8916 1.70800   2
   7  -6  -2 23.3132 1.50890   2
   7   6  -2 42.4518 2.74766   1
   7   6  -2 18.1986 1.95432   2
   6  -6  -2 15.4270 1.95725   1
   6  -6  -2 15.6870 1.49286   1
  -6  -6   2 13.0266 1.49672   1
   6  -6  -2 7.65776 1.36534   2
   6  -6  -2 7.55249 1.18002   2
   6   6  -2 8.22260 1.02401   2
   6   6  -2 16.8597 1.25229   1
   5  -6  -2 13.8721 1.36485   2
   5  -6  -2 13.3952 1.37342   2
   5  -6  -2 23.6839 1.77536   1
   5  -6  -2 23.5418 2.17825   1
  -5  -6   2 26.6479 1.90519   1
   5   6  -2 14.8718 1.16336   2
   5   6  -2 25.4143 1.49282   1
   4  -6  -2 397.321 13.4230   1
  -4  -6   2 351.978 13.3611   1
   4  -6  -2 403.841 13.5153   1
  -4  -6   2 391.215 13.3022   1
   4  -6  -2 211.329 7.63942   2
   4  -6  -2 214.891 7.55688   2
   4   6  -2 406.276 13.8076   1
   4   6  -2 216.141 7.85376   2
   3  -6  -2 37.6366 2.39161   1
  -3  -6   2 34.2143 2.49437   1
   3  -6  -2 40.6992 2.24506   1
  -3  -6   2 35.2376 2.56573   1
   3  -6  -2 20.5712 1.52110   2
  -3  -6   2 23.7725 1.70273   2
   3  -6  -2 22.4791 1.63315   2
   3   6  -2 44.1616 1.91342   1
   3   6  -2 25.1452 1.40123   2
   2  -6  -2 160.097 6.15178   1
  -2  -6   2 158.085 6.15354   1
   2  -6  -2 158.073 5.98101   1
  -2  -6   2 86.1929 3.50193   2
   2  -6  -2 88.9240 3.51431   2
   2  -6  -2 82.6791 3.55009   2
   2   6  -2 91.2811 3.55044   2
  -2   6   2 86.9008 3.65262   2
  -2   6   2 162.953 6.01134   1
   2   6  -2 169.455 6.01137   1
   1  -6  -2 41.1693 2.06692   2
  -1  -6   2 38.1446 2.02334   2
   1  -6  -2 37.5728 2.38785   2
   1  -6  -2 73.7431 3.35546   1
  -1  -6   2 75.0744 3.48310   1
  -1  -6   2 66.3406 3.29680   1
   1  -6  -2 74.5571 3.43068   1
   1   6  -2 42.1249 1.97198   2
  -1   6   2 40.0590 1.99489   2
  -1   6   2 76.7038 3.04242   1
   1   6  -2 75.3567 3.01073   1
   0  -6  -2 264.333 9.26538   1
   0  -6   2 256.844 9.30202   1
   0  -6   2 241.919 9.05434   1
   0  -6  -2 138.442 5.21337   2
   0  -6   2 136.811 5.14591   2
   0  -6   2 130.259 5.17986   2
   0   6   2 153.104 5.42563   2
   0   6  -2 146.454 5.43242   2
   0   6  -2 264.369 9.27947   1
   0   6   2 267.100 9.30728   1
   1  -6   2 56.8476 2.75080   1
  -1  -6  -2 54.5961 2.92019   1
   1  -6   2 61.7588 3.02561   1
  -1  -6  -2 31.7970 1.90164   2
   1  -6   2 35.0216 1.81149   2
   1  -6   2 30.3369 1.92146   2
  -1   6  -2 34.2634 1.86354   2
   1   6   2 35.9069 1.83493   2
   1   6   2 58.8576 2.50288   1
   2  -6   2 41.8429 2.03498   2
   2  -6   2 38.2883 2.02420   2
  -2  -6  -2 35.6410 2.14178   2
  -2  -6  -2 72.2671 3.44710   1
   2  -6   2 74.4092 3.28686   1
   2  -6   2 72.1783 3.45504   1
   2   6   2 42.7053 2.01087   2
   2   6   2 35.0457 2.51936   2
   2   6   2 76.0205 3.06845   1
   3  -6   2 80.8761 3.27851   2
  -3  -6  -2 76.1145 3.36657   2
   3  -6   2 78.0450 3.28944   2
  -3  -6  -2 152.480 5.96805   1
   3  -6   2 151.857 5.87848   1
   3  -6   2 149.747 5.99279   1
   3   6   2 84.4684 3.36137   2
   3   6   2 79.8819 3.49871   2
   3   6   2 163.135 5.81073   1
   3   6   2 158.746 5.88735   1
   4  -6   2 40.1909 2.10253   2
   4  -6   2 39.7794 2.13996   2
   4  -6   2 73.2368 3.55128   1
   4  -6   2 77.5941 3.46517   1
   4   6   2 42.6550 2.30915   2
   4   6   2 43.2176 2.09843   2
   4   6   2 80.7168 3.28729   1
   5  -6   2 -0.0472 0.66812   2
   5  -6   2 -0.1020 0.57676   2
   5  -6   2 0.66742 0.52199   1
   5  -6   2 1.43158 0.99326   1
   5   6   2 0.15937 0.51954   1
   5   6   2 0.15240 0.75782   2
   5   6   2 0.11780 0.47941   2
   6  -6   2 46.9251 2.92440   1
   6  -6   2 49.0606 2.51068   1
   6  -6   2 50.5527 2.61869   1
   6  -6   2 27.6584 1.68723   2
   6  -6   2 28.9317 1.84798   2
   6   6   2 26.0992 1.68762   2
   6   6   2 23.7792 2.78309   2
   6   6   2 52.9120 2.45770   1
   7  -6   2 12.7061 1.46057   1
   7  -6   2 10.7842 1.17988   1
   7  -6   2 7.15805 1.15223   2
   7  -6   2 7.51629 1.10017   2
   7   6   2 11.8559 1.12131   1
   7   6   2 10.3750 2.53175   1
   7   6   2 5.65768 1.11412   2
   7   6   2 9.17887 2.30633   2
   8  -6   2 2.06192 0.61736   2
   8  -6   2 2.03154 0.62913   1
   8  -6   2 2.82680 0.77824   1
   8   6   2 2.35425 1.17152   2
   8   6   2 0.60314 0.57830   2
   8   6   2 2.99674 0.86054   1
   9  -6   2 -0.1450 0.50983   2
   9  -6   2 0.73654 0.59108   1
   9  -6   2 -0.0497 0.51371   1
   9   6   2 -0.1140 0.98108   2
   9   6   2 1.62148 0.71103   2
   9   6   2 -0.2787 0.49782   1
   9   6   2 2.47429 1.18014   1
  10  -6   2 0.91258 0.72113   1
 -10  -6  -2 0.74973 0.38198   1
 -10  -6  -2 0.59990 0.35765   2
  10  -6   2 0.48700 0.50788   2
  10   6   2 -0.1851 0.66310   2
  10   6   2 0.85228 0.55088   1
 -11  -6  -2 4.20285 0.57267   2
 -11  -6  -2 8.34901 0.76165   1
  11  -7  -2 0.17007 0.57122   1
 -11  -7   2 -0.2354 0.34923   1
  11  -7  -2 -0.5841 0.39335   2
 -11  -7   2 -0.0543 0.33332   2
  10  -7  -2 2.60594 0.61223   2
 -10  -7   2 2.31113 0.69394   2
  10  -7  -2 4.90679 0.81070   1
 -10  -7   2 4.86965 0.71944   1
  10   7  -2 3.22203 1.06307   2
 -10   7   2 1.58293 0.89511   2
  10   7  -2 7.63212 1.55150   1
   9  -7  -2 1.46402 0.44444   2
  -9  -7   2 0.40379 0.40094   2
   9  -7  -2 3.22076 0.83846   1
  -9  -7   2 1.00268 0.49703   1
   9   7  -2 2.25373 0.72812   1
   9   7  -2 1.61352 0.77206   2
  -8  -7   2 10.7646 0.93851   2
   8  -7  -2 18.1058 1.73057   1
  -8  -7   2 19.3868 1.40322   1
   8   7  -2 18.7042 1.37343   1
   8   7  -2 10.0950 1.24589   2
  -7  -7   2 0.73316 0.50518   2
   7  -7  -2 1.17848 0.69077   2
   7  -7  -2 0.89157 0.51851   2
   7  -7  -2 1.34427 0.65399   1
  -7  -7   2 1.08461 0.68772   1
   7  -7  -2 -0.5675 1.03937   1
   7   7  -2 0.31568 0.57974   2
   7   7  -2 1.15452 0.55620   1
  -6  -7   2 31.7817 1.70681   2
   6  -7  -2 33.1708 1.78618   2
   6  -7  -2 30.8458 1.80537   2
   6  -7  -2 61.9755 3.03862   1
  -6  -7   2 62.7555 2.87628   1
   6  -7  -2 58.9037 2.85897   1
   6   7  -2 60.2593 2.75381   1
   6   7  -2 30.0582 1.80653   2
   5  -7  -2 120.249 5.04176   1
   5  -7  -2 130.696 5.03874   1
  -5  -7   2 123.139 4.91673   1
  -5  -7   2 67.3802 2.85442   2
   5  -7  -2 66.5854 2.96502   2
   5  -7  -2 66.9120 2.88332   2
   5   7  -2 69.5183 3.03265   2
   5   7  -2 132.794 5.00318   1
   4  -7  -2 102.292 3.94013   2
  -4  -7   2 94.5819 3.83907   2
   4  -7  -2 101.719 4.00089   2
  -4  -7   2 92.0022 3.86292   2
   4  -7  -2 192.815 7.04499   1
  -4  -7   2 183.382 6.81371   1
   4  -7  -2 177.092 6.85690   1
  -4  -7   2 182.509 6.95843   1
   4   7  -2 100.819 4.06519   2
  -4   7   2 106.708 4.32628   2
   4   7  -2 193.682 6.97661   1
   3  -7  -2 28.3988 1.69164   2
  -3  -7   2 29.7705 1.72540   2
   3  -7  -2 30.0368 1.85080   2
  -3  -7   2 58.5637 3.00420   1
   3  -7  -2 55.0070 2.91353   1
   3  -7  -2 53.4035 2.69108   1
   3   7  -2 28.2988 1.66165   2
  -3   7   2 29.1102 1.85956   2
   3   7  -2 56.4460 2.51689   1
  -3   7   2 54.6023 2.53348   1
   2  -7  -2 27.4027 2.04296   1
   2  -7  -2 26.3414 1.86176   1
   2  -7  -2 15.5674 1.53280   2
  -2  -7   2 11.7619 1.50298   2
   2  -7  -2 14.8862 1.28505   2
  -2   7   2 25.8260 1.50673   1
   2   7  -2 25.7844 1.51592   1
  -2   7   2 14.5256 1.29070   2
   2   7  -2 14.2257 1.18126   2
   1  -7  -2 29.4758 3.06501   1
   1  -7  -2 41.2071 2.31436   1
  -1  -7   2 40.6214 2.44423   1
  -1  -7   2 39.4776 2.71238   1
  -1  -7   2 20.1929 1.39492   2
  -1  -7   2 16.4771 1.82574   2
   1  -7  -2 18.2934 1.76078   2
  -1   7   2 23.1947 1.71733   2
   1   7  -2 19.1382 1.36309   2
   1   7  -2 40.3425 1.95042   1
  -1   7   2 41.2350 1.95680   1
   0  -7   2 1.09829 1.06150   2
   0  -7  -2 0.69510 0.59203   2
   0  -7   2 0.99491 0.76976   2
   0  -7  -2 -0.3363 1.01398   1
   0  -7   2 2.68420 0.87921   1
   0   7  -2 0.74423 0.57600   2
   0   7   2 0.76867 0.50612   2
   0   7  -2 1.59287 0.59127   1
   0   7   2 1.56767 0.47438   1
   1  -7   2 32.1564 2.19816   1
  -1  -7  -2 22.9756 3.26199   1
   1  -7   2 27.4435 1.89437   1
   1  -7   2 14.7394 1.33500   2
   1  -7   2 15.2477 1.22880   2
  -1  -7  -2 12.3443 1.47928   2
   1   7   2 30.1645 1.61685   1
  -1   7  -2 28.0449 1.59567   1
   1   7   2 16.8480 1.22842   2
  -1   7  -2 13.4124 1.27571   2
   2  -7   2 17.7478 1.58773   1
   2  -7   2 16.1649 1.83148   1
  -2  -7  -2 15.0314 1.84099   1
   2  -7   2 8.06430 1.17526   2
  -2  -7  -2 9.28973 1.44111   2
   2  -7   2 7.24530 1.05819   2
  -2   7  -2 16.4203 1.22558   1
   2   7   2 15.3746 1.15285   1
  -2   7  -2 9.50540 1.19625   2
   2   7   2 7.92778 0.97050   2
  -3  -7  -2 85.2656 3.53399   2
   3  -7   2 87.1298 3.50782   2
   3  -7   2 87.1619 3.56999   2
   3  -7   2 167.547 6.37069   1
   3  -7   2 166.572 6.49562   1
  -3  -7  -2 165.846 6.38139   1
   3   7   2 90.9016 3.68662   2
   3   7   2 170.222 6.36864   1
   4  -7   2 106.196 4.08538   2
   4  -7   2 99.2403 4.11660   2
  -4  -7  -2 186.869 7.68873   1
   4  -7   2 196.661 7.29714   1
   4  -7   2 196.029 7.31221   1
   4   7   2 110.944 4.32477   2
   4   7   2 200.420 7.33762   1
   5  -7   2 58.9891 2.93165   1
   5  -7   2 57.2083 3.07933   1
   5  -7   2 28.6115 1.67149   2
   5  -7   2 30.7540 1.71625   2
   5   7   2 28.4543 1.74640   2
   5   7   2 52.0989 2.57984   1
   6  -7   2 6.17171 0.96902   2
   6  -7   2 6.52568 1.16286   2
   6  -7   2 6.73585 1.70971   1
   6  -7   2 11.2796 1.36685   1
   6   7   2 5.60097 0.96020   2
   6   7   2 11.7368 1.40761   1
   7  -7   2 5.31197 1.14315   1
   7  -7   2 1.62728 0.54532   2
   7   7   2 1.33969 0.60485   2
   7   7   2 4.17605 0.88870   1
   8  -7   2 4.63600 0.82950   2
   8  -7   2 7.55093 1.05256   1
  -8  -7  -2 7.20858 0.95621   1
   8   7   2 3.77904 0.94651   2
   8   7   2 6.22882 0.90673   1
   9  -7   2 2.80490 0.66994   2
  -9  -7  -2 2.43589 0.60581   2
   9  -7   2 5.52829 0.89240   1
  -9  -7  -2 4.90416 0.77084   1
   9   7   2 3.09430 0.84214   1
   9   7   2 1.32464 0.64653   2
 -10  -7  -2 0.19145 0.40586   1
  10  -7   2 -0.3105 0.68357   1
 -10  -7  -2 0.25867 0.47682   2
  10  -7   2 0.41968 0.44323   2
  10  -8  -2 4.25662 0.69262   1
 -10  -8   2 2.43982 0.68796   1
 -10  -8   2 0.68431 0.38089   2
  10  -8  -2 1.49674 0.35917   2
  -9  -8   2 35.8716 1.64011   1
   9  -8  -2 37.2458 1.68547   1
   9  -8  -2 18.5205 1.05701   2
  -9  -8   2 18.0874 0.99794   2
  -9   8   2 36.6840 1.78335   1
  -9   8   2 19.6091 1.48334   2
   8  -8  -2 3.48593 0.83067   1
  -8  -8   2 3.78524 0.85547   1
   8  -8  -2 2.95352 0.66122   2
  -8  -8   2 2.67414 0.69742   2
   8   8  -2 4.72260 1.05650   1
  -8   8   2 3.57451 0.86527   1
  -8   8   2 2.28470 0.78831   2
   8   8  -2 1.70273 0.73132   2
   7  -8  -2 32.3214 1.61224   2
   7  -8  -2 31.5574 1.60508   2
  -7  -8   2 33.3430 1.61251   2
   7  -8  -2 59.5421 2.71480   1
   7  -8  -2 62.4925 2.86374   1
  -7  -8   2 59.2642 2.62525   1
   7   8  -2 61.2003 2.70431   1
  -7   8   2 62.8629 2.72902   1
   7   8  -2 30.1452 1.82976   2
  -7   8   2 32.7784 1.98028   2
  -6  -8   2 17.8420 1.53142   1
   6  -8  -2 19.7641 1.75131   1
   6  -8  -2 20.3954 1.52057   1
  -6  -8   2 9.77312 1.06694   2
   6  -8  -2 10.2834 1.04700   2
   6  -8  -2 11.0969 1.07330   2
  -6   8   2 9.64652 1.33287   2
   6   8  -2 9.57742 1.13195   2
  -6   8   2 20.3092 1.42118   1
   6   8  -2 20.5120 1.39799   1
   5  -8  -2 -0.2382 0.53977   2
  -5  -8   2 -0.1658 0.69607   2
   5  -8  -2 1.91975 0.74348   1
  -5  -8   2 6.63663 1.59077   1
   5  -8  -2 0.63385 0.77792   1
  -5   8   2 0.65784 0.47567   1
   5   8  -2 0.89124 0.54688   2
  -5   8   2 1.02784 0.69091   2
  -4  -8   2 -1.3328 0.93214   1
   4  -8  -2 0.75740 0.73561   1
  -4  -8   2 0.25155 0.69822   2
   4  -8  -2 0.21988 0.47746   2
   4  -8  -2 0.44575 0.56929   2
  -4   8   2 1.06095 0.51597   1
   4   8  -2 0.95562 0.57748   1
  -4   8   2 0.72887 0.63440   2
   4   8  -2 0.64751 0.58299   2
   3  -8  -2 57.7984 2.48227   2
  -3  -8   2 56.6619 2.44139   2
   3  -8  -2 54.7862 2.53407   2
   3  -8  -2 103.914 4.29805   1
   3  -8  -2 106.420 4.78281   1
  -3  -8   2 111.081 4.46887   1
   3   8  -2 52.5613 2.58868   2
  -3   8   2 54.4254 2.72122   2
  -3   8   2 102.784 4.25475   1
   3   8  -2 105.438 4.27203   1
   2  -8  -2 62.5629 3.16692   1
   2  -8  -2 66.1297 2.97660   1
  -2  -8   2 64.1351 3.13707   1
  -2  -8   2 35.6608 1.83539   2
   2  -8  -2 33.5022 1.95303   2
   2  -8  -2 34.8332 2.10782   2
  -2   8   2 34.8251 2.19727   2
   2   8  -2 31.2272 1.89002   2
   2   8  -2 61.0294 2.78972   1
  -2   8   2 62.4692 2.82607   1
   1  -8  -2 1.30023 0.98956   1
  -1  -8   2 2.83088 0.93258   1
   1  -8  -2 0.97739 0.88121   1
  -1  -8   2 3.12338 0.99797   1
  -1  -8   2 0.29850 0.57127   2
   1  -8  -2 1.54011 0.81163   2
   1   8  -2 1.76643 0.68712   1
  -1   8   2 1.27782 0.52180   1
   1   8  -2 1.24205 0.86162   2
  -1   8   2 -0.1960 0.50657   2
   0  -8   2 0.70937 0.52132   2
   0  -8   2 -0.5941 0.72812   2
   0  -8  -2 0.25484 0.54130   2
   0  -8  -2 0.81516 0.83334   1
   0  -8   2 -0.6608 1.12354   1
   0   8  -2 -1.1132 0.80304   2
   0   8   2 0.10263 0.53891   2
   0   8   2 0.41912 0.47552   1
   1  -8   2 22.2856 1.50167   2
  -1  -8  -2 19.9108 1.39199   2
   1  -8   2 20.9621 1.36063   2
   1  -8   2 37.0694 2.13200   1
   1  -8   2 38.6167 2.81983   1
  -1  -8  -2 37.4241 2.34895   1
  -1   8  -2 19.6289 1.49788   2
   1   8   2 17.9798 1.41812   2
  -1   8  -2 35.8939 1.90244   1
   1   8   2 35.3907 1.90956   1
  -2  -8  -2 137.168 5.35234   1
   2  -8   2 135.800 5.22669   1
   2  -8   2 143.319 5.52094   1
   2  -8   2 70.1209 3.02827   2
  -2  -8  -2 76.2192 2.99781   2
   2  -8   2 73.2179 3.01758   2
   2   8   2 68.4274 3.15644   2
  -2   8  -2 69.8550 3.28323   2
   2   8   2 130.728 5.25435   1
  -2   8  -2 125.885 5.19756   1
   3  -8   2 9.51376 1.10519   2
   3  -8   2 7.42662 0.95848   2
  -3  -8  -2 6.95683 1.27456   2
   3  -8   2 10.4558 1.57076   1
  -3  -8  -2 12.3585 1.73465   1
   3  -8   2 12.8909 1.55628   1
   3   8   2 6.35953 1.04677   2
  -3   8  -2 4.65587 1.10370   2
   3   8   2 11.7931 1.09227   1
  -3   8  -2 13.3671 1.11963   1
   4  -8   2 5.39136 1.24261   1
   4  -8   2 4.62468 1.41332   1
  -4  -8  -2 7.32415 1.93758   1
   4  -8   2 2.90366 0.83700   2
   4  -8   2 3.41840 0.92575   2
  -4   8  -2 5.13722 0.91570   1
   4   8   2 5.38432 0.88475   1
  -4   8  -2 1.17907 0.69691   2
   4   8   2 2.74110 0.90320   2
   5  -8   2 1.15547 0.50991   2
   5  -8   2 1.87923 0.55485   2
  -5  -8  -2 2.35287 0.83581   1
   5  -8   2 1.33401 0.89286   1
   5  -8   2 4.55953 1.24051   1
  -5   8  -2 2.71075 0.84746   1
   5   8   2 2.78173 0.86961   1
   5   8   2 0.76447 0.55685   2
  -5   8  -2 4.65258 1.16620   2
  -6  -8  -2 13.1854 1.33229   1
   6  -8   2 13.7935 1.60071   1
   6  -8   2 16.4667 1.32273   1
   6  -8   2 8.19369 0.91841   2
   6  -8   2 9.06177 0.99903   2
  -6  -8  -2 7.22334 0.90100   2
  -6   8  -2 8.36230 1.46648   2
   6   8   2 6.62078 1.01055   2
   6   8   2 14.3848 1.16342   1
  -7  -8  -2 2.85350 0.70916   2
   7  -8   2 3.87856 0.68046   2
  -7  -8  -2 7.68604 1.02606   1
   7  -8   2 7.57876 0.93935   1
   7   8   2 6.97674 0.96706   1
  -7   8  -2 4.71326 1.10313   2
   7   8   2 3.21660 0.94770   2
  -8  -8  -2 3.07269 0.78776   1
   8  -8   2 4.22662 0.82056   1
   8  -8   2 2.33404 0.65065   2
  -8  -8  -2 1.32241 0.39785   2
   8   8   2 4.87429 0.84171   1
  -8   8  -2 4.29828 0.83380   1
   8   8   2 2.86218 0.94293   2
   9  -8   2 12.6511 0.77470   2
  -9  -8  -2 11.9726 0.77863   2
   9  -8   2 24.1856 1.19823   1
  -9  -8  -2 21.1200 1.11369   1
   8  -9  -2 10.2967 0.91157   1
   8  -9  -2 3.99516 0.73304   2
   7  -9  -2 20.2881 1.19914   2
   7  -9  -2 20.2346 1.08662   2
   7  -9  -2 40.4990 1.89427   1
  -7   9   2 42.5755 1.93842   1
   7   9  -2 41.0273 2.05731   1
   7   9  -2 18.0165 1.51714   2
  -7   9   2 19.9399 1.45611   2
   6  -9  -2 -0.2938 0.40781   2
   6  -9  -2 -0.2782 0.38579   2
   6  -9  -2 -0.0858 0.48239   1
   6  -9  -2 -0.1156 0.64641   1
  -6   9   2 -0.2871 0.66460   2
   6   9  -2 0.42547 0.65051   2
   6   9  -2 0.67446 0.59536   1
  -6   9   2 -0.4052 0.50640   1
   5  -9  -2 0.05092 0.56224   1
   5  -9  -2 1.43536 0.67506   1
   5  -9  -2 0.19757 0.48101   2
   5  -9  -2 0.09078 0.40587   2
   5   9  -2 0.22716 0.58755   2
  -5   9   2 1.16437 0.68991   2
   5   9  -2 -0.0672 0.57036   1
  -5   9   2 0.51563 0.48601   1
   4  -9  -2 28.3537 1.53622   2
  -4  -9   2 32.0601 2.18016   2
   4  -9  -2 26.5927 1.44625   2
  -4  -9   2 57.0154 2.75862   1
   4  -9  -2 57.9323 2.73534   1
   4  -9  -2 54.1878 2.57062   1
   4   9  -2 27.6031 1.67733   2
  -4   9   2 26.5885 1.72154   2
  -4   9   2 54.9319 2.54829   1
   4   9  -2 56.4597 2.52952   1
   3  -9  -2 44.1668 2.29734   1
   3  -9  -2 50.5513 2.53063   1
  -3  -9   2 44.7501 2.40248   1
   3  -9  -2 23.8872 1.49304   2
  -3  -9   2 26.1368 1.42524   2
   3  -9  -2 24.8512 1.41383   2
  -3   9   2 24.1639 1.61728   2
   3   9  -2 21.5231 1.49549   2
   3   9  -2 46.0253 2.20964   1
  -3   9   2 44.2696 2.19592   1
   2  -9  -2 21.6545 2.09697   1
  -2  -9   2 21.9896 1.74079   1
  -2  -9   2 13.7263 1.03853   2
   2  -9  -2 11.1326 1.00111   2
   2  -9  -2 10.6051 1.36660   2
   2   9  -2 20.3474 1.42196   1
  -2   9   2 21.7271 1.37751   1
   2   9  -2 10.7426 1.13785   2
  -2   9   2 11.6194 1.22122   2
  -1  -9   2 0.68056 0.70500   1
   1  -9  -2 -0.2603 0.74875   1
  -1  -9   2 0.21411 0.43634   2
   1  -9  -2 0.57158 0.48452   2
   1   9  -2 0.03912 0.47781   1
  -1   9   2 0.06223 0.48768   1
  -1   9   2 -0.7003 0.58999   2
   1   9  -2 -0.2492 0.55527   2
   0  -9  -2 3.69537 0.85541   1
   0  -9   2 7.03451 1.43779   1
   0  -9   2 5.91953 1.46687   1
   0  -9   2 4.17636 0.79510   2
   0  -9  -2 4.01936 0.82820   2
   0   9   2 6.94001 0.95250   1
   0   9  -2 5.86377 1.03181   1
   0   9  -2 4.08543 0.99912   2
   0   9   2 2.14037 0.62612   2
   1  -9   2 2.42886 0.83625   1
   1  -9   2 1.49015 0.77415   1
  -1  -9  -2 2.28462 0.79110   1
   1  -9   2 3.22748 0.77053   2
   1  -9   2 3.39892 0.88432   2
  -1  -9  -2 0.97262 0.46815   2
  -1   9  -2 2.39477 0.80281   1
   1   9   2 3.64410 0.82262   1
  -1   9  -2 1.79961 0.63694   2
   1   9   2 0.87482 0.57066   2
   2  -9   2 20.3337 1.77204   1
   2  -9   2 27.3786 2.10320   1
  -2  -9  -2 13.9718 1.70704   2
   2  -9   2 11.4585 1.41734   2
   2  -9   2 12.1800 1.00757   2
   2   9   2 22.9197 1.44730   1
  -2   9  -2 22.6426 1.42187   1
   2   9   2 12.1214 1.18159   2
  -2   9  -2 12.0058 1.24738   2
   3  -9   2 1.02557 0.42288   2
  -3  -9  -2 1.08243 0.65392   2
   3  -9   2 1.64455 0.50746   2
  -3  -9  -2 1.68796 0.87130   1
   3  -9   2 2.07024 0.71945   1
   3  -9   2 4.60996 1.10166   1
   3   9   2 0.89148 0.52657   2
  -3   9  -2 0.91531 0.67495   2
   3   9   2 2.96709 0.77216   1
  -3   9  -2 1.87226 0.58002   1
   4  -9   2 39.6112 1.82262   2
   4  -9   2 38.5460 1.80142   2
   4  -9   2 74.0476 3.28567   1
   4  -9   2 76.3672 3.24010   1
  -4   9  -2 42.0116 2.26980   2
   4   9   2 39.1197 2.02060   2
   4   9   2 78.5172 3.23917   1
  -4   9  -2 77.8721 3.20993   1
   5  -9   2 4.52378 0.72728   2
   5  -9   2 3.57996 0.70183   2
   5  -9   2 8.12942 0.99524   1
   5  -9   2 8.86979 1.18061   1
   5   9   2 3.87671 0.98885   2
  -5   9  -2 5.56923 1.11942   2
   5   9   2 7.66049 1.06828   1
  -5   9  -2 9.70394 1.43617   1
   6  -9   2 -0.0676 0.46512   2
   6  -9   2 0.46103 0.35620   2
   6  -9   2 0.29600 0.83507   1
   6  -9   2 -0.4839 0.54179   1
  -6   9  -2 0.61022 0.63562   2
   6   9   2 -0.0576 0.60154   2
   6   9   2 0.89217 0.50806   1
  -6   9  -2 0.66054 0.50841   1
   7  -9   2 29.6520 1.43046   1
   7  -9   2 14.1678 0.82315   2
  -7   9  -2 28.0766 1.47012   1
   7   9   2 27.0038 1.48458   1
   7   9   2 15.6839 1.23460   2
  -7   9  -2 12.8153 1.20317   2
   8  -9   2 40.1979 1.55700   2
   8  -9   2 79.9153 2.92168   1
   6 -10  -2 1.45393 0.48814   1
   6 -10  -2 2.51416 1.31137   1
   6 -10  -2 0.47555 0.41829   2
   6 -10  -2 0.62124 0.37549   2
   5 -10  -2 2.62612 0.80217   1
   5 -10  -2 3.39233 0.98747   1
   5 -10  -2 2.21967 0.54730   2
   5 -10  -2 1.06418 0.44270   2
  -5  10   2 0.37199 0.67258   2
   5  10  -2 -0.7489 1.16843   2
  -5  10   2 4.12596 0.83750   1
   4 -10  -2 1.55648 0.54819   1
   4 -10  -2 1.44681 0.63879   1
   4 -10  -2 3.29422 1.03522   2
   4  10  -2 2.43404 0.66639   1
  -4  10   2 1.88839 0.55029   1
   4  10  -2 3.38912 1.02671   2
  -4  10   2 3.10033 0.95821   2
   3 -10  -2 3.69399 0.62198   2
  -3 -10   2 3.10918 0.83039   2
  -3 -10   2 7.12346 1.20133   1
   3 -10  -2 4.39472 1.15352   1
   3 -10  -2 8.11130 1.01676   1
  -3  10   2 3.57919 0.93237   2
   3  10  -2 3.34466 0.96608   2
  -3  10   2 7.29022 0.89553   1
   3  10  -2 6.02754 0.97935   1
   2 -10  -2 12.4133 1.25578   1
  -2 -10   2 11.5359 1.24581   1
  -2 -10   2 6.18654 0.75257   2
   2 -10  -2 6.19345 0.67932   2
   2  10  -2 12.6438 1.09683   1
  -2  10   2 10.8263 0.97415   1
  -2  10   2 5.14376 0.93605   2
   2  10  -2 5.64650 0.98744   2
   1 -10  -2 3.74916 0.67648   2
   1 -10  -2 2.03162 0.62995   1
  -1 -10   2 2.88568 0.67965   1
  -1  10   2 2.68825 0.90958   2
  -1  10   2 2.45783 0.81323   1
   1  10  -2 3.34535 0.85309   1
   0 -10   2 -0.3362 0.34000   2
   0 -10  -2 -0.2502 0.36073   2
   0 -10  -2 -0.0683 0.57010   1
   0 -10   2 0.85125 0.58642   1
   0  10  -2 0.17034 0.58756   2
   0  10   2 -0.2489 0.60938   2
   0  10  -2 0.97486 0.52578   1
   1 -10   2 1.72646 0.59837   1
  -1 -10  -2 0.73879 0.57979   1
   1 -10   2 0.60435 0.76325   1
   1 -10   2 0.57801 0.33896   2
  -1 -10  -2 0.62806 0.39915   2
   1  10   2 0.01687 0.53682   2
  -1  10  -2 -0.3723 0.56602   2
   1  10   2 0.75112 0.47797   1
  -1  10  -2 1.18174 0.52240   1
   2 -10   2 18.1700 1.32980   1
  -2 -10  -2 15.6346 1.35458   1
   2 -10   2 17.1539 1.28368   1
  -2 -10  -2 10.0947 0.89144   2
   2 -10   2 7.56014 0.93344   2
   2 -10   2 8.45120 0.74709   2
   2  10   2 8.90472 1.02310   2
  -2  10  -2 8.22827 1.04427   2
   2  10   2 15.6706 1.15104   1
  -2  10  -2 17.9157 1.18928   1
   3 -10   2 5.12014 0.93414   1
   3 -10   2 4.15999 1.09630   1
  -3 -10  -2 4.36797 1.02716   1
   3 -10   2 2.63810 0.69354   2
   3 -10   2 3.35029 0.74395   2
   3  10   2 6.34793 0.84363   1
  -3  10  -2 5.19675 0.84996   1
  -3  10  -2 1.08443 0.63617   2
   4 -10   2 9.93706 1.03252   1
   4 -10   2 11.9977 0.98830   1
   4 -10   2 4.16497 0.58785   2
   4 -10   2 6.39373 0.67829   2
  -4  10  -2 6.39219 1.02008   2
   4  10   2 5.09406 0.96187   2
   4  10   2 10.5350 0.94724   1
  -4  10  -2 10.0600 0.96182   1
   5 -10   2 9.77014 1.08008   1
   5 -10   2 9.03743 0.85585   1
   5 -10   2 4.43641 0.61100   2
   5 -10   2 4.60309 0.56662   2
   6 -10   2 29.4486 1.20873   2
   6 -10   2 57.2306 2.20823   1
   3 -11  -2 5.45859 0.52654   2
   3 -11  -2 11.1285 0.89878   1
  -2 -11   2 18.5377 1.26792   1
   2 -11  -2 19.0839 1.13512   1
   2 -11  -2 9.25973 0.62299   2
  -1 -11   2 12.7981 0.77533   2
   1 -11  -2 12.3521 0.73300   2
   1 -11  -2 24.2478 1.32292   1
  -1 -11   2 24.8244 1.35604   1
   0 -11  -2 -0.4455 0.51078   1
   0 -11   2 0.22779 0.49038   1
   0 -11  -2 0.40370 0.34774   2
   0 -11   2 0.10047 0.30009   2
   1 -11   2 1.41802 0.45470   2
  -1 -11  -2 2.26892 0.68221   2
   1 -11   2 3.09159 0.79235   1
  -1 -11  -2 3.79583 0.91497   1
   2 -11   2 2.27150 0.44414   2
   2 -11   2 4.61828 0.77208   1
 -14   0   3 0.67582 0.57113   2
 -14   0   3 0.37147 0.70311   1
 -13   0   3 1.02370 0.63613   2
  13   0  -3 1.07203 1.26035   2
  13   0  -3 -1.2818 0.86666   1
  12   0  -3 1.16104 1.02292   2
  12   0  -3 -0.2701 0.72177   1
  11   0  -3 -0.4174 0.81499   2
  11   0  -3 0.60389 0.63080   1
  10   0  -3 0.94123 0.61466   1
  10   0  -3 1.09166 0.73071   2
   9   0  -3 0.46790 0.71511   2
   9   0  -3 1.35812 1.01584   2
   9   0  -3 0.16843 0.94686   1
  -9   0   3 -1.0630 0.94813   1
   9   0  -3 0.76408 0.60737   1
  -8   0   3 0.57966 1.08250   2
   8   0  -3 0.08715 1.05667   2
   8   0  -3 0.01066 0.64259   2
   8   0  -3 0.87675 1.07076   1
   7   0  -3 1.00757 0.58194   2
   7   0  -3 0.90095 1.06610   2
   7   0  -3 -0.1939 0.52678   1
   7   0  -3 -1.1788 1.05571   1
   6   0  -3 -0.1185 0.61130   1
   6   0  -3 0.57446 0.58563   2
   6   0  -3 0.34886 0.55929   2
  -5   0   3 1.05714 0.62174   1
  -5   0   3 0.75713 0.48835   2
  -4   0   3 0.77121 0.86204  -2
  -4   0   3 0.77121 0.86204   1
  -3   0   3 0.60990 0.45062  -2
  -3   0   3 0.60990 0.45062   1
  -1   0   3 0.05057 0.10178   2
   1   0  -3 0.30882 0.11102   2
   1   0  -3 0.07552 0.11476   1
  -1   0   3 0.20064 0.11230   1
   0   0   3 0.12992 0.09314   2
   0   0  -3 0.00163 0.08243   2
   0   0   3 0.43032 0.14728   1
  -1   0  -3 0.23681 0.13275   2
  -1   0  -3 0.27587 0.14671   2
  -1   0  -3 0.22584 0.11794   1
  -1   0  -3 0.04360 0.10926   1
  -2   0  -3 0.22544 0.16841   1
  -2   0  -3 -0.0492 0.16615   2
   3   0   3 -0.0125 0.30789   2
  -3   0  -3 -0.0381 0.25461   2
  -3   0  -3 0.31788 0.26996   1
   3   0   3 0.04710 0.26173   1
   4   0   3 0.23733 0.38757   1
   4   0   3 0.03614 0.39923   1
  -4   0  -3 -0.0521 0.43847   1
   4   0   3 0.90367 0.40514   2
  -4   0  -3 -0.0085 0.42829   2
   4   0   3 0.32328 0.44703   2
   5   0   3 0.20908 0.43964   2
   5   0   3 -0.0469 0.71789   2
  -5   0  -3 -0.3704 0.69108   2
   5   0   3 -0.0201 0.64680   1
   5   0   3 0.90122 0.38696   1
  -5   0  -3 0.11320 0.72234   1
   6   0   3 -0.5629 0.45611   2
   6   0   3 1.88809 1.35666   2
   6   0   3 1.13672 1.12699   1
   7   0   3 -0.6803 0.51531   2
   7   0   3 -1.1961 0.98759   2
   7   0   3 0.46634 0.48258   1
   7   0   3 -0.0080 0.97459   1
   7   0   3 1.47531 1.12969   1
   8   0   3 -1.0461 0.80802   2
   8   0   3 -0.2925 0.56877   2
   8   0   3 1.09999 0.52706   1
   8   0   3 0.23809 1.04618   1
   8   0   3 5.00220 1.88840   1
   9   0   3 0.78789 0.85149   2
   9   0   3 -0.0381 0.62452   2
   9   0   3 0.11315 0.51197   1
  10   0   3 0.02077 0.51311   1
  10   0   3 -0.0107 0.85134   1
  10   0   3 0.93660 0.70787   2
  10   0   3 -0.0761 0.84478   2
  11   0   3 0.46176 0.82795   1
  11   0   3 0.19414 0.50883   1
  11   0   3 0.04145 0.66000   2
  11   0   3 0.36335 0.78440   2
  12   0   3 -0.4948 0.70784   2
  12   0   3 -0.0338 0.55918   1
 -14  -1   3 11.4197 1.17961   2
 -14  -1   3 19.5753 1.31330   1
 -14   1   3 20.7128 1.31259   1
 -14   1   3 11.5489 1.22075   2
  13  -1  -3 14.7612 1.94039   2
  13  -1  -3 29.7300 2.16037   1
  13   1  -3 11.7406 2.08665   2
 -13   1   3 17.5847 1.45394   2
 -13   1   3 35.8696 2.03481   1
  13   1  -3 32.4516 2.00605   1
  12  -1  -3 169.631 6.45197   1
 -12  -1   3 167.485 6.06749   1
  12  -1  -3 86.9621 3.92043   2
  12   1  -3 172.609 6.45734   1
  12   1  -3 85.0142 3.89619   2
  11  -1  -3 167.660 6.47566   1
 -11  -1   3 172.738 6.10243   1
 -11  -1   3 85.0474 3.52080   2
  11  -1  -3 90.2683 4.00679   2
  11   1  -3 164.304 6.44573   1
  11   1  -3 87.1758 3.97790   2
  10  -1  -3 4.51682 1.10791   1
 -10  -1   3 5.95537 1.28465   1
  10  -1  -3 5.88443 1.36159   2
  10   1  -3 4.84652 1.33427   2
  -9  -1   3 6.22192 1.29582   1
   9  -1  -3 5.65821 1.08378   1
   9  -1  -3 6.63941 1.22956   2
  -9  -1   3 5.71655 1.31438   2
   9   1  -3 8.13125 1.12133   1
   9   1  -3 5.91748 1.22514   2
   8  -1  -3 326.334 11.1665   2
   8  -1  -3 292.976 10.7160   2
   8  -1  -3 570.245 19.2706   1
   8   1  -3 551.789 19.2041   1
   8   1  -3 525.696 21.8687   1
   8   1  -3 320.180 11.0570   2
   8   1  -3 284.793 12.6344   2
   7  -1  -3 66.7925 2.86047   2
   7  -1  -3 113.649 4.35235   1
   7  -1  -3 120.287 6.83338   1
   7   1  -3 64.3164 3.83773   2
   7   1  -3 58.1655 3.72017   2
   7   1  -3 66.4987 2.76094   2
   7   1  -3 115.708 5.61496   1
   7   1  -3 99.1851 5.29676   1
   7   1  -3 111.466 4.31376   1
   6  -1  -3 489.198 17.5476   1
   6  -1  -3 520.500 20.5009   1
   6  -1  -3 296.187 10.4620   2
   6  -1  -3 289.629 12.1837   2
   6   1  -3 290.914 10.3679   2
   6   1  -3 295.312 12.1960   2
   6   1  -3 529.247 20.4961   1
   6   1  -3 480.802 17.5158   1
  -5  -1   3 3.47816 1.21923   1
   5  -1  -3 3.29633 0.65167   1
  -5  -1   3 3.32000 0.72440   2
   5  -1  -3 1.87037 0.52148   2
   5   1  -3 4.21473 0.77990   2
  -5   1   3 2.74819 0.61069   2
  -5   1   3 3.95948 1.07911   1
   5   1  -3 5.77055 0.89984   1
  -4  -1   3 282.910 11.5673   2
  -4  -1   3 459.141 18.3599   1
   4   1  -3 455.872 18.3882   1
  -4   1   3 581.780 23.2062  -2
  -4   1   3 581.780 23.2062   1
   4   1  -3 288.483 11.8705   2
  -3  -1   3 263.374 10.9425   2
  -3  -1   3 463.740 18.1512   1
   3  -1  -3 670.978 26.5927  -2
   3  -1  -3 670.978 26.5927   1
   3   1  -3 441.930 18.0910   1
  -3   1   3 459.812 18.1408   1
  -3   1   3 303.447 10.9702   2
   3   1  -3 250.030 10.9321   2
  -2  -1   3 228.583 8.90133   1
   2  -1  -3 217.445 8.83514   1
   2  -1  -3 123.177 5.35081   2
  -2  -1   3 143.473 5.45118   2
  -2   1   3 215.495 8.86033   1
  -2   1   3 129.916 5.36520   2
   2   1  -3 346.715 13.8564  -2
   2   1  -3 346.715 13.8564   1
  -1  -1   3 1135.05 44.7490  -2
  -1  -1   3 1135.05 44.7490   1
   1  -1  -3 388.769 16.5903   2
   1  -1  -3 660.351 27.3855   1
   1   1  -3 718.837 27.4861   1
  -1   1   3 718.015 27.4777   1
  -1   1   3 423.583 16.5996   2
   1   1  -3 455.716 16.7288   2
   0  -1   3 122.004 4.96444   1
   0  -1   3 73.4717 3.08714   2
   0   1  -3 121.695 4.96781   1
   0   1  -3 73.0166 3.10307   2
  -1   1  -3 24.7324 1.22867   1
  -1   1  -3 26.6553 1.24579   1
  -1   1  -3 14.7962 0.85209   2
  -2  -1  -3 715.676 27.4996   1
  -2  -1  -3 409.874 16.5986   2
  -2   1  -3 435.021 16.8469   2
  -2   1  -3 724.803 27.6721   1
   2   1   3 664.853 27.4763   1
  -3  -1  -3 481.580 18.9906   2
  -3  -1  -3 790.382 31.4230   1
   3   1   3 779.368 31.4118   1
  -3   1  -3 828.852 31.5914   1
  -3   1  -3 485.944 19.2094   2
   3   1   3 475.385 19.0580   2
   4  -1   3 8.07384 0.86726   2
  -4  -1  -3 8.27397 0.82038   2
  -4  -1  -3 12.9351 1.28508   1
   4  -1   3 16.1460 1.00854   1
  -4   1  -3 8.80506 1.10002   2
   4   1   3 8.11951 0.77761   2
   4   1   3 7.92527 0.90978   2
   4   1   3 13.4374 0.96625   1
  -4   1  -3 13.2389 1.22828   1
   4   1   3 13.9198 1.04399   1
  -5  -1  -3 221.824 9.51191   2
   5  -1   3 232.024 8.32848   2
   5  -1   3 414.342 14.0131   1
  -5  -1  -3 383.284 16.1246   1
  -5   1  -3 232.357 9.92120   2
   5   1   3 233.790 8.25916   2
   5   1   3 230.869 9.68388   2
  -5   1  -3 389.452 16.3280   1
   5   1   3 401.524 16.1266   1
   5   1   3 408.025 13.9949   1
   6  -1   3 10.7661 1.05226   2
   6  -1   3 21.2449 1.26427   1
   6   1   3 12.6359 1.91986   2
   6   1   3 10.8374 0.99471   2
   6   1   3 8.86110 2.35361   2
   6   1   3 21.5163 1.24823   1
   6   1   3 16.5605 2.14928   1
   6   1   3 14.4460 2.18158   1
   7  -1   3 124.586 4.90262   1
   7  -1   3 120.741 5.87663   1
   7  -1   3 69.2741 3.14595   2
   7  -1   3 73.0852 3.77979   2
   7   1   3 70.1826 3.15325   2
   7   1   3 71.4722 3.11860   2
   7   1   3 70.8656 3.74863   2
   7   1   3 129.248 4.90931   1
   7   1   3 128.027 4.82811   1
   7   1   3 126.426 5.81893   1
   8  -1   3 33.6807 2.51579   2
   8  -1   3 34.8342 2.01193   2
   8  -1   3 55.5685 3.77809   1
   8  -1   3 64.3175 2.85491   1
   8   1   3 63.4063 2.81330   1
   8   1   3 65.0814 2.86141   1
   8   1   3 58.0137 3.60387   1
   8   1   3 29.2766 2.91295   2
   8   1   3 34.9577 1.95319   2
   8   1   3 33.8083 2.10072   2
   9  -1   3 2.10629 1.03834   1
   9  -1   3 2.86229 0.87551   1
   9  -1   3 0.15009 0.94665   2
   9  -1   3 0.32470 0.61284   2
   9   1   3 0.61954 0.62832   1
   9   1   3 2.22171 0.94752   1
   9   1   3 -0.1622 0.61798   2
   9   1   3 0.80970 0.81518   2
  10  -1   3 186.333 7.67078   2
  10  -1   3 207.899 8.50518   2
  10  -1   3 409.918 15.8105   1
  10  -1   3 367.077 13.8849   1
  10   1   3 367.131 13.8569   1
  10   1   3 404.186 15.7995   1
  10   1   3 213.229 8.63877   2
  10   1   3 185.791 7.67013   2
  11  -1   3 71.1846 3.17652   1
  11  -1   3 72.1489 3.69768   1
 -11  -1  -3 71.4704 3.00211   1
  11  -1   3 34.9912 2.16100   2
  11   1   3 35.4892 2.14428   2
  11   1   3 38.5956 2.43256   2
  11   1   3 75.1645 3.78133   1
  11   1   3 71.9933 3.17212   1
  12  -1   3 -0.3875 0.68744   2
  12  -1   3 -0.1093 0.50382   1
  12   1   3 0.80794 0.74486   2
  12   1   3 0.62405 0.52885   1
 -13   1  -3 36.0208 1.97186   1
 -14  -2   3 1.34440 0.55674   2
 -14  -2   3 0.36566 0.48209   1
 -14   2   3 0.18182 0.80303   1
  13  -2  -3 1.02536 1.24892   2
 -13  -2   3 0.29696 0.90120   1
  13  -2  -3 1.38917 0.91952   1
 -13   2   3 0.07273 0.68383   2
 -13   2   3 -0.0800 0.60590   1
  12  -2  -3 5.34052 1.16926   1
 -12  -2   3 6.87656 1.01432   1
 -12  -2   3 2.08082 0.66608   2
  12  -2  -3 2.64297 0.98290   2
  12   2  -3 3.49685 0.84543   1
 -12   2   3 4.19691 1.27697   1
 -12   2   3 2.64221 0.85286   2
  12   2  -3 2.96401 0.99067   2
  11  -2  -3 0.81371 0.83702   2
 -11  -2   3 1.45788 0.67607   2
 -11  -2   3 2.84103 0.72194   1
  11  -2  -3 2.95473 0.75384   1
  11   2  -3 5.96684 1.14013   1
  11   2  -3 0.22681 0.88327   2
  10  -2  -3 2.08079 1.17034   2
  10  -2  -3 1.48895 0.77272   2
 -10  -2   3 2.01558 0.64743   2
  10  -2  -3 1.77276 0.71047   1
 -10  -2   3 4.22486 1.04154   1
  10   2  -3 3.27775 1.16947   2
  10   2  -3 2.23204 0.86153   2
  10   2  -3 0.74420 0.71057   1
   9  -2  -3 0.86385 1.04930   2
   9  -2  -3 1.56476 0.73668   2
  -9  -2   3 1.48742 0.67855   2
   9  -2  -3 2.69471 1.01412   1
   9  -2  -3 0.10490 0.60727   1
  -9  -2   3 0.88131 0.65549   1
   9   2  -3 0.48199 1.12830   2
   9   2  -3 2.10936 0.75851   2
   9   2  -3 2.31040 1.12914   1
   9   2  -3 1.49375 0.64484   1
   8  -2  -3 100.082 4.06387   1
   8  -2  -3 99.4810 4.01981   1
   8  -2  -3 54.2170 2.67393   2
   8  -2  -3 55.7710 2.79037   2
   8   2  -3 101.560 3.99897   1
   8   2  -3 94.7273 4.84643   1
   8   2  -3 57.6440 2.56012   2
   8   2  -3 47.4320 3.32213   2
   7  -2  -3 53.0944 2.73567   1
   7  -2  -3 46.5561 2.22574   1
   7  -2  -3 25.6293 1.95912   2
   7  -2  -3 26.8264 1.68254   2
   7   2  -3 43.0475 2.49877   1
   7   2  -3 44.3687 3.09763   1
   7   2  -3 25.6087 2.65770   2
   6  -2  -3 165.790 6.15769   1
   6  -2  -3 168.685 7.42990   1
   6  -2  -3 93.2176 4.56878   2
   6  -2  -3 97.0556 3.81955   2
   6   2  -3 88.7928 4.55988   2
   6   2  -3 97.1823 3.67345   2
   6   2  -3 164.375 7.34836   1
   6   2  -3 168.235 6.13556   1
  -5  -2   3 167.031 7.94878   1
   5  -2  -3 188.949 6.73573   1
   5  -2  -3 201.554 8.00469   1
   5  -2  -3 110.257 4.25184   2
   5  -2  -3 107.946 4.92781   2
  -5  -2   3 104.261 4.90068   2
   5   2  -3 192.727 7.91806   1
   5   2  -3 187.463 6.70510   1
  -5   2   3 179.349 8.02127   1
   5   2  -3 113.007 4.92720   2
   5   2  -3 110.421 4.08833   2
  -5   2   3 109.892 5.00578   2
   4  -2  -3 74.2686 3.32612   1
  -4  -2   3 68.0358 3.36035   1
   4  -2  -3 44.2477 2.21806   2
  -4  -2   3 43.1864 2.23892   2
  -4   2   3 44.8451 2.26002   2
   4   2  -3 42.3698 2.17165   2
   4   2  -3 71.3600 3.28864   1
  -4   2   3 71.4220 3.38082   1
  -3  -2   3 393.459 15.7010   2
   3  -2  -3 381.334 15.6609   2
   3  -2  -3 627.848 25.8467   1
  -3  -2   3 663.172 25.9221   1
  -3   2   3 394.391 15.6683   2
   3   2  -3 398.713 15.7024   2
   3   2  -3 644.411 25.9242   1
  -3   2   3 677.021 25.9160   1
   2  -2  -3 93.5783 4.06732   2
  -2  -2   3 94.0729 4.13627   2
   2  -2  -3 159.531 6.67716   1
  -2  -2   3 159.251 6.78148   1
   2   2  -3 98.6290 4.13388   2
  -2   2   3 101.146 4.06061   2
  -2   2   3 172.522 6.74339   1
   2   2  -3 166.212 6.77947   1
  -1  -2   3 131.992 5.36356   1
   1  -2  -3 129.674 5.18035   1
  -1  -2   3 72.7391 3.24203   2
   1  -2  -3 74.8352 3.08588   2
  -1   2   3 131.427 5.21709   1
   1   2  -3 120.640 5.33183   1
  -1   2   3 77.3696 3.07867   2
   1   2  -3 73.1997 3.25487   2
   0   2  -3 142.534 5.94271   2
   0   2  -3 252.743 10.2302   1
  -1   2  -3 35.1110 1.71046   1
  -1   2  -3 20.4243 1.21604   2
  -2   2  -3 -0.1249 0.38846   2
  -2   2  -3 -0.3635 0.28720   1
   3  -2   3 785.484 27.4761   1
  -3  -2  -3 834.022 31.4300   1
  -3  -2  -3 492.993 18.3949   2
   3  -2   3 440.815 16.2381   2
  -3   2  -3 480.619 18.8393   2
   3   2   3 466.753 16.1318   2
   3   2   3 453.016 18.4234   2
   3   2   3 780.012 31.4039   1
   3   2   3 790.889 27.4527   1
  -3   2  -3 813.148 31.7573   1
   4  -2   3 5.31247 0.72611   1
  -4  -2  -3 5.16570 0.86474   1
   4  -2   3 3.31489 0.78160   2
  -4  -2  -3 3.18196 0.68555   2
   4   2   3 2.37869 0.60020   2
   4   2   3 2.46079 0.55380   2
  -4   2  -3 3.75768 0.88146   2
   4   2   3 4.03859 0.68649   1
  -4   2  -3 5.36650 1.18106   1
   4   2   3 3.37675 0.73892   1
  -5  -2  -3 212.365 9.03477   2
   5  -2   3 223.612 8.06002   2
   5  -2   3 403.561 13.9429   1
  -5  -2  -3 385.425 15.9979   1
   5   2   3 213.000 9.17472   2
   5   2   3 229.330 7.93200   2
   5   2   3 403.854 13.9076   1
   5   2   3 391.604 15.9189   1
   6  -2   3 11.3246 1.02218   1
   6  -2   3 7.81763 0.96654   2
   6   2   3 8.45064 1.83391   2
   6   2   3 6.08028 0.82092   2
   6   2   3 7.96883 1.34974   2
   6   2   3 13.3215 1.95899   1
   6   2   3 12.8604 1.02308   1
   7  -2   3 3.14492 1.32321   2
   7  -2   3 4.82954 0.96993   2
   7  -2   3 8.22035 0.94197   1
   7  -2   3 6.98047 1.52832   1
   7   2   3 10.6430 1.79931   1
   7   2   3 7.04300 1.26952   1
   7   2   3 8.46265 0.96190   1
   7   2   3 3.69048 0.85064   2
   7   2   3 7.74466 1.69024   2
   7   2   3 4.29034 0.88421   2
   8  -2   3 36.6566 2.20808   2
   8  -2   3 77.0172 3.33494   1
   8  -2   3 70.3923 4.54112   1
   8   2   3 76.7932 4.07601   1
   8   2   3 77.2474 3.28441   1
   8   2   3 73.4306 3.17404   1
   8   2   3 39.3415 2.19816   2
   8   2   3 42.4823 2.18294   2
   9  -2   3 100.101 5.02325   1
   9  -2   3 94.3498 4.13848   1
   9  -2   3 51.4645 2.78429   2
   9  -2   3 55.7003 3.32073   2
   9   2   3 57.1435 3.17441   2
   9   2   3 48.5242 2.70563   2
   9   2   3 96.5402 4.10504   1
   9   2   3 102.288 4.86905   1
  10  -2   3 0.42185 0.67346   2
  10  -2   3 1.77334 0.62168   1
  10  -2   3 3.00879 1.18699   1
  10   2   3 0.11946 0.67464   2
  10   2   3 1.37990 0.83883   2
  10   2   3 1.44441 0.83589   1
  10   2   3 2.01711 0.62986   1
  11  -2   3 4.79310 1.17217   2
  11  -2   3 8.57027 0.97476   1
  11   2   3 7.47012 1.35000   1
  11   2   3 8.91020 1.04922   1
  11   2   3 7.47233 1.29004   2
  11   2   3 4.71488 1.08344   2
  12  -2   3 3.60255 1.10659   2
 -12  -2  -3 7.88239 1.12610   1
  12  -2   3 8.98971 0.96868   1
  12   2   3 2.69000 0.78264   2
  12   2   3 7.43970 0.90838   1
 -13  -3   3 19.0926 1.30417   1
 -13  -3   3 21.6440 1.48919   1
 -13  -3   3 10.8957 0.99787   2
 -13   3   3 23.0262 1.74489   1
  12  -3  -3 0.35119 1.13671   2
 -12  -3   3 0.50578 0.48369   1
  12  -3  -3 1.17581 1.22063   1
  12   3  -3 0.29828 0.76618   1
 -12   3   3 0.16939 0.77733   1
 -12   3   3 0.87990 0.89737   2
  12   3  -3 1.10670 1.09598   2
 -11  -3   3 46.6447 2.14613   1
  11  -3  -3 42.5839 2.30833   1
  11  -3  -3 20.7927 1.78522   2
  11  -3  -3 19.8261 1.86494   2
 -11  -3   3 23.4434 1.45532   2
 -11   3   3 25.4821 2.17455   2
  11   3  -3 21.4478 1.87972   2
  11   3  -3 40.6074 2.21956   1
 -11   3   3 46.6298 2.69163   1
  10  -3  -3 6.05148 1.48925   2
 -10  -3   3 7.39689 1.02321   2
  10  -3  -3 6.61086 1.39323   2
  10  -3  -3 13.5695 1.34235   1
 -10  -3   3 12.6105 1.27072   1
  10  -3  -3 16.0659 1.57915   1
  10   3  -3 11.4767 1.30530   1
 -10   3   3 10.8760 2.02745   2
  10   3  -3 6.41556 1.34845   2
   9  -3  -3 2.57059 0.94719   2
  -9  -3   3 3.51960 0.98913   2
   9  -3  -3 3.61632 1.16228   2
  -9  -3   3 4.80543 1.09241   1
   9  -3  -3 4.36452 1.07504   1
   9  -3  -3 6.20968 1.42371   1
   9   3  -3 2.32589 1.19850   2
   9   3  -3 3.70644 1.12128   2
   9   3  -3 4.12973 0.99060   1
   9   3  -3 9.19010 1.98438   1
   8  -3  -3 65.1013 2.96843   2
   8  -3  -3 66.7350 3.05241   2
   8  -3  -3 117.333 4.64521   1
   8  -3  -3 118.517 4.56218   1
   8   3  -3 65.4857 2.90320   2
   8   3  -3 57.3963 3.66853   2
   8   3  -3 109.349 5.49729   1
   8   3  -3 117.171 4.58895   1
   7  -3  -3 0.75264 0.48029   1
   7  -3  -3 -0.7021 0.62039   2
   7  -3  -3 0.54691 0.81012   2
   7   3  -3 1.86565 1.29111   1
   7   3  -3 0.32938 0.55871   1
   7   3  -3 -0.1962 0.53881   2
   7   3  -3 2.08558 1.37654   2
   6  -3  -3 105.711 4.30576   2
   6  -3  -3 120.716 4.50738   2
   6  -3  -3 102.538 5.87704   2
   6  -3  -3 207.868 7.39833   1
   6  -3  -3 206.925 7.46946   1
   6   3  -3 117.498 4.30886   2
   6   3  -3 111.878 5.47547   2
   6   3  -3 206.891 7.41107   1
   6   3  -3 195.518 8.90007   1
   5  -3  -3 120.727 5.74701   1
   5  -3  -3 127.610 4.76397   1
   5  -3  -3 72.6070 3.68896   2
   5  -3  -3 73.5506 3.07788   2
   5   3  -3 126.120 4.71978   1
   5   3  -3 132.324 5.72826   1
   5   3  -3 71.8743 2.90058   2
   5   3  -3 71.2280 3.59178   2
   4  -3  -3 28.5748 1.77327   1
  -4  -3   3 26.8328 1.94107   1
   4  -3  -3 29.3631 1.45946   1
  -4  -3   3 14.7406 1.35207   2
   4  -3  -3 17.4170 1.34499   2
   4  -3  -3 15.6864 1.24149   2
  -4   3   3 18.8486 1.64475   2
   4   3  -3 16.5750 1.28462   2
   4   3  -3 16.4392 1.03903   2
  -4   3   3 30.8805 2.05917   1
   4   3  -3 26.4692 1.43177   1
   4   3  -3 31.1425 1.79850   1
   3  -3  -3 699.978 28.6354   1
   3  -3  -3 734.208 24.8235   1
  -3  -3   3 701.592 28.7424   1
   3  -3  -3 429.848 15.2870   2
   3  -3  -3 428.465 17.4599   2
  -3  -3   3 421.984 17.4862   2
  -3   3   3 448.980 17.5050   2
   3   3  -3 446.919 17.5325   2
  -3   3   3 754.490 28.7217   1
  -2  -3   3 229.405 9.52737   2
  -2  -3   3 398.599 16.0871   1
  -2   3   3 410.436 15.9873   1
   2   3  -3 388.481 16.0094   1
   2   3  -3 229.228 9.51227   2
  -2   3   3 236.791 9.41874   2
  -1  -3   3 453.035 18.2134   1
  -1  -3   3 257.784 10.4698   2
  -1   3   3 265.297 10.2682   2
   1   3  -3 246.098 10.4494   2
  -1   3   3 456.895 18.0279   1
   0   3   3 484.657 19.1193   1
   0   3   3 489.265 19.1392   1
   0   3  -3 485.019 19.4102   1
   0   3  -3 275.742 11.8614   2
   0   3   3 295.362 11.5356   2
   0   3   3 305.354 11.5463   2
  -1   3  -3 542.854 21.2485   2
  -1   3  -3 517.378 21.2910   2
  -1   3  -3 934.344 33.8406   1
  -1   3  -3 774.094 33.8810   1
   2  -3   3 277.520 9.93122   2
   2  -3   3 468.186 16.6059   1
  -2   3  -3 483.074 19.2709   1
  -2   3  -3 488.847 19.3036   1
   2   3   3 480.453 16.5991   1
  -2   3  -3 281.614 11.5977   2
  -2   3  -3 280.204 11.5411   2
   2   3   3 275.861 9.76876   2
   3  -3   3 74.0890 2.96411   1
   3  -3   3 37.9924 1.93156   2
  -3   3  -3 42.9737 2.36570   2
   3   3   3 42.1878 1.77755   2
  -3   3  -3 37.8953 2.53908   2
  -3   3  -3 78.8688 3.61982   1
  -3   3  -3 70.2232 3.63384   1
   3   3   3 75.4908 2.94194   1
   4  -3   3 2.57781 0.69236   1
  -4  -3  -3 3.45310 0.69878   1
  -4  -3  -3 1.39142 0.47206   2
   4  -3   3 1.49084 0.54888   2
   4   3   3 1.96268 0.63331   2
   4   3   3 1.15376 0.39731   2
   4   3   3 3.16924 0.76999   1
   5  -3   3 19.3888 1.38994   2
   5  -3   3 37.4981 1.81349   1
   5   3   3 21.9123 1.22423   2
   5   3   3 19.1505 2.22903   2
   5   3   3 20.0553 1.57502   2
   5   3   3 36.8044 1.75276   1
   5   3   3 33.1076 1.99036   1
   6  -3   3 0.76441 1.03377   1
   6  -3   3 2.42707 0.78133   1
   6  -3   3 1.95524 0.99487   2
   6  -3   3 1.30062 0.58198   2
   6   3   3 7.36916 1.90577   1
   6   3   3 2.33572 0.78663   1
   6   3   3 0.83638 0.97282   2
   6   3   3 0.41833 0.45202   2
   6   3   3 1.38158 0.75088   2
   7  -3   3 67.8217 3.06394   2
   7  -3   3 55.9785 2.98085   2
   7  -3   3 118.787 4.78709   1
   7  -3   3 113.763 4.73284   1
   7   3   3 63.9798 2.85566   2
   7   3   3 63.6630 3.53596   2
   7   3   3 62.9936 2.83629   2
   7   3   3 119.047 4.54899   1
   7   3   3 122.725 4.70753   1
   7   3   3 114.333 5.51716   1
   8  -3   3 12.0145 1.31321   2
   8  -3   3 8.08958 1.80021   2
   8  -3   3 21.0874 1.45949   1
   8   3   3 21.1033 1.51695   1
   8   3   3 20.0746 2.04000   1
   8   3   3 23.1048 1.48183   1
   8   3   3 10.7777 1.32935   2
   8   3   3 11.7899 1.75273   2
   8   3   3 11.5436 1.21299   2
   9  -3   3 0.17477 0.63789   2
   9  -3   3 4.62660 0.94247   1
   9   3   3 1.55505 0.72258   2
   9   3   3 0.98378 0.80250   2
   9   3   3 5.07610 1.52171   1
   9   3   3 3.38170 0.89266   1
  10  -3   3 42.2888 2.57165   1
  10  -3   3 22.0600 1.71513   2
  10   3   3 45.9811 2.70822   1
  10   3   3 43.5144 2.38793   1
  10   3   3 23.5191 1.82152   2
  10   3   3 23.9817 1.99624   2
  11  -3   3 1.26233 0.72298   2
  11  -3   3 -0.0345 0.52604   1
  11   3   3 -0.1018 0.64384   1
  11   3   3 0.62522 0.49609   1
  11   3   3 0.33471 0.69122   2
  11   3   3 0.04493 1.13574   2
 -12  -3  -3 30.6160 1.50983   1
  12  -3   3 27.2235 1.54929   1
 -12  -3  -3 14.4949 1.02241   2
  12  -3   3 12.7469 1.32741   2
  12   3   3 29.3776 1.54054   1
  12   3   3 13.6436 1.33531   2
 -13  -4   3 -0.1126 0.44405   2
 -13  -4   3 0.22913 0.61239   2
 -13  -4   3 1.50228 0.43512   1
 -13  -4   3 0.99934 0.68761   1
  12  -4  -3 15.3863 1.36623   1
 -12  -4   3 13.6757 1.02608   1
 -12  -4   3 6.90505 0.82392   2
  12  -4  -3 6.60309 1.44950   2
  12   4  -3 7.33175 1.89593   2
  12   4  -3 14.5705 2.46592   1
  11  -4  -3 -0.6486 0.72822   1
 -11  -4   3 0.86255 0.49892   1
  11  -4  -3 -0.4381 0.63584   1
 -11  -4   3 0.40377 0.47370   2
  11  -4  -3 0.28679 0.69163   2
  11  -4  -3 -1.0991 0.76559   2
  11   4  -3 0.72611 0.74383   1
 -11   4   3 0.56893 1.26317   1
  11   4  -3 0.33292 0.95275   2
  10  -4  -3 58.0279 2.91361   1
  10  -4  -3 63.7067 2.82099   1
 -10  -4   3 68.3290 2.81303   1
  10  -4  -3 36.5610 1.94407   2
 -10  -4   3 35.3079 1.75553   2
  10  -4  -3 33.2468 2.13142   2
 -10   4   3 60.1479 3.41536   1
  10   4  -3 59.3284 2.83348   1
  10   4  -3 29.0925 2.07467   2
 -10   4   3 25.4491 3.20961   2
   9  -4  -3 52.9441 3.45230   1
   9  -4  -3 52.9560 2.58735   1
  -9  -4   3 54.0108 2.51143   1
  -9  -4   3 26.9540 1.63268   2
   9  -4  -3 27.8877 1.86066   2
   9  -4  -3 29.4465 2.81119   2
   9   4  -3 52.5782 2.58844   1
  -9   4   3 48.4823 3.21838   1
   9   4  -3 27.5256 2.61215   2
   9   4  -3 29.1284 1.95936   2
  -9   4   3 23.7697 3.03897   2
   8  -4  -3 20.5163 1.61370   2
   8  -4  -3 20.7263 1.69986   2
   8  -4  -3 38.9346 2.14807   1
   8  -4  -3 39.3306 2.20895   1
   8   4  -3 18.6814 2.63829   2
  -8   4   3 22.4644 4.54695   2
   8   4  -3 21.4744 1.51046   2
   8   4  -3 41.2949 2.09771   1
  -8   4   3 38.9373 3.02956   1
   8   4  -3 43.6206 3.33969   1
   7  -4  -3 23.0748 1.65963   2
   7  -4  -3 23.8089 1.68928   2
   7  -4  -3 45.0088 2.22668   1
   7  -4  -3 45.0104 2.36808   1
   7   4  -3 25.3997 1.52528   2
   7   4  -3 16.7511 2.85419   2
   7   4  -3 43.2359 3.48079   1
   7   4  -3 44.4266 2.14533   1
   6  -4  -3 47.0773 2.32879   1
   6  -4  -3 53.9401 2.50099   1
   6  -4  -3 27.1375 1.73190   2
   6  -4  -3 27.2044 1.75213   2
   6   4  -3 28.7243 1.53325   2
   6   4  -3 18.1913 3.52073   2
   6   4  -3 51.2335 2.28164   1
   5  -4  -3 138.391 5.27702   1
   5  -4  -3 140.878 5.32277   1
   5  -4  -3 65.0997 3.91785   2
   5  -4  -3 76.1733 3.16643   2
   5   4  -3 80.4701 3.03813   2
   5   4  -3 74.8423 4.04267   2
   5   4  -3 145.061 5.23954   1
   5   4  -3 137.319 6.42994   1
   4  -4  -3 0.29160 0.48944   2
   4  -4  -3 1.93677 0.47893   1
   4   4  -3 2.65502 0.82913   1
   4   4  -3 2.88282 0.73616   1
   4   4  -3 1.70639 0.46184   2
   4   4  -3 1.11894 0.80503   2
  -3  -4   3 10.8212 1.60871   1
  -3  -4   3 6.75090 1.38824   2
  -3   4   3 13.0560 1.64808   1
   3   4  -3 12.7631 0.94878   1
   3   4  -3 13.6681 1.39602   1
   3   4  -3 10.0466 1.25859   2
  -3   4   3 10.6900 1.58269   2
   3   4  -3 8.49828 0.83214   2
  -2  -4   3 25.0235 1.77161   2
  -2  -4   3 41.7774 2.51556   1
  -2   4   3 25.5991 1.74866   2
   2   4  -3 22.6241 1.28899   2
   2   4  -3 24.7704 1.64931   2
  -2   4   3 43.8791 2.33706   1
   2   4  -3 43.1496 2.30057   1
   2   4  -3 41.6875 1.83396   1
  -1   4   3 49.9783 2.18404   2
   1   4  -3 49.8267 2.62512   2
  -1   4   3 52.6571 2.43807   2
  -1   4   3 49.9799 2.36554   2
   1   4  -3 47.9302 2.15183   2
  -1   4   3 85.3303 3.35130   1
   1   4  -3 89.8825 3.36266   1
  -1   4   3 86.6926 3.81487   1
   1   4  -3 90.4191 4.08502   1
  -1   4   3 90.5803 3.90334   1
   0   4  -3 191.717 8.24232   2
   0   4   3 193.093 7.80669   2
   0   4   3 189.046 6.96904   2
   0   4   3 201.267 7.85765   2
   0   4   3 327.855 13.3054   1
   0   4   3 327.042 11.6642   1
   0   4   3 339.065 13.3480   1
   0   4  -3 343.715 13.6742   1
   1  -4   3 510.937 17.4640   1
  -1   4  -3 283.883 11.4961   2
  -1   4  -3 260.016 11.5761   2
   1   4   3 280.796 9.72342   2
  -1   4  -3 486.778 20.3391   1
   1   4   3 499.163 19.8441   1
   1   4   3 492.306 17.4258   1
   1   4   3 518.203 19.8659   1
  -1   4  -3 516.113 20.3418   1
   2  -4   3 24.5680 1.43059   2
   2  -4   3 40.5836 1.85645   1
   2   4   3 41.3308 1.82282   1
  -2   4  -3 41.8202 2.38489   1
  -2   4  -3 20.6993 1.82344   2
   2   4   3 22.5144 1.21798   2
   3  -4   3 49.7242 2.18056   1
   3  -4   3 24.8228 1.57137   2
  -3   4  -3 27.8074 2.25227   2
   3   4   3 27.0646 1.38200   2
  -3   4  -3 48.7398 2.87573   1
   3   4   3 49.8585 2.14565   1
   4  -4   3 23.4918 1.40250   1
   4  -4   3 25.8149 1.87935   1
   4  -4   3 14.1846 1.19341   2
   4  -4   3 13.6806 1.45180   2
   4   4   3 12.7687 0.99726   2
   4   4   3 14.5531 1.48438   2
   4   4   3 26.0035 1.78242   1
   4   4   3 23.9272 1.35468   1
   5  -4   3 63.0837 2.93144   2
   5  -4   3 63.2159 2.87467   2
   5  -4   3 115.770 4.58863   1
   5  -4   3 118.843 4.63613   1
   5   4   3 58.6855 3.63228   2
   5   4   3 66.8900 2.88485   2
   5   4   3 67.0867 2.79263   2
   5   4   3 123.182 4.57898   1
   5   4   3 120.709 4.50852   1
   5   4   3 106.226 5.48095   1
   6  -4   3 0.21768 0.53577   1
   6  -4   3 -0.7469 0.89954   1
   6  -4   3 -0.5129 0.76957   2
   6  -4   3 0.81238 0.57268   2
   6   4   3 0.96403 0.49003   2
   6   4   3 0.26017 1.04069   2
   6   4   3 0.11345 0.64030   2
   6   4   3 0.45509 0.43289   1
   6   4   3 1.23009 0.66309   1
   6   4   3 -0.2892 0.96240   1
   7  -4   3 23.5337 1.85945   1
   7  -4   3 18.4825 1.43895   1
   7  -4   3 15.3447 1.43823   2
   7  -4   3 10.8635 1.29315   2
   7   4   3 13.1362 1.19995   2
   7   4   3 8.59577 1.87326   2
   7   4   3 11.4574 1.30716   2
   7   4   3 22.8843 2.15829   1
   7   4   3 23.4394 1.56620   1
   7   4   3 21.7162 1.45273   1
   8  -4   3 16.2365 1.51594   2
   8  -4   3 17.0608 1.61278   2
   8  -4   3 34.3277 2.16942   1
   8  -4   3 31.9074 1.87680   1
   8   4   3 13.6692 1.45309   2
   8   4   3 16.5499 1.92815   2
   8   4   3 15.0785 1.35087   2
   8   4   3 31.3254 1.83446   1
   8   4   3 34.0362 2.48181   1
   8   4   3 29.6691 1.80919   1
   9  -4   3 0.44067 0.66425   2
   9  -4   3 -0.5487 0.81080   2
   9  -4   3 1.30142 0.58247   1
   9   4   3 2.51086 0.78822   1
   9   4   3 1.14840 0.86323   1
   9   4   3 0.37078 0.58604   2
   9   4   3 0.22352 0.80558   2
  10  -4   3 11.8572 1.31201   2
  10  -4   3 23.3862 1.54540   1
  10   4   3 24.1916 1.53938   1
  10   4   3 23.1579 1.89874   1
  10   4   3 11.6115 1.59152   2
  10   4   3 12.3094 1.26865   2
  11  -4   3 66.2765 2.82474   1
 -11  -4  -3 65.7521 2.60169   1
 -11  -4  -3 33.7356 1.57250   2
  11  -4   3 33.4690 1.92850   2
  11   4   3 31.8609 2.06440   2
  11   4   3 33.7978 1.94460   2
  11   4   3 62.7564 2.74520   1
  11   4   3 65.1943 3.19430   1
 -12  -4  -3 2.05262 0.45270   1
 -12  -4  -3 0.85158 0.48371   2
 -13  -5   3 7.57057 0.72169   2
 -13  -5   3 12.6481 0.81342   1
  12  -5  -3 38.3205 1.78097   2
 -12  -5   3 38.6507 1.68005   2
 -12  -5   3 38.6617 2.18454   2
 -12  -5   3 78.6245 2.98764   1
 -11  -5   3 137.695 5.22266   1
  11  -5  -3 144.398 5.12986   1
 -11  -5   3 71.9129 2.83852   2
  11  -5  -3 71.5586 2.86565   2
  11   5  -3 68.4108 3.29647   2
  11   5  -3 141.646 5.40413   1
  10  -5  -3 110.184 4.63166   1
 -10  -5   3 120.240 4.32706   1
  10  -5  -3 105.959 4.49258   1
 -10  -5   3 58.9802 2.41655   2
  10   5  -3 104.343 4.37258   1
  10   5  -3 49.7789 2.72961   2
   9  -5  -3 328.632 11.1647   1
  -9  -5   3 332.522 11.1427   1
   9  -5  -3 301.541 11.6423   1
   9  -5  -3 180.635 6.29226   2
  -9  -5   3 174.039 6.14187   2
   9  -5  -3 163.012 6.62067   2
   9   5  -3 321.437 11.5616   1
   9   5  -3 158.936 6.52193   2
   8  -5  -3 83.6147 3.50410   2
   8  -5  -3 80.9462 3.70450   2
  -8  -5   3 81.8834 3.35339   2
   8  -5  -3 156.737 6.06027   1
  -8  -5   3 151.341 5.78190   1
   8  -5  -3 150.915 5.83216   1
   8   5  -3 84.3323 3.62353   2
   8   5  -3 158.959 5.94429   1
   7  -5  -3 169.989 6.55984   1
  -7  -5   3 168.973 6.33488   1
   7  -5  -3 173.951 6.39356   1
   7  -5  -3 91.3847 3.81968   2
   7  -5  -3 94.1022 4.03574   2
   7   5  -3 93.6554 3.87201   2
   7   5  -3 173.170 6.45313   1
   6  -5  -3 59.3555 2.81192   2
   6  -5  -3 59.9985 2.73246   2
   6  -5  -3 59.5641 2.80100   2
   6  -5  -3 110.406 4.35743   1
   6  -5  -3 108.303 4.37704   1
   6  -5  -3 104.336 4.57441   1
   6   5  -3 111.180 4.29518   1
   6   5  -3 59.5455 2.65923   2
   5  -5  -3 1.22300 1.09697   1
   5  -5  -3 -0.0008 0.44188   1
   5  -5  -3 1.34756 0.80650   1
   5  -5  -3 0.02287 0.66177   2
   5  -5  -3 1.17501 0.81657   2
   5   5  -3 0.73951 0.47999   2
   5   5  -3 0.48197 0.49733   1
  -4  -5   3 8.71724 1.63183   1
   4  -5  -3 11.8995 1.46240   1
   4  -5  -3 9.96952 1.81042   1
   4  -5  -3 6.22137 1.24954   2
   4  -5  -3 7.05629 1.39083   2
   4   5  -3 10.2437 0.94575   1
   4   5  -3 3.96215 1.62769   2
   4   5  -3 6.22528 0.79184   2
   3  -5  -3 2.81872 0.99367   1
   3  -5  -3 4.10437 1.03153   1
   3  -5  -3 1.40340 0.81395   2
   3   5  -3 5.87385 1.28644   1
  -3   5   3 7.62988 1.71803   1
   3   5  -3 4.49186 0.76580   1
  -3   5   3 1.09921 1.17123   2
   3   5  -3 2.57608 1.19539   2
   3   5  -3 2.96090 0.72366   2
   2   5  -3 44.7657 2.80727   1
  -2   5   3 41.6635 3.16872   1
   2   5  -3 47.7198 2.01564   1
  -2   5   3 48.0501 2.62771   1
  -2   5   3 27.3688 2.15222   2
   2   5  -3 27.7768 2.20009   2
  -2   5   3 25.4698 1.56594   2
   2   5  -3 29.0921 1.44890   2
  -1   5   3 41.0767 1.93011   2
  -1   5   3 41.3907 2.27976   2
   1   5  -3 40.0138 2.65147   2
   1   5  -3 38.0301 1.86797   2
   1   5  -3 68.7453 2.80193   1
  -1   5   3 71.7084 2.83113   1
   1   5  -3 71.8135 3.68859   1
   0   5  -3 9.10591 1.64670   2
   0   5  -3 9.89262 1.03608   2
   0   5   3 8.49573 0.89773   2
   0   5   3 13.2678 1.35663   1
   0   5   3 15.2377 0.99074   1
   0   5  -3 16.5808 1.69332   1
  -1   5  -3 334.381 13.9833   1
  -1   5  -3 178.414 8.10202   2
   1   5   3 183.245 7.01872   2
   2  -5   3 114.780 4.57821   1
   2  -5   3 116.204 4.73861   1
   2  -5   3 62.7292 2.82760   2
   2  -5   3 65.0413 2.83987   2
   2   5   3 69.6461 2.77239   2
   2   5   3 119.585 4.45443   1
   3  -5   3 47.1153 2.32352   2
   3  -5   3 49.9803 2.35841   2
   3  -5   3 47.0649 2.26754   2
   3  -5   3 90.7861 3.63413   1
   3  -5   3 92.7077 3.98728   1
   3  -5   3 89.7547 3.77911   1
   3   5   3 89.5140 3.72631   1
   3   5   3 89.5601 3.59420   1
   3   5   3 48.3630 2.18649   2
   3   5   3 47.5577 2.51812   2
   4  -5   3 136.675 5.51482   1
   4  -5   3 151.524 5.51103   1
   4  -5   3 146.186 5.50442   1
   4  -5   3 77.4808 3.29435   2
   4  -5   3 81.3518 3.28629   2
   4  -5   3 82.5258 3.46734   2
   4   5   3 78.3114 3.26551   2
   4   5   3 76.7558 3.36431   2
   4   5   3 74.4605 4.40434   2
   4   5   3 147.252 5.36008   1
   4   5   3 127.765 6.71113   1
   4   5   3 146.722 5.76395   1
   5  -5   3 162.182 5.97206   2
   5  -5   3 154.967 5.89461   2
   5  -5   3 158.068 6.39463   2
   5  -5   3 309.490 10.8572   1
   5  -5   3 294.424 10.7965   1
   5  -5   3 318.055 11.1849   1
   5   5   3 317.895 10.6539   1
   5   5   3 295.039 12.7082   1
   5   5   3 316.908 11.1188   1
   5   5   3 172.531 6.21192   2
   5   5   3 152.214 7.20262   2
   5   5   3 170.157 6.02439   2
   6  -5   3 17.4337 1.48104   2
   6  -5   3 16.1612 1.41867   2
   6  -5   3 32.0769 2.11516   1
   6  -5   3 31.0966 1.80315   1
   6   5   3 28.7440 2.60066   1
   6   5   3 31.7627 1.74290   1
   6   5   3 29.3011 1.79501   1
   6   5   3 14.7630 2.24747   2
   6   5   3 20.0554 1.55028   2
   6   5   3 17.1625 1.28646   2
   7  -5   3 54.5971 2.62538   2
   7  -5   3 107.307 4.34187   1
   7   5   3 100.690 5.03983   1
   7   5   3 107.435 4.16254   1
   7   5   3 55.8847 2.65991   2
   7   5   3 56.2056 3.25820   2
   8  -5   3 87.9354 4.04171   2
   8  -5   3 94.9114 3.71002   2
   8  -5   3 191.744 6.66247   1
   8  -5   3 171.281 6.91541   1
   8   5   3 84.0957 3.90418   2
   8   5   3 97.9471 4.59599   2
   8   5   3 165.084 6.77738   1
   8   5   3 190.756 7.84249   1
   9  -5   3 0.07660 0.74204   1
   9  -5   3 0.23399 0.52912   1
   9  -5   3 0.39584 0.67099   2
   9  -5   3 0.08010 0.62252   2
   9   5   3 -0.6152 0.88715   1
   9   5   3 0.14363 0.50643   1
   9   5   3 0.07219 0.58106   2
  10  -5   3 49.5242 2.35462   1
  10  -5   3 25.3303 1.54063   2
  10  -5   3 24.7442 1.64984   2
  10   5   3 25.8270 1.71630   2
  10   5   3 28.3131 1.95872   2
  10   5   3 50.1378 2.32799   1
  10   5   3 52.1454 2.77040   1
 -11  -5  -3 3.00837 0.56690   2
 -11  -5  -3 5.00560 0.79349   1
  11  -5   3 5.02517 0.89155   1
  11   5   3 6.84275 0.89291   1
  11   5   3 3.43818 1.09758   2
 -12  -6   3 13.3403 0.80991   2
 -12  -6   3 27.0215 1.22506   1
  11  -6  -3 3.64689 0.77073   2
 -11  -6   3 3.55936 0.64124   2
  11  -6  -3 6.46097 0.93816   1
 -11  -6   3 7.67017 0.78197   1
 -10  -6   3 6.51949 0.80029   2
  10  -6  -3 8.06155 0.92548   2
 -10  -6   3 13.2020 1.08951   1
  10  -6  -3 13.0721 1.14986   1
  10   6  -3 12.1870 1.35690   1
  10   6  -3 4.19724 1.17191   2
   9  -6  -3 3.99640 0.89388   2
  -9  -6   3 2.75055 0.71302   2
  -9  -6   3 4.19094 0.99828   1
   9  -6  -3 6.73785 1.05688   1
   9   6  -3 5.60906 1.08251   1
   9   6  -3 2.01465 0.80011   2
  -8  -6   3 13.5516 1.11158   2
   8  -6  -3 13.5607 1.29111   2
  -8  -6   3 29.8846 2.07560   1
   8  -6  -3 28.7062 1.79934   1
   8   6  -3 28.0599 1.73699   1
   8   6  -3 15.1234 1.39412   2
   7  -6  -3 21.4836 1.48782   2
   7  -6  -3 19.7827 1.67923   2
  -7  -6   3 18.0228 1.31403   2
  -7  -6   3 32.4891 1.95281   1
   7  -6  -3 34.0747 1.96203   1
   6  -6  -3 180.419 6.60594   2
  -6  -6   3 181.334 6.53906   2
   6  -6  -3 185.204 6.73898   2
   6  -6  -3 344.251 11.8688   1
   6  -6  -3 334.258 11.8383   1
  -6  -6   3 333.172 11.7707   1
   6   6  -3 186.978 6.91806   2
   6   6  -3 348.190 12.1719   1
  -5  -6   3 60.4162 2.80008   2
   5  -6  -3 67.2730 2.87823   2
   5  -6  -3 54.7025 3.25936   2
   5  -6  -3 121.566 5.19836   1
  -5  -6   3 122.487 4.91945   1
   5  -6  -3 127.829 4.93270   1
   5   6  -3 127.907 4.85719   1
   5   6  -3 68.0642 2.81965   2
  -4  -6   3 181.497 6.89160   1
   4  -6  -3 187.638 7.01910   1
   4  -6  -3 192.782 6.96397   1
  -4  -6   3 187.546 7.08476   1
   4  -6  -3 109.120 4.10932   2
   4  -6  -3 103.295 4.01774   2
  -4  -6   3 93.2118 3.99365   2
  -4  -6   3 102.735 3.92792   2
   4   6  -3 100.845 4.04317   2
   4   6  -3 199.002 7.01743   1
   3  -6  -3 68.7891 3.07426   1
  -3  -6   3 64.2641 3.28109   1
   3  -6  -3 67.5449 3.19987   1
  -3  -6   3 37.8533 2.11426   2
  -3  -6   3 37.4225 2.04592   2
   3  -6  -3 34.9789 1.96048   2
   3  -6  -3 36.6257 2.09817   2
   3   6  -3 68.0307 2.81855   1
  -3   6   3 36.3640 2.00169   2
   3   6  -3 37.5009 1.84589   2
   2  -6  -3 1.51976 0.95618   2
  -2  -6   3 4.73439 1.17916   2
   2  -6  -3 1.12062 0.87536   1
  -2  -6   3 0.31092 1.08894   1
   2  -6  -3 0.58131 0.91825   1
  -2  -6   3 5.47253 1.70733   1
   2   6  -3 1.00612 0.43685   1
  -2   6   3 1.10331 0.44736   1
   2   6  -3 0.30226 0.49655   2
  -2   6   3 0.02833 0.52470   2
   1  -6  -3 8.38862 1.26037   2
  -1  -6   3 7.70042 1.51375   2
   1  -6  -3 6.10215 1.31589   2
  -1  -6   3 7.15396 1.13485   2
   1  -6  -3 15.0551 1.88087   1
  -1  -6   3 13.8767 1.82283   1
  -1  -6   3 16.0723 1.70520   1
   1  -6  -3 14.7280 1.72697   1
   1   6  -3 8.36613 0.93423   2
  -1   6   3 8.05116 0.94717   2
   1   6  -3 15.0452 1.06247   1
  -1   6   3 14.6008 1.06292   1
   0  -6   3 1.24679 0.78199   2
   0  -6   3 0.75527 0.58091   2
   0  -6  -3 0.60126 0.76221   2
   0  -6  -3 2.38205 0.91680   1
   0  -6   3 4.25399 0.99586   1
   0  -6   3 0.03457 0.92697   1
   0   6  -3 2.62751 0.66570   2
   0   6   3 1.13841 0.49163   2
   0   6   3 2.26630 0.53023   1
   0   6  -3 2.23254 0.53553   1
  -1  -6  -3 54.8678 2.54454   2
   1  -6   3 54.9764 2.45774   2
   1  -6   3 52.6876 2.45324   2
   1  -6   3 99.3096 4.08715   1
  -1  -6  -3 98.6920 4.19608   1
   1  -6   3 101.487 4.29394   1
   1   6   3 57.0064 2.47477   2
  -1   6  -3 55.9599 2.60670   2
   1   6   3 103.491 3.97643   1
   2  -6   3 423.815 14.2433   1
  -2  -6  -3 422.678 14.2278   1
   2  -6   3 417.809 14.3412   1
   2  -6   3 226.505 7.81723   2
  -2  -6  -3 222.732 7.80790   2
   2  -6   3 225.587 7.78172   2
   2   6   3 193.671 7.85829   2
   2   6   3 237.766 8.15275   2
   2   6   3 423.142 14.7229   1
   2   6   3 388.974 14.0609   1
   3  -6   3 83.6881 3.64171   1
   3  -6   3 86.4089 3.79362   1
  -3  -6  -3 82.0670 3.81031   1
   3  -6   3 45.0595 2.23553   2
  -3  -6  -3 40.3121 2.46607   2
   3  -6   3 48.4630 2.22137   2
   3   6   3 46.9487 2.52029   2
   3   6   3 45.4286 2.17327   2
   3   6   3 83.3517 3.48856   1
   3   6   3 82.4323 3.52918   1
   4  -6   3 437.335 15.2317   1
   4  -6   3 246.915 9.04858   2
   4  -6   3 230.990 8.44472   2
   4   6   3 244.521 8.82600   2
   4   6   3 237.090 8.74866   2
   4   6   3 444.262 14.9353   1
   4   6   3 448.367 15.6978   1
   5  -6   3 5.44697 0.98036   1
   5  -6   3 7.42151 1.39341   1
   5  -6   3 5.83176 1.79009   1
   5  -6   3 2.56607 0.71997   2
   5  -6   3 3.63779 1.02785   2
   5   6   3 0.93836 1.47372   2
   5   6   3 3.65218 0.90723   2
   5   6   3 5.07404 1.25660   2
   5   6   3 4.61651 0.87963   1
   5   6   3 7.90509 1.19201   1
   6  -6   3 5.04823 0.94785   1
   6  -6   3 4.77758 1.34023   1
   6  -6   3 3.99930 1.26120   1
   6  -6   3 1.44010 0.80703   2
   6  -6   3 1.14022 0.59645   2
   6   6   3 2.15840 1.30240   2
   6   6   3 1.09791 0.55130   2
   6   6   3 3.64540 1.11601   2
   6   6   3 2.66494 0.83804   1
   6   6   3 4.33022 1.47396   1
   7  -6   3 11.8933 1.39874   1
   7  -6   3 8.77404 1.14444   1
   7  -6   3 6.16880 0.99428   2
   7   6   3 5.35983 0.98697   2
   7   6   3 5.08556 1.28075   2
   7   6   3 11.7212 2.21289   1
   7   6   3 9.04322 1.05120   1
   8  -6   3 -0.3661 0.59479   1
   8  -6   3 1.06719 0.74535   1
   8  -6   3 -0.6239 0.71992   2
   8   6   3 0.57299 0.48979   1
   8   6   3 -0.3574 1.12345   1
   8   6   3 0.10727 1.09314   2
   8   6   3 -0.0155 0.62611   2
   9  -6   3 12.0232 1.03149   2
   9  -6   3 19.3318 1.38190   1
   9   6   3 9.36092 1.10840   2
   9   6   3 9.64182 1.76997   2
   9   6   3 19.2985 1.32782   1
   9   6   3 19.9744 2.05136   1
 -10  -6  -3 48.4020 2.05317   1
 -10  -6  -3 23.8799 1.18913   2
  10  -6   3 24.5346 1.31144   2
  10   6   3 47.9795 2.15291   1
  10   6   3 21.7013 1.52044   2
 -11  -6  -3 23.7203 1.09591   2
 -11  -7   3 31.3156 1.37162   2
  11  -7  -3 31.5049 1.37570   2
  11  -7  -3 58.5900 2.26418   1
 -10  -7   3 10.1431 0.93458   2
  10  -7  -3 9.75664 0.83390   2
  10  -7  -3 20.9842 1.24198   1
 -10  -7   3 18.3599 1.15559   1
 -10   7   3 19.7602 1.42659   1
 -10   7   3 13.4167 1.44089   2
  10   7  -3 12.0540 2.61180   2
  -9  -7   3 24.5556 1.46994   1
   9  -7  -3 24.9898 1.56038   1
  -9  -7   3 12.8687 0.97331   2
   9  -7  -3 13.7127 1.02837   2
  -9   7   3 14.9763 1.92341   2
   9   7  -3 13.6219 1.51521   2
   9   7  -3 24.2631 1.61026   1
  -8  -7   3 9.89410 0.95505   2
   8  -7  -3 10.9225 1.47048   2
  -8  -7   3 18.8388 1.44146   1
   8  -7  -3 18.8457 1.86286   1
   8   7  -3 9.85425 1.33486   2
   8   7  -3 19.8501 1.44942   1
   7  -7  -3 -0.7346 1.02864   1
   7  -7  -3 0.05293 0.56427   1
  -7  -7   3 -0.4410 0.64083   1
   7  -7  -3 -0.1854 0.50910   2
  -7  -7   3 -0.4818 0.50899   2
   7  -7  -3 0.50038 0.62849   2
   7   7  -3 -0.5495 0.56533   1
   7   7  -3 -0.8602 0.61694   2
   6  -7  -3 77.4538 3.44626   1
   6  -7  -3 80.0079 3.56344   1
  -6  -7   3 80.1979 3.43680   1
   6  -7  -3 41.1744 2.06165   2
   6  -7  -3 43.9118 2.15179   2
  -6  -7   3 41.2456 2.00220   2
   6   7  -3 39.1503 2.12459   2
   6   7  -3 76.7351 3.33808   1
   5  -7  -3 5.87998 1.56625   1
  -5  -7   3 5.87366 1.49022   1
   5  -7  -3 5.53771 1.22331   1
   5  -7  -3 4.02992 1.07746   2
  -5  -7   3 2.59402 0.71897   2
   5  -7  -3 3.51759 1.11239   2
   5   7  -3 4.30785 0.92689   2
   5   7  -3 6.71344 1.04177   1
   4  -7  -3 226.872 8.43136   1
  -4  -7   3 228.881 8.26088   1
   4  -7  -3 228.751 8.33894   1
  -4  -7   3 223.707 8.35138   1
   4  -7  -3 123.275 4.62445   2
  -4  -7   3 117.309 4.57808   2
   4  -7  -3 124.079 4.72382   2
  -4  -7   3 120.777 4.59593   2
  -4   7   3 238.226 8.51729   1
   4   7  -3 241.477 8.50499   1
  -4   7   3 124.656 5.04709   2
   4   7  -3 121.800 4.80360   2
   3  -7  -3 266.506 9.37890   2
   3  -7  -3 275.174 9.46385   2
  -3  -7   3 258.707 9.27712   2
   3  -7  -3 506.123 17.1409   1
  -3  -7   3 500.738 17.1977   1
   3  -7  -3 497.925 17.2515   1
  -3   7   3 281.678 9.99787   2
   3   7  -3 268.365 9.80815   2
  -3   7   3 515.830 17.7749   1
   3   7  -3 507.163 17.7426   1
   2  -7  -3 212.453 7.66797   1
   2  -7  -3 207.888 7.82855   1
  -2  -7   3 215.291 7.69327   1
  -2  -7   3 211.989 7.85290   1
   2  -7  -3 113.736 4.48088   2
   2  -7  -3 116.064 4.43739   2
  -2  -7   3 113.070 4.37021   2
  -2   7   3 114.080 4.66504   2
   2   7  -3 118.003 4.57547   2
   2   7  -3 214.829 7.80068   1
  -2   7   3 211.676 7.91113   1
  -1  -7   3 135.431 5.22200   2
   1  -7  -3 141.192 5.26272   2
  -1  -7   3 139.341 5.27472   2
   1  -7  -3 258.484 9.19231   1
   1  -7  -3 241.536 8.97685   1
  -1  -7   3 247.038 9.24715   1
  -1  -7   3 250.327 8.98884   1
   1   7  -3 261.717 9.24136   1
  -1   7   3 268.458 9.29979   1
   1   7  -3 143.976 5.50418   2
  -1   7   3 147.973 5.56771   2
   0  -7   3 15.4541 1.39111   2
   0  -7   3 14.6358 1.25141   2
   0  -7  -3 14.0401 1.33997   2
   0  -7   3 24.5733 2.09978   1
   0  -7  -3 24.6298 2.00620   1
   0  -7   3 23.8560 1.82347   1
   0   7   3 13.9595 1.18579   2
   0   7  -3 14.4871 1.25180   2
   0   7   3 26.5911 1.48638   1
   0   7  -3 25.6613 1.48263   1
  -1  -7  -3 154.599 5.96635   1
   1  -7   3 150.614 5.82015   1
   1  -7   3 155.916 6.12307   1
   1  -7   3 82.5244 3.37358   2
  -1  -7  -3 86.9630 3.43995   2
   1  -7   3 82.9284 3.39228   2
   1   7   3 156.012 5.89904   1
  -1   7  -3 156.807 5.86116   1
  -1   7  -3 81.6857 3.63367   2
   1   7   3 84.1181 3.55459   2
   2  -7   3 58.6301 2.60615   2
   2  -7   3 57.2424 2.60324   2
  -2  -7  -3 58.2521 2.63553   2
   2  -7   3 101.762 4.37125   1
   2  -7   3 108.989 4.58821   1
  -2  -7  -3 109.009 4.47915   1
  -2   7  -3 61.2174 3.11089   2
   2   7   3 59.6647 2.71053   2
   2   7   3 105.563 4.29277   1
  -2   7  -3 111.086 4.29355   1
  -3  -7  -3 2.79818 0.84603   2
   3  -7   3 3.74172 1.00648   2
   3  -7   3 3.78193 1.03297   2
   3  -7   3 4.67286 1.32485   1
  -3  -7  -3 6.30879 1.20623   1
   3  -7   3 4.70868 1.50532   1
   3   7   3 4.38280 0.88541   2
   4  -7   3 29.1760 1.70179   2
   4  -7   3 30.8109 1.68366   2
   4  -7   3 56.1249 2.95115   1
   4  -7   3 59.0353 2.88000   1
   4   7   3 56.6581 2.87611   1
   4   7   3 24.2651 1.99801   2
   5  -7   3 43.9782 2.18149   2
   5  -7   3 47.6240 2.19257   2
   5  -7   3 85.4700 3.70990   1
   5  -7   3 87.2338 3.73468   1
   5   7   3 79.5327 3.54325   1
   5   7   3 42.0523 2.25121   2
   6  -7   3 7.27872 1.23098   1
   6  -7   3 1.81615 1.04876   1
   6  -7   3 0.97248 0.52538   2
   6  -7   3 1.82748 0.65509   2
   6   7   3 1.14535 0.54227   2
   6   7   3 4.84665 0.89737   1
   7  -7   3 1.40398 0.58921   1
   7  -7   3 0.47312 0.50241   2
   7   7   3 -0.2078 0.48095   1
   7   7   3 -0.0030 0.55698   2
   8  -7   3 9.60107 1.09795   1
   8  -7   3 4.86889 0.80177   2
   8   7   3 3.36372 0.92169   2
   8   7   3 8.76920 0.94248   1
   9  -7   3 16.5427 1.15634   1
  -9  -7  -3 15.7938 1.02941   1
  -9  -7  -3 8.11737 0.72324   2
   9  -7   3 8.80231 0.78797   2
   9   7   3 7.01157 1.04394   2
   9   7   3 16.7472 1.12114   1
 -10  -7  -3 4.65758 0.60467   1
 -10  -7  -3 2.10811 0.48235   2
  10  -8  -3 0.69740 0.33555   2
 -10  -8   3 0.22635 0.36179   2
 -10  -8   3 2.64954 0.69565   1
   9  -8  -3 18.2252 1.13805   1
  -9  -8   3 17.5282 1.12022   1
   9  -8  -3 9.30007 0.76662   2
  -9  -8   3 8.84373 0.77813   2
  -9   8   3 19.3832 1.29292   1
  -9   8   3 10.1139 1.33352   2
   8  -8  -3 18.1773 1.10289   2
  -8  -8   3 17.4687 1.09287   2
  -8  -8   3 33.4809 1.69538   1
   8  -8  -3 31.8571 1.70567   1
  -8   8   3 18.6906 1.46221   2
   8   8  -3 14.0939 1.50151   2
  -8   8   3 34.5693 1.73605   1
   8   8  -3 34.4764 1.88641   1
   7  -8  -3 62.9588 2.58065   2
  -7  -8   3 58.7778 2.48165   2
   7  -8  -3 61.5919 2.50893   2
   7  -8  -3 116.011 4.56825   1
  -7  -8   3 118.156 4.48263   1
   7  -8  -3 119.330 4.59525   1
  -7   8   3 119.955 4.64421   1
   7   8  -3 122.554 4.66075   1
   7   8  -3 59.8827 2.80769   2
  -7   8   3 60.1557 2.87077   2
   6  -8  -3 4.34063 0.93871   2
   6  -8  -3 4.41999 0.88017   2
  -6  -8   3 4.12590 0.98715   2
  -6  -8   3 7.54721 1.32913   1
   6  -8  -3 5.33337 1.13277   1
   6  -8  -3 8.38042 1.40454   1
   6   8  -3 4.93764 1.04313   1
  -6   8   3 7.62292 0.95719   1
   6   8  -3 3.09057 1.03236   2
  -6   8   3 1.77176 0.76915   2
  -5  -8   3 50.0421 2.28805   2
   5  -8  -3 50.3793 2.21437   2
   5  -8  -3 46.8137 2.24573   2
   5  -8  -3 94.3935 3.97612   1
   5  -8  -3 94.4793 3.87853   1
  -5   8   3 93.3535 3.85669   1
   5   8  -3 93.2490 3.84472   1
   5   8  -3 46.3132 2.33134   2
  -5   8   3 47.5001 2.50624   2
   4  -8  -3 104.989 4.28772   1
  -4  -8   3 103.524 4.18925   1
   4  -8  -3 102.562 4.10777   1
  -4  -8   3 52.6723 2.40440   2
   4  -8  -3 53.7530 2.46350   2
   4  -8  -3 53.0038 2.44173   2
   4   8  -3 98.2874 4.06955   1
  -4   8   3 93.2582 4.05108   1
  -4   8   3 52.0426 2.65645   2
   4   8  -3 51.9519 2.52423   2
  -3  -8   3 100.247 4.14814   1
   3  -8  -3 97.7722 3.96711   1
   3  -8  -3 98.4450 4.20129   1
   3  -8  -3 46.8041 2.32713   2
   3  -8  -3 50.3020 2.28573   2
  -3  -8   3 48.0672 2.23718   2
   3   8  -3 96.0233 3.96840   1
  -3   8   3 92.9188 3.94181   1
  -3   8   3 48.7280 2.48305   2
   3   8  -3 47.6549 2.37362   2
   2  -8  -3 26.3663 2.01071   1
  -2  -8   3 29.4156 2.08913   1
   2  -8  -3 25.6770 1.93268   1
   2  -8  -3 15.0286 1.48186   2
   2  -8  -3 15.2934 1.32949   2
  -2  -8   3 15.8629 1.21195   2
  -2   8   3 24.9410 1.59819   1
   2   8  -3 26.7973 1.59317   1
   2   8  -3 12.4414 1.23430   2
  -2   8   3 12.8942 1.27134   2
  -1  -8   3 2.62907 0.96453   1
  -1  -8   3 2.98518 0.92410   1
   1  -8  -3 3.96498 1.15951   1
   1  -8  -3 1.46841 0.84395   1
  -1  -8   3 0.58924 0.85115   2
   1  -8  -3 1.02135 0.52263   2
  -1  -8   3 0.63185 0.48750   2
   1   8  -3 3.08497 0.81931   1
  -1   8   3 2.16720 0.57667   1
  -1   8   3 1.04112 0.59002   2
   1   8  -3 -0.0516 0.56185   2
   0  -8   3 0.75302 0.65467   2
   0  -8  -3 0.31973 0.53000   2
   0  -8   3 0.28783 0.46841   2
   0  -8   3 0.93314 0.83007   1
   0  -8   3 2.24547 0.80961   1
   0  -8  -3 2.13149 1.02010   1
   0   8  -3 1.23917 0.55382   1
   0   8   3 1.54035 0.56022   1
   0   8  -3 1.24357 0.61514   2
   0   8   3 1.09619 0.59678   2
  -1  -8  -3 30.7375 1.65555   2
   1  -8   3 29.2501 1.67927   2
   1  -8   3 57.8193 3.31330   1
   1  -8   3 53.6432 2.63663   1
  -1  -8  -3 56.1953 2.86970   1
  -1   8  -3 28.3260 1.79518   2
   1   8   3 26.8647 1.68685   2
  -1   8  -3 50.2272 2.44733   1
   1   8   3 51.3590 2.47852   1
   2  -8   3 3.31149 0.92161   1
   2  -8   3 7.38580 1.30413   1
  -2  -8  -3 7.51428 1.55361   1
   2  -8   3 1.83926 0.57340   2
   2  -8   3 3.85453 1.05559   2
   2   8   3 3.29182 0.89589   2
  -2   8  -3 2.61099 0.76424   2
   2   8   3 6.35371 0.93129   1
  -2   8  -3 4.92717 0.89776   1
   3  -8   3 38.0647 1.81898   2
   3  -8   3 33.0519 1.81103   2
  -3  -8  -3 34.3803 1.93898   2
  -3  -8  -3 61.5911 3.08528   1
   3  -8   3 67.4649 3.01147   1
   3  -8   3 67.6972 3.15430   1
  -3   8  -3 58.6633 2.76757   1
   3   8   3 59.8278 2.81142   1
   4  -8   3 0.92937 0.47826   2
   4  -8   3 1.36793 0.48510   2
   4  -8   3 1.46850 0.81439   1
   4  -8   3 1.12197 0.68104   1
  -4   8  -3 0.74202 0.64384   2
   4   8   3 0.75830 0.55280   2
   4   8   3 1.42631 0.57487   1
  -4   8  -3 2.64943 0.88641   1
   5  -8   3 139.517 5.33495   1
   5  -8   3 150.056 5.44357   1
  -5  -8  -3 138.035 5.16782   1
   5  -8   3 78.9164 3.08867   2
   5  -8   3 76.3727 3.00572   2
   5   8   3 136.473 5.40587   1
  -5   8  -3 136.073 5.37243   1
   5   8   3 67.4022 3.30202   2
  -5   8  -3 75.9973 3.45997   2
   6  -8   3 2.00936 0.61674   1
  -6  -8  -3 3.78052 1.04292   1
   6  -8   3 2.60158 0.92299   1
   6  -8   3 2.28090 0.72848   2
   6  -8   3 1.80285 0.55919   2
  -6   8  -3 1.71299 0.72249   2
   6   8   3 1.13212 0.59835   2
   6   8   3 1.95470 0.54207   1
   7  -8   3 36.5731 1.82049   1
  -7  -8  -3 33.3780 1.68188   1
   7  -8   3 16.9190 1.07043   2
  -7  -8  -3 18.0860 1.05275   2
  -7   8  -3 17.0228 1.41408   2
   7   8   3 15.7630 1.30096   2
  -7   8  -3 34.1411 1.77757   1
   7   8   3 33.7395 1.75881   1
   8  -8   3 8.40423 0.71079   2
  -8  -8  -3 7.35677 0.70030   2
  -8  -8  -3 12.9459 1.25644   1
   8  -8   3 17.3169 1.15401   1
  -8   8  -3 16.9740 1.17336   1
   8   8   3 14.7223 1.11428   1
   8   8   3 8.73750 1.10906   2
  -8   8  -3 8.33984 1.13161   2
   9  -8   3 9.05211 0.67666   2
  -9  -8  -3 7.83337 0.66820   2
  -9  -8  -3 15.4961 0.94731   1
   9  -8   3 13.5194 1.00374   1
   8  -9  -3 63.9266 2.64048   1
   7  -9  -3 10.6090 0.94652   1
   7  -9  -3 4.43989 0.65037   2
   7  -9  -3 5.52809 0.86352   2
  -7   9   3 8.86916 1.02107   1
  -7   9   3 5.87614 1.15672   2
   7   9  -3 4.59144 1.53261   2
   6  -9  -3 31.9786 1.50386   2
   6  -9  -3 30.0053 1.45927   2
   6  -9  -3 59.3180 2.57117   1
   6  -9  -3 60.0469 2.62810   1
  -6   9   3 32.8586 1.85242   2
   6   9  -3 28.6769 1.81477   2
  -6   9   3 61.5793 2.60980   1
   6   9  -3 58.2829 2.62294   1
   5  -9  -3 0.69327 0.58746   1
   5  -9  -3 1.59909 0.67745   1
   5  -9  -3 -0.0600 0.41122   2
   5  -9  -3 0.79274 0.48282   2
  -5   9   3 0.39423 0.65746   2
   5   9  -3 0.76553 0.68520   1
  -5   9   3 1.07756 0.55578   1
   4  -9  -3 2.27671 0.72576   2
   4  -9  -3 4.03892 0.90152   2
  -4  -9   3 3.56364 1.10766   2
   4  -9  -3 5.41690 1.25576   1
   4  -9  -3 6.30073 1.11336   1
  -4  -9   3 6.81292 1.48660   1
  -4   9   3 6.80542 0.93663   1
   4   9  -3 6.85516 1.00475   1
  -4   9   3 4.04686 0.98095   2
   4   9  -3 3.13409 0.74269   2
  -3  -9   3 6.66229 1.36356   1
   3  -9  -3 4.75685 1.26966   1
   3  -9  -3 3.76804 1.15232   2
  -3  -9   3 3.39735 0.93153   2
   3  -9  -3 4.41982 1.07968   2
  -3   9   3 6.55470 0.96657   1
   3   9  -3 8.79832 1.01111   1
  -3   9   3 3.98224 0.99420   2
   3   9  -3 3.51491 0.98127   2
  -2  -9   3 5.71475 0.89052   2
   2  -9  -3 6.08217 0.84898   2
   2  -9  -3 10.0834 1.55400   1
   2  -9  -3 11.2457 1.39903   1
  -2  -9   3 10.6687 1.45744   1
  -2   9   3 5.08086 1.05795   2
   2   9  -3 3.23856 0.98332   2
  -2   9   3 8.99436 1.00875   1
   2   9  -3 10.0035 1.10461   1
  -1  -9   3 1.18344 0.45481   2
   1  -9  -3 1.59365 0.48982   2
  -1  -9   3 2.54477 0.82865   1
   1  -9  -3 6.74882 1.32041   1
  -1  -9   3 3.93257 1.13871   1
  -1   9   3 5.58206 0.85015   1
   1   9  -3 3.85471 0.90181   1
  -1   9   3 2.86430 0.90885   2
   1   9  -3 1.73588 0.65921   2
   0  -9  -3 2.32663 0.75819   1
   0  -9   3 4.73875 1.30517   1
   0  -9   3 3.56598 1.14060   1
   0  -9   3 1.03315 0.73425   2
   0  -9   3 2.56585 0.77100   2
   0  -9  -3 1.57748 0.47963   2
   0   9  -3 2.77871 0.88509   1
   0   9   3 2.58825 0.80211   1
   0   9  -3 1.60523 0.65092   2
   0   9   3 1.60901 0.59514   2
   1  -9   3 26.1726 1.85641   1
   1  -9   3 26.8373 1.91250   1
  -1  -9  -3 23.9094 1.74245   1
   1  -9   3 11.3564 1.42173   2
   1  -9   3 10.4132 1.04265   2
  -1  -9  -3 10.5213 1.07019   2
   1   9   3 12.0913 1.23665   2
  -1   9  -3 11.0525 1.19032   2
   1   9   3 20.3620 1.42872   1
  -1   9  -3 22.4589 1.44809   1
   2  -9   3 2.68073 0.84568   2
  -2  -9  -3 1.47688 0.53514   2
  -2  -9  -3 3.77870 0.84778   1
   2  -9   3 4.19324 1.10355   1
   2   9   3 2.76753 0.85087   2
  -2   9  -3 1.35009 0.66913   2
  -2   9  -3 3.96885 0.82427   1
   2   9   3 4.47978 0.95055   1
   3  -9   3 25.2899 1.64360   1
   3  -9   3 25.7853 1.73511   1
  -3  -9  -3 24.8301 1.90611   1
   3  -9   3 13.9302 1.03294   2
   3  -9   3 13.5883 1.00638   2
  -3  -9  -3 11.1051 1.28454   2
   3   9   3 12.0286 1.15305   2
  -3   9  -3 12.5894 1.30327   2
  -3   9  -3 24.7480 1.50203   1
   3   9   3 24.5733 1.49137   1
   4  -9   3 3.07842 0.93532   1
   4  -9   3 3.42954 1.08282   1
   4  -9   3 0.92294 0.40971   2
   4  -9   3 1.24368 0.41022   2
   4   9   3 1.52542 0.56793   2
  -4   9  -3 0.83601 0.62317   2
  -4   9  -3 4.08457 0.82511   1
   4   9   3 2.78644 0.61579   1
   5  -9   3 80.0646 3.29989   1
   5  -9   3 79.4353 3.28164   1
   5  -9   3 40.2781 1.79406   2
   5  -9   3 41.4597 1.76145   2
   5   9   3 39.7406 2.01657   2
  -5   9  -3 40.9277 2.12095   2
   5   9   3 82.2662 3.32012   1
  -5   9  -3 82.9303 3.30432   1
   6  -9   3 22.7842 1.15690   2
   6  -9   3 21.9795 1.21857   2
   6  -9   3 41.9233 1.93351   1
  -6   9  -3 43.8663 1.95292   1
   6   9   3 40.3262 1.94781   1
  -6   9  -3 22.6942 1.45510   2
   6   9   3 18.7178 1.37041   2
   7  -9   3 49.6270 2.08139   1
   7  -9   3 22.1177 1.22147   2
   6 -10  -3 0.32909 0.39406   2
   6 -10  -3 0.52477 0.50692   1
   5 -10  -3 26.3772 1.39506   1
   5 -10  -3 25.7935 1.56893   1
   5 -10  -3 13.6683 0.83103   2
   5 -10  -3 13.5213 0.91485   2
  -5  10   3 26.2211 1.45716   1
  -5  10   3 13.0285 1.26755   2
   4 -10  -3 0.38251 0.30684   2
   4 -10  -3 1.22397 0.64385   2
   4 -10  -3 0.91840 0.92438   1
   4 -10  -3 0.06576 0.48141   1
  -4  10   3 -0.5439 0.65604   2
   4  10  -3 0.99923 0.80254   2
  -4  10   3 0.55477 0.55895   1
   4  10  -3 -0.2225 0.74256   1
   3 -10  -3 5.65000 0.65311   2
  -3 -10   3 5.50169 0.83493   2
   3 -10  -3 12.1434 1.12016   1
  -3 -10   3 12.1650 1.28089   1
  -3  10   3 11.5711 1.01607   1
   3  10  -3 10.7289 1.17299   1
   3  10  -3 4.27402 1.05135   2
  -3  10   3 5.02386 0.98284   2
  -2 -10   3 4.16496 0.72711   2
   2 -10  -3 5.87230 0.66913   2
  -2 -10   3 11.2646 1.19294   1
   2 -10  -3 8.94134 1.16564   1
   2  10  -3 6.60611 1.04342   2
  -2  10   3 4.66064 0.97003   2
  -2  10   3 12.5382 1.00051   1
   2  10  -3 10.8894 1.10208   1
  -1 -10   3 2.46573 0.63013   1
   1 -10  -3 1.70829 0.62502   1
   1 -10  -3 0.64656 0.36103   2
  -1  10   3 0.57771 0.57985   2
   1  10  -3 0.83541 0.63761   2
  -1  10   3 1.65864 0.53723   1
   1  10  -3 2.22351 0.65084   1
   0 -10  -3 22.2655 1.52047   1
   0 -10   3 23.2863 1.57965   1
   0 -10  -3 11.4159 0.89785   2
   0 -10   3 12.8768 1.15386   2
   0  10   3 22.1070 1.38369   1
   0  10  -3 25.1669 1.43745   1
   0  10   3 10.2616 1.07101   2
   0  10  -3 13.0209 1.18842   2
  -1 -10  -3 1.90669 0.45854   2
   1 -10   3 0.48212 0.34299   2
   1 -10   3 2.11864 0.65346   1
   1 -10   3 3.10192 0.74725   1
  -1 -10  -3 3.67407 1.06552   1
   1  10   3 0.86015 0.57511   2
  -1  10  -3 0.55382 0.61082   2
  -1  10  -3 0.91599 0.56030   1
   1  10   3 2.31138 0.76858   1
   2 -10   3 29.7129 1.38685   2
   2 -10   3 28.8002 1.43845   2
  -2 -10  -3 29.5811 1.39551   2
   2 -10   3 55.3903 2.55571   1
  -2 -10  -3 57.8471 2.54006   1
   2 -10   3 55.7936 2.44118   1
  -2  10  -3 62.3429 2.54691   1
   2  10   3 59.1177 2.51483   1
  -2  10  -3 28.3656 1.66631   2
   2  10   3 27.7857 1.59412   2
   3 -10   3 12.1108 0.84401   2
   3 -10   3 11.2622 0.86737   2
   3 -10   3 23.6927 1.36642   1
   3 -10   3 24.0143 1.56745   1
   3  10   3 10.5370 1.06455   2
  -3  10  -3 12.4561 1.16830   2
   3  10   3 22.6796 1.33579   1
  -3  10  -3 23.6822 1.37886   1
   4 -10   3 15.9552 1.02124   2
   4 -10   3 15.8981 0.87266   2
   4 -10   3 35.9417 2.00160   1
   4 -10   3 35.0564 1.78260   1
   4  10   3 16.1122 1.22242   2
  -4  10  -3 12.4996 1.23680   2
  -4  10  -3 36.1495 1.74477   1
   4  10   3 34.7088 1.70313   1
   5 -10   3 4.57927 0.62140   2
   5 -10   3 5.58475 0.57138   2
   5 -10   3 9.75778 0.83810   1
   5 -10   3 8.76690 1.17446   1
   3 -11  -3 2.09451 0.44690   2
   3 -11  -3 5.31560 0.77356   1
   2 -11  -3 8.44659 0.60012   2
  -2 -11   3 16.2957 1.20193   1
   2 -11  -3 14.5582 1.03154   1
  -1 -11   3 77.4891 2.91278   1
   1 -11  -3 75.6757 2.92285   1
   1 -11  -3 39.9020 1.55836   2
  -1 -11   3 39.1759 1.53938   2
   0 -11   3 56.7407 2.28843   1
   0 -11  -3 57.1115 2.30532   1
   0 -11  -3 28.8973 1.24128   2
   0 -11   3 29.5447 1.22501   2
   1 -11   3 0.88588 0.29660   2
  -1 -11  -3 2.98437 0.67687   1
   1 -11   3 1.61047 0.48756   1
   2 -11   3 8.49101 0.56840   2
   2 -11   3 15.9292 1.00582   1
 -14   0   4 28.3713 1.73546   1
 -14   0   4 15.9655 1.65942   2
 -13   0   4 57.2615 2.96379   2
 -13   0   4 109.866 4.83415   1
  12   0  -4 30.1741 2.27468   2
  12   0  -4 58.6385 2.75301   1
  11   0  -4 86.8684 3.74405   1
  11   0  -4 40.6005 2.56664   2
 -10   0   4 153.664 5.84881   1
  10   0  -4 162.886 6.14111   1
  10   0  -4 88.1857 3.95752   2
  -9   0   4 760.225 26.1121   1
   9   0  -4 828.657 27.6210   1
  -9   0   4 386.152 14.2375   2
   9   0  -4 461.434 15.2348   2
   8   0  -4 7.61737 1.22898   2
  -8   0   4 4.22569 1.18267   2
   8   0  -4 12.8536 1.24038   1
  -8   0   4 11.8506 1.73440   1
   7   0  -4 611.328 21.2120   1
   7   0  -4 378.058 13.3731   2
   6   0  -4 230.356 8.29121   2
   6   0  -4 495.949 20.1540  -2
   6   0  -4 495.949 20.1540   1
   6   0  -4 338.202 11.8931   1
  -5   0   4 81.2576 4.08118  -2
  -5   0   4 81.2576 4.08118   1
   5   0  -4 86.2735 3.92812  -2
   5   0  -4 86.2735 3.92812   1
  -4   0   4 116.553 4.95579  -2
  -4   0   4 116.553 4.95579   1
   4   0  -4 110.915 4.89773  -2
   4   0  -4 110.915 4.89773   1
   3   0  -4 184.870 7.58343  -2
   3   0  -4 184.870 7.58343   1
  -2   0   4 1.94274 0.52768  -2
  -2   0   4 1.94274 0.52768   1
   2   0  -4 0.61080 0.17503   2
   2   0  -4 1.54892 0.31991   1
  -1   0   4 6157.84 240.265   2
   1   0  -4 6101.46 240.073   2
  -1   0   4 9999.99 391.227   1
   0   0  -4 844.827 33.9953   1
   0   0   4 890.659 34.2200   1
   0   0   4 518.209 20.1195   2
   0   0  -4 504.328 20.1134   2
  -1   0  -4 1507.24 56.8731   2
  -1   0  -4 1397.68 57.0171   2
  -1   0  -4 2613.60 100.499   1
  -1   0  -4 2495.79 100.327   1
  -2   0  -4 0.85083 0.25477   2
  -2   0  -4 2.13719 0.38288   1
  -3   0  -4 214.838 8.76289   2
  -3   0  -4 362.245 14.4696   1
   4   0   4 691.170 24.1516   1
  -4   0  -4 711.524 27.8423   1
  -4   0  -4 423.007 16.7133   2
   4   0   4 407.695 14.4768   2
  -5   0  -4 76.1743 3.97865   1
   5   0   4 84.8774 3.25318   1
   5   0   4 49.5113 2.15964   2
  -5   0  -4 45.2256 2.76184   2
   6   0   4 132.702 4.99775   2
   6   0   4 124.344 5.82643   2
   6   0   4 235.824 9.97086   1
   6   0   4 237.286 8.58436   1
   7   0   4 22.1014 2.10991   2
   7   0   4 23.8931 1.56643   2
   7   0   4 22.6139 2.20503   2
   7   0   4 42.0604 2.10086   1
   7   0   4 45.9875 2.89171   1
   7   0   4 41.0085 2.49619   1
   8   0   4 1.85737 0.88509   2
   8   0   4 4.51398 1.67362   2
   8   0   4 4.72971 1.19166   1
   8   0   4 5.08677 0.93147   1
   8   0   4 7.19714 1.81700   1
   9   0   4 25.3227 1.69192   1
   9   0   4 28.9266 2.35960   1
   9   0   4 11.9579 1.39831   2
   9   0   4 14.4092 1.81688   2
  10   0   4 55.9931 3.00912   2
  10   0   4 66.8738 3.43906   2
  10   0   4 117.835 4.81399   1
  10   0   4 120.369 5.53477   1
  11   0   4 12.9031 1.52006   2
  11   0   4 13.2556 1.58771   2
  11   0   4 26.7428 1.68034   1
  11   0   4 30.1684 2.16820   1
  12   0   4 16.5252 1.17575   1
  12   0   4 6.95973 1.22258   2
 -14   1   4 62.5369 2.91747   2
 -14   1   4 113.410 4.75738   1
 -13  -1   4 32.2759 2.75773   2
 -13  -1   4 51.9696 2.92561   1
 -13   1   4 26.0449 1.88948   2
 -13   1   4 50.7828 2.61856   1
  12  -1  -4 33.9301 1.99070   1
 -12  -1   4 32.1015 1.91266   1
  12  -1  -4 12.3976 1.83722   2
  12   1  -4 32.1457 2.08964   1
  12   1  -4 15.2980 1.99171   2
 -11  -1   4 19.4179 1.57806   2
  11  -1  -4 20.3879 1.91424   2
  11  -1  -4 36.7676 2.10141   1
 -11  -1   4 39.1500 2.03748   1
  11   1  -4 35.1139 2.10933   1
  11   1  -4 17.2392 1.81569   2
 -10  -1   4 33.2437 1.92379   1
  10  -1  -4 34.0918 1.98757   1
 -10  -1   4 13.7524 1.51936   2
  10  -1  -4 14.5907 1.65661   2
  10   1  -4 14.6536 1.67437   2
  10   1  -4 29.5388 1.93972   1
  -9  -1   4 172.932 6.55526   1
   9  -1  -4 187.465 6.92620   1
  -9  -1   4 96.4189 3.97237   2
   9  -1  -4 107.038 4.31894   2
   9  -1  -4 95.7571 4.32184   2
   9   1  -4 104.900 4.28136   2
   9   1  -4 187.607 6.88252   1
   8  -1  -4 140.873 5.47646   1
  -8  -1   4 146.514 5.39600   1
   8  -1  -4 149.423 5.57253   1
   8  -1  -4 76.3630 3.57483   2
  -8  -1   4 78.8736 3.34530   2
   8  -1  -4 82.2842 3.48951   2
   8   1  -4 144.552 5.52964   1
   8   1  -4 143.397 6.56388   1
   8   1  -4 76.8491 4.30759   2
   8   1  -4 81.9901 3.40684   2
   7  -1  -4 6.24514 1.10720   2
   7  -1  -4 10.8705 1.11340   1
   7   1  -4 6.44985 1.07195   2
   7   1  -4 3.25216 1.28137   2
   7   1  -4 16.1513 2.23884   1
   7   1  -4 9.83390 1.17484   1
   6  -1  -4 243.236 8.79066   2
   6  -1  -4 686.233 27.6037  -2
   6  -1  -4 686.233 27.6037   1
   6  -1  -4 400.648 14.5005   1
   6   1  -4 239.907 8.68430   2
   6   1  -4 247.123 10.3048   2
   6   1  -4 402.019 14.4827   1
   6   1  -4 443.025 17.0388   1
   5  -1  -4 2.09904 0.83963  -2
   5  -1  -4 2.09904 0.83963   1
  -5  -1   4 1.82320 1.80045  -2
  -5  -1   4 1.82320 1.80045   1
  -5   1   4 -0.3542 1.01366  -2
  -5   1   4 -0.3542 1.01366   1
   5   1  -4 1.28153 0.48244   1
   5   1  -4 0.55831 0.42614   2
   4  -1  -4 279.354 11.4087  -2
   4  -1  -4 279.354 11.4087   1
  -4  -1   4 282.878 11.4952  -2
  -4  -1   4 282.878 11.4952   1
   4   1  -4 184.277 7.67311   1
   4   1  -4 103.753 4.51601   2
  -4   1   4 277.154 11.4451  -2
  -4   1   4 277.154 11.4451   1
  -3  -1   4 36.1140 1.86392   2
   3  -1  -4 40.3787 1.82461   2
   3  -1  -4 58.9854 2.55391   1
  -3  -1   4 59.9064 2.62089   1
  -3   1   4 48.1339 2.71456   1
   2  -1  -4 148.977 6.47018   2
  -2  -1   4 178.849 6.60748   2
  -2  -1   4 276.000 10.6122   1
   2  -1  -4 251.527 10.5022   1
  -2   1   4 261.875 10.5368   1
  -2   1   4 153.589 6.48183   2
   1  -1  -4 0.17347 0.13112   1
  -1  -1   4 0.26601 0.18567   1
   1  -1  -4 0.50570 0.19074   2
  -1  -1   4 0.30198 0.19450   2
   1   1  -4 0.27197 0.15280   1
  -1   1   4 0.24673 0.14579   1
   1   1  -4 0.04567 0.16344   2
  -1   1   4 0.15949 0.14600   2
   0  -1   4 1204.98 45.7430   2
   0  -1  -4 1154.56 45.6441   2
   0  -1   4 2050.86 79.9667   1
   0   1  -4 2025.10 80.5971   1
   0   1  -4 1138.29 45.7530   2
  -1  -1  -4 27.5273 1.10399   2
  -1  -1  -4 25.4135 1.10093   2
  -1   1  -4 24.8743 1.34118   2
  -1   1  -4 43.0399 1.96793   1
  -2  -1  -4 157.130 6.26935   1
  -2  -1  -4 91.8621 3.72645   2
  -2   1  -4 159.876 6.48549   1
  -2   1  -4 154.593 6.47822   1
  -2   1  -4 90.4409 3.98316   2
  -2   1  -4 92.1130 4.00104   2
  -3  -1  -4 66.5055 2.77580   2
  -3  -1  -4 116.213 4.66966   1
  -3   1  -4 66.2749 3.05397   2
   3   1   4 60.2600 2.55561   2
  -3   1  -4 117.186 4.87260   1
   3   1   4 105.052 4.17252   1
  -4  -1  -4 148.979 6.12858   2
   4  -1   4 147.446 5.46561   2
   4  -1   4 256.429 9.10135   1
  -4   1  -4 146.296 6.43279   2
   4   1   4 145.544 5.38819   2
   4   1   4 255.614 9.09039   1
  -4   1  -4 256.147 10.6041   1
  -5  -1  -4 13.9783 1.70329   1
   5  -1   4 14.0183 1.05993   1
  -5  -1  -4 6.98467 1.47019   2
   5  -1   4 9.34902 0.95318   2
   5   1   4 15.1963 1.06010   1
   5   1   4 9.91075 0.87634   2
   6  -1   4 58.9086 3.75284   1
   6  -1   4 64.9590 2.74882   1
   6  -1   4 34.5455 2.77561   2
   6  -1   4 34.9185 1.85205   2
   6   1   4 64.3612 2.73885   1
   6   1   4 63.3250 2.86740   1
   6   1   4 62.5465 3.50265   1
   6   1   4 35.3693 1.76876   2
   6   1   4 33.6995 2.48332   2
   6   1   4 29.9051 1.97776   2
   7  -1   4 2.32826 1.02573   2
   7  -1   4 1.89819 0.66829   2
   7  -1   4 3.30199 0.86654   1
   7  -1   4 3.85820 1.26336   1
   7   1   4 1.18129 0.95334   2
   7   1   4 2.06795 0.62897   2
   7   1   4 1.32773 0.92550   2
   7   1   4 4.79907 0.86867   1
   7   1   4 6.19796 1.69340   1
   7   1   4 5.79283 1.03302   1
   8  -1   4 49.0350 3.28634   1
   8  -1   4 53.1851 2.56223   1
   8  -1   4 30.0030 1.90204   2
   8  -1   4 25.1803 2.32329   2
   8   1   4 52.5281 2.60115   1
   8   1   4 60.0505 2.61455   1
   8   1   4 52.9375 3.19614   1
   8   1   4 29.7112 1.84061   2
   8   1   4 29.7245 2.29146   2
   8   1   4 29.0858 1.95634   2
   9  -1   4 24.6193 1.85910   2
   9  -1   4 26.9835 2.32086   2
   9  -1   4 46.6041 2.40933   1
   9  -1   4 49.7860 3.10671   1
   9   1   4 28.0292 2.19604   2
   9   1   4 25.9541 1.82637   2
   9   1   4 45.1585 2.38719   1
   9   1   4 51.2052 2.98953   1
  10  -1   4 48.9527 2.51581   1
  10  -1   4 52.4284 3.15694   1
  10  -1   4 26.9322 2.25235   2
  10  -1   4 24.9458 1.87000   2
  10   1   4 27.6980 2.11919   2
  10   1   4 25.4237 1.84329   2
  10   1   4 49.7181 2.54743   1
  10   1   4 55.7706 3.06799   1
  11  -1   4 92.6830 4.43602   1
  11  -1   4 89.8296 4.00549   1
  11  -1   4 42.2669 2.46656   2
  11   1   4 44.6244 2.43026   2
  11   1   4 49.2910 2.65601   2
  11   1   4 96.7171 3.91674   1
  11   1   4 99.0627 4.47904   1
  12  -1   4 116.722 4.48964   1
  12  -1   4 55.0848 2.61594   2
  12   1   4 53.5833 2.63211   2
  12   1   4 116.350 4.49471   1
 -14  -2   4 3.43893 0.77388   1
 -14  -2   4 0.89513 0.51828   2
 -14   2   4 0.78272 0.66035   1
 -14   2   4 0.89563 0.82119   2
 -13  -2   4 36.4996 2.05490   1
 -13  -2   4 37.1820 1.82765   1
 -13  -2   4 18.8548 1.70082   2
 -13   2   4 35.8038 2.03831   1
 -13   2   4 21.4347 1.59383   2
  12  -2  -4 26.8884 2.05633   2
 -12  -2   4 20.8794 1.47638   2
  12  -2  -4 47.6660 2.40882   1
 -12  -2   4 44.8350 2.14000   1
  12   2  -4 22.6277 2.27179   2
 -12   2   4 25.5204 1.99067   2
  12   2  -4 45.4597 2.45713   1
 -12   2   4 48.1108 2.62056   1
  11  -2  -4 11.1100 1.61152   2
 -11  -2   4 10.7352 1.20298   2
  11  -2  -4 16.5092 1.51670   1
 -11  -2   4 20.9141 1.47107   1
  11   2  -4 6.12447 1.60151   2
 -11   2   4 8.23066 1.71675   2
  11   2  -4 20.8486 1.65039   1
  10  -2  -4 32.7679 2.17129   1
  10  -2  -4 33.4891 1.99477   1
 -10  -2   4 36.1944 1.93038   1
 -10  -2   4 19.1664 1.48657   2
  10  -2  -4 18.0814 1.93507   2
  10  -2  -4 20.4141 1.79217   2
  10   2  -4 19.4528 1.78297   2
  10   2  -4 34.1590 2.01592   1
   9  -2  -4 -0.4847 0.87420   1
   9  -2  -4 1.02401 0.67714   1
  -9  -2   4 0.58210 0.62298   1
  -9  -2   4 0.45193 0.65892   2
   9   2  -4 0.62187 0.78247   2
   9   2  -4 3.61351 1.09687   1
  -8  -2   4 48.5080 2.36500   2
   8  -2  -4 51.0642 2.54582   2
   8  -2  -4 51.6931 2.56508   2
   8  -2  -4 91.6383 3.70852   1
   8  -2  -4 89.1374 3.67819   1
  -8  -2   4 92.6018 3.62217   1
   8   2  -4 50.5956 2.39427   2
   8   2  -4 44.8417 3.29661   2
   8   2  -4 88.7406 3.64580   1
   8   2  -4 82.2863 4.52238   1
   7  -2  -4 65.7688 2.93849   1
  -7  -2   4 63.1272 2.85598   1
   7  -2  -4 34.7365 2.16932   2
   7  -2  -4 38.4015 2.18036   2
   7   2  -4 34.0830 3.02607   2
   7   2  -4 39.0669 1.93128   2
   7   2  -4 65.2752 3.77252   1
   7   2  -4 67.3377 2.82756   1
   6  -2  -4 65.4785 2.76514   1
   6  -2  -4 63.3663 3.54155   1
   6  -2  -4 40.8994 2.07057   2
   6  -2  -4 42.8488 2.60782   2
   6   2  -4 37.5267 2.66106   2
   6   2  -4 38.8948 1.91604   2
   6   2  -4 66.2423 2.76474   1
   6   2  -4 69.5002 3.63283   1
  -5  -2   4 497.530 21.4772   2
   5  -2  -4 517.440 18.5698   2
   5  -2  -4 560.993 21.5169   2
   5  -2  -4 926.842 35.9472   1
   5  -2  -4 908.263 30.9864   1
  -5  -2   4 822.490 35.9691   1
  -5   2   4 908.330 36.0537   1
   5   2  -4 950.854 35.9386   1
  -5   2   4 534.647 21.5418   2
   5   2  -4 511.644 18.4323   2
   5   2  -4 582.020 21.5714   2
  -4  -2   4 463.190 19.4301   1
   4  -2  -4 479.410 19.3496   1
   4  -2  -4 279.504 11.7753   2
  -4  -2   4 281.604 11.8596   2
  -4   2   4 489.690 19.4421   1
   4   2  -4 497.940 19.3911   1
  -4   2   4 309.292 11.8612   2
   4   2  -4 288.175 11.8381   2
   3  -2  -4 76.0180 3.44622   2
  -3  -2   4 76.5471 3.49023   2
  -3  -2   4 128.534 5.54706   1
   3  -2  -4 126.235 5.42309   1
   3   2  -4 134.178 5.50817   1
  -3   2   4 127.495 5.48922   1
  -3   2   4 80.7567 3.43442   2
   3   2  -4 76.8923 3.47827   2
   2  -2  -4 36.5695 1.86846   2
  -2  -2   4 36.3397 1.86111   2
  -2  -2   4 65.3528 2.97108   1
   2  -2  -4 64.0896 2.81239   1
  -2   2   4 65.7881 2.86556   1
   2   2  -4 64.9909 2.94949   1
   2   2  -4 37.9060 1.87767   2
  -2   2   4 38.2565 1.72625   2
  -1  -2   4 130.010 5.36014   1
   1  -2  -4 124.856 5.10790   1
   1  -2  -4 72.9742 3.01346   2
  -1  -2   4 70.8750 3.25107   2
  -1   2   4 129.277 5.13978   1
   1   2  -4 124.027 5.32273   1
  -1   2   4 76.5432 3.01056   2
   1   2  -4 72.4791 3.25966   2
   0   2  -4 256.069 10.3626   1
   0   2  -4 140.229 5.88613   2
  -1   2  -4 42.1812 2.13034   2
  -1   2  -4 76.0773 3.68900   1
  -2   2  -4 241.213 9.98919   2
  -2   2  -4 240.163 9.96874   2
  -2   2  -4 403.365 16.5649   1
  -2   2  -4 422.564 16.6031   1
   3  -2   4 168.071 6.12567   1
   3  -2   4 95.8341 3.80618   2
   3   2   4 95.5217 3.66020   2
  -3   2  -4 97.5197 4.56800   2
  -3   2  -4 101.231 4.50873   2
   3   2   4 169.142 6.10890   1
  -3   2  -4 169.509 7.19669   1
  -4  -2  -4 185.982 7.62138   2
   4  -2   4 191.639 6.93926   2
  -4  -2  -4 313.820 13.2136   1
   4  -2   4 341.845 11.7217   1
   4   2   4 187.017 6.80587   2
   4   2   4 339.960 11.6827   1
   5  -2   4 268.585 10.2523   2
   5  -2   4 452.442 17.0856   1
   5   2   4 508.666 16.8303   1
   5   2   4 276.304 9.77016   2
   6  -2   4 10.7277 1.11644   2
   6  -2   4 18.4031 1.25236   1
   6  -2   4 14.4484 2.98245   1
   6   2   4 9.82437 1.33799   2
   6   2   4 11.0436 0.98358   2
   6   2   4 6.41769 1.73379   2
   6   2   4 13.8261 2.00157   1
   6   2   4 18.8115 1.55956   1
   6   2   4 19.1459 1.22443   1
   7  -2   4 89.4683 4.78434   2
   7  -2   4 99.8397 4.19762   2
   7  -2   4 189.789 7.33501   1
   7  -2   4 167.659 8.12198   1
   7   2   4 95.2362 4.70734   2
   7   2   4 99.9571 4.06066   2
   7   2   4 101.269 3.91738   2
   7   2   4 193.497 6.94879   1
   7   2   4 187.112 6.65197   1
   7   2   4 180.377 7.97758   1
   8  -2   4 337.782 11.9630   1
   8  -2   4 316.088 13.5894   1
   8  -2   4 177.189 6.88795   2
   8  -2   4 170.976 7.63043   2
   8   2   4 174.999 6.39618   2
   8   2   4 172.059 7.66039   2
   8   2   4 178.086 6.80250   2
   8   2   4 330.948 11.3155   1
   8   2   4 329.362 13.5527   1
   8   2   4 331.425 11.9156   1
   9  -2   4 14.8202 2.31248   2
   9  -2   4 18.2521 1.60132   2
   9  -2   4 35.0032 2.88300   1
   9  -2   4 38.2391 2.03468   1
   9   2   4 33.9228 1.92867   1
   9   2   4 36.7093 2.51254   1
   9   2   4 32.3010 1.94871   1
   9   2   4 18.5446 1.83813   2
   9   2   4 17.5209 1.52455   2
   9   2   4 17.5072 1.44828   2
  10  -2   4 3.53804 1.16489   2
  10  -2   4 8.40647 1.07184   1
  10   2   4 9.80269 1.31389   1
  10   2   4 9.92212 1.52591   1
  10   2   4 4.59239 1.41504   2
  10   2   4 4.37358 1.19315   2
  11  -2   4 1.46933 0.70861   2
  11  -2   4 0.58733 0.52242   1
  11   2   4 0.18158 0.64316   1
  11   2   4 0.81131 0.53185   1
  11   2   4 0.53762 0.67751   2
  11   2   4 0.74966 0.68035   2
  12  -2   4 4.19185 1.12391   2
  12  -2   4 9.16478 0.97474   1
  12   2   4 4.71790 1.13879   2
  12   2   4 8.56539 0.93551   1
 -14  -3   4 12.4549 1.14702   2
 -14  -3   4 21.7153 1.55123   1
 -13  -3   4 4.32620 1.02323   2
 -13  -3   4 6.26500 1.04925   2
 -13  -3   4 10.5550 1.15199   1
 -13  -3   4 10.2046 0.91928   1
 -13   3   4 4.10003 1.04974   2
 -13   3   4 10.8770 1.50241   1
  12  -3  -4 8.95257 1.39181   1
 -12  -3   4 6.44662 0.88400   1
  12  -3  -4 2.06693 1.05474   2
 -12  -3   4 2.97418 0.58596   2
 -12   3   4 7.76648 1.33713   1
 -12   3   4 2.76177 0.99539   2
  12   3  -4 3.70743 1.47943   2
  11  -3  -4 1.09327 1.02556   1
  11  -3  -4 -0.8642 0.72168   1
  11  -3  -4 0.36581 0.94112   2
 -11  -3   4 0.45979 0.53960   2
 -11   3   4 -0.1317 0.97674   2
  11   3  -4 0.23780 1.03535   2
 -11   3   4 0.89827 0.80783   1
  10  -3  -4 18.4985 1.72142   2
 -10  -3   4 17.9600 1.32123   2
  10  -3  -4 15.0556 1.62190   2
  10  -3  -4 31.9861 1.98077   1
  10  -3  -4 30.9791 1.95965   1
 -10  -3   4 32.3282 1.83568   1
  10   3  -4 17.2081 1.72472   2
 -10   3   4 15.0027 2.10514   2
  10   3  -4 32.1535 1.93918   1
 -10   3   4 35.3642 2.43452   1
  -9  -3   4 95.9237 3.93086   1
   9  -3  -4 102.170 4.13160   1
   9  -3  -4 99.6066 4.00911   1
   9  -3  -4 53.7349 2.80316   2
  -9  -3   4 51.6779 2.47491   2
   9  -3  -4 55.0305 2.68346   2
  -9   3   4 53.7375 3.37204   2
   9   3  -4 53.8937 2.68132   2
   9   3  -4 97.3250 3.99253   1
  -9   3   4 91.7757 4.66617   1
   8  -3  -4 108.251 4.31069   2
   8  -3  -4 109.186 4.49802   2
  -8  -3   4 105.640 4.13719   2
   8  -3  -4 194.628 6.97872   1
   8  -3  -4 195.499 7.24797   1
  -8  -3   4 188.903 6.93874   1
   8   3  -4 199.356 7.19058   1
   8   3  -4 185.670 8.36397   1
   8   3  -4 110.365 4.36446   2
   8   3  -4 103.689 5.40737   2
  -8   3   4 103.496 5.29231   2
   7  -3  -4 154.004 5.63218   1
   7  -3  -4 152.002 5.75762   1
  -7  -3   4 155.113 5.61914   1
   7  -3  -4 85.5252 3.43780   2
   7  -3  -4 88.1062 3.60035   2
   7   3  -4 141.122 6.92775   1
   7   3  -4 154.759 5.70972   1
   7   3  -4 90.6531 3.45474   2
  -7   3   4 76.4852 4.51513   2
   7   3  -4 67.4214 4.45092   2
   6  -3  -4 2.93326 0.79273   1
   6  -3  -4 2.51169 0.83111   1
   6  -3  -4 0.14593 0.70910   2
   6  -3  -4 0.49336 0.61719   2
   6  -3  -4 0.36036 1.40105   2
   6   3  -4 1.00343 1.16428   2
   6   3  -4 1.21822 0.53142   2
   6   3  -4 2.61718 0.58909   1
   6   3  -4 1.53827 1.39132   1
   5  -3  -4 169.405 6.33818   2
   5  -3  -4 168.876 7.44283   2
   5  -3  -4 291.752 12.3672   1
   5  -3  -4 302.784 10.5022   1
   5   3  -4 171.909 7.46406   2
   5   3  -4 168.495 6.16473   2
   5   3  -4 288.525 10.4442   1
   5   3  -4 302.186 12.3710   1
   4  -3  -4 188.110 7.94628   2
   4  -3  -4 187.371 6.90139   2
  -4  -3   4 178.876 8.03136   2
  -4  -3   4 304.905 13.3174   1
   4  -3  -4 330.780 13.2066   1
   4  -3  -4 320.823 11.3070   1
  -4   3   4 332.081 13.3278   1
   4   3  -4 332.375 13.2527   1
   4   3  -4 312.969 11.2701   1
   4   3  -4 182.554 6.71597   2
   4   3  -4 195.360 8.00984   2
  -4   3   4 195.582 8.04699   2
   3  -3  -4 481.357 16.7671   1
  -3  -3   4 477.646 19.5506   1
   3  -3  -4 477.595 19.3566   1
  -3  -3   4 264.360 11.6240   2
   3  -3  -4 284.810 11.5484   2
   3   3  -4 283.541 11.6148   2
  -3   3   4 301.880 11.5877   2
   3   3  -4 488.947 19.4541   1
  -3   3   4 497.674 19.4602   1
   2  -3  -4 134.661 5.63318   2
  -2  -3   4 130.247 5.83062   2
   2  -3  -4 221.554 9.22177   1
  -2  -3   4 224.554 9.48773   1
  -2   3   4 140.972 5.64423   2
   2   3  -4 232.259 9.43858   1
  -2   3   4 234.929 9.31696   1
  -1  -3   4 13.1149 1.15778   2
  -1  -3   4 25.7207 1.60645   1
   1   3  -4 13.4247 1.11459   2
  -1   3   4 15.7980 0.82844   2
  -1   3   4 25.5312 1.28987   1
   1   3  -4 25.2282 1.53284   1
   1   3   4 33.8715 1.58347   2
  -1   3  -4 35.4801 2.00961   2
  -1   3  -4 37.5630 2.23844   2
   1   3   4 60.5615 2.44972   1
  -1   3  -4 62.6512 2.95383   1
  -1   3  -4 62.1561 2.99079   1
   2  -3   4 30.2330 1.39608   1
   2  -3   4 14.2538 1.19453   2
  -2   3  -4 11.4467 1.61829   2
   2   3   4 15.5958 0.93111   2
  -2   3  -4 25.4741 1.64340   1
  -2   3  -4 24.5928 1.81287   1
   2   3   4 25.3685 1.30437   1
   3  -3   4 140.613 5.43999   2
   3  -3   4 267.797 9.34939   1
   3   3   4 143.730 5.28806   2
  -3   3  -4 148.357 6.55439   2
   3   3   4 258.786 9.31458   1
  -3   3  -4 261.826 10.9840   1
   4  -3   4 1.67574 0.45213   1
   4  -3   4 2.76853 0.87266   2
  -4   3  -4 1.88622 0.91609   1
   4   3   4 3.65311 0.67220   1
   4   3   4 2.31412 0.60615   2
  -4   3  -4 0.94056 1.01045   2
   5  -3   4 41.1330 2.45629   2
   5  -3   4 45.8419 2.25314   2
   5  -3   4 85.1835 3.37902   1
   5  -3   4 75.7590 3.60062   1
   5   3   4 82.6964 3.38467   1
   5   3   4 85.5964 3.34139   1
   5   3   4 77.4763 4.10746   1
   5   3   4 44.6021 2.21243   2
   5   3   4 45.2048 2.85517   2
   5   3   4 44.6795 2.09022   2
   6  -3   4 10.1224 1.77726   2
   6  -3   4 13.3537 1.25523   2
   6  -3   4 22.3658 2.08905   1
   6  -3   4 24.7140 1.51428   1
   6   3   4 14.6807 1.86009   2
   6   3   4 13.5217 1.13337   2
   6   3   4 12.1613 1.35856   2
   6   3   4 25.0706 1.65510   1
   6   3   4 23.8573 2.24362   1
   6   3   4 26.2561 1.51409   1
   7  -3   4 20.2656 1.93862   2
   7  -3   4 22.6384 1.68397   2
   7  -3   4 41.3130 2.67030   1
   7  -3   4 45.7223 2.26555   1
   7   3   4 43.4344 2.25930   1
   7   3   4 45.2892 2.82853   1
   7   3   4 44.2574 2.19543   1
   7   3   4 25.0766 2.16110   2
   7   3   4 25.2526 1.56190   2
   7   3   4 22.5198 1.61561   2
   8  -3   4 44.4404 2.25653   1
   8  -3   4 21.7012 2.55265   2
   8  -3   4 21.5559 1.67877   2
   8   3   4 23.6395 1.65281   2
   8   3   4 21.2738 1.62406   2
   8   3   4 24.3735 2.26744   2
   8   3   4 42.6905 2.17859   1
   8   3   4 42.5364 2.24177   1
   8   3   4 42.2264 2.76885   1
   9  -3   4 14.3321 1.51095   2
   9  -3   4 27.9884 1.73201   1
   9   3   4 13.9741 1.45407   2
   9   3   4 20.4080 2.35932   2
   9   3   4 32.2947 2.29370   1
   9   3   4 27.3878 1.73160   1
  10  -3   4 15.4104 1.49073   2
  10  -3   4 29.9988 1.75561   1
  10   3   4 31.2096 1.95832   1
  10   3   4 15.9979 1.62533   2
  11  -3   4 118.914 4.65769   1
  11  -3   4 59.6681 2.82837   2
  11   3   4 60.9531 3.04625   2
  11   3   4 58.0522 2.83699   2
  11   3   4 119.437 4.63988   1
  11   3   4 119.921 5.27067   1
  12  -3   4 3.99434 1.32466   2
 -12  -3  -4 5.11242 0.80954   1
  12   3   4 4.67151 1.29686   2
  12   3   4 5.43149 1.02909   1
 -13  -4   4 5.25228 0.71858   1
 -13  -4   4 4.77199 1.23213   1
 -13  -4   4 1.98706 0.47844   2
 -13  -4   4 3.61655 1.14199   2
 -12  -4   4 120.657 5.28157   1
  12  -4  -4 126.663 4.81912   1
 -12  -4   4 119.499 4.44613   1
 -12  -4   4 58.8799 2.44049   2
  12  -4  -4 61.3207 2.53479   2
  11  -4  -4 5.01270 1.10288   2
  11  -4  -4 1.80041 0.87452   2
 -11  -4   4 0.84439 0.52066   2
 -11  -4   4 3.43775 0.89501   1
  11  -4  -4 3.61634 1.09993   1
  11  -4  -4 3.01880 0.83968   1
 -11   4   4 3.75538 1.08409   1
  11   4  -4 2.68549 0.94414   1
 -11   4   4 0.64799 1.34276   2
  11   4  -4 3.71441 1.23128   2
 -10  -4   4 7.39889 0.98800   2
  10  -4  -4 6.98857 1.43484   2
  10  -4  -4 8.75993 1.25750   2
  10  -4  -4 14.1306 1.37022   1
  10  -4  -4 11.2746 1.37762   1
 -10  -4   4 15.6966 1.25840   1
 -10   4   4 12.5602 2.19223   1
  10   4  -4 11.9101 1.40703   1
 -10   4   4 8.89635 2.58482   2
  10   4  -4 8.36606 1.57303   2
  -9  -4   4 -0.3544 0.54014   2
   9  -4  -4 -0.5532 0.87548   2
   9  -4  -4 -0.3657 0.71380   2
   9  -4  -4 0.06234 0.71323   1
   9  -4  -4 -1.1609 0.79416   1
  -9  -4   4 0.32466 0.59990   1
  -9   4   4 -1.2355 1.07710   1
   9   4  -4 0.28917 0.69084   1
   9   4  -4 -0.6469 0.79237   2
  -9   4   4 0.83297 1.51391   2
  -8  -4   4 26.4982 1.68261   1
   8  -4  -4 26.5271 1.76211   1
   8  -4  -4 25.5487 1.68813   1
  -8  -4   4 13.7937 1.21830   2
   8  -4  -4 12.1441 1.46124   2
   8  -4  -4 13.6289 1.37641   2
   8   4  -4 22.8668 1.63097   1
  -8   4   4 26.8211 2.91084   1
   8   4  -4 13.1629 1.34383   2
  -8   4   4 9.61058 2.81892   2
  -7  -4   4 135.651 5.10668   1
   7  -4  -4 135.747 5.11569   1
   7  -4  -4 136.045 5.23511   1
  -7  -4   4 73.5149 3.04481   2
   7  -4  -4 75.7874 3.17496   2
   7  -4  -4 78.0000 3.37371   2
   7   4  -4 79.8951 3.19900   2
  -7   4   4 65.5923 4.51496   2
   7   4  -4 62.2697 4.40652   2
  -7   4   4 124.776 6.14230   1
   7   4  -4 136.167 5.14230   1
   6  -4  -4 0.55300 0.63085   2
   6  -4  -4 2.64537 1.24989   2
   6  -4  -4 0.96018 0.69286   2
   6  -4  -4 0.84580 0.51858   1
  -6  -4   4 2.79473 0.74700   1
   6  -4  -4 1.25072 0.69487   1
   6   4  -4 0.83368 0.53035   2
   6   4  -4 0.57319 2.33137   2
   6   4  -4 1.38639 0.56549   1
   5  -4  -4 14.3515 1.32269   2
   5  -4  -4 12.9286 1.32237   2
  -5  -4   4 24.3131 1.76751   1
   5  -4  -4 23.5756 1.67518   1
   5   4  -4 13.4786 2.08052   2
   5   4  -4 15.6272 1.09415   2
   5   4  -4 26.3898 1.42508   1
   4  -4  -4 124.527 4.67899   1
   4   4  -4 123.631 4.62455   1
   4   4  -4 123.527 5.70108   1
   4   4  -4 71.5706 2.79460   2
   4   4  -4 66.1248 3.60769   2
   3   4  -4 21.1589 1.28302   1
   3   4  -4 27.2260 1.92906   1
  -3   4   4 22.9701 2.10260   1
   3   4  -4 13.5833 1.55461   2
  -3   4   4 15.4853 1.71294   2
   3   4  -4 14.3376 1.02701   2
  -2  -4   4 7.73533 1.49751   2
   2   4  -4 6.96769 0.90193   2
  -2   4   4 6.94247 1.31490   2
   2   4  -4 8.07375 1.19843   2
   2   4  -4 13.6242 0.98293   1
   2   4  -4 15.8360 1.36427   1
  -2   4   4 13.7595 1.46662   1
   1   4  -4 34.2760 1.72350   2
  -1   4   4 36.4475 1.70854   2
  -1   4   4 35.1568 1.77937   2
  -1   4   4 35.1857 1.74816   2
   1   4  -4 35.3385 2.17383   2
  -1   4   4 63.1726 2.83247   1
   1   4  -4 66.4728 3.21209   1
  -1   4   4 65.9106 2.56614   1
   1   4  -4 62.2497 2.55881   1
  -1   4   4 63.4428 2.94485   1
   0   4   4 215.774 8.41823   1
   0   4  -4 208.731 8.88964   1
   0   4   4 209.653 7.50671   1
   0   4   4 207.606 8.37367   1
   0   4  -4 115.187 5.31711   2
   0   4   4 117.881 4.38010   2
   1  -4   4 97.1730 3.67972   1
   1   4   4 93.3065 3.63384   1
  -1   4  -4 96.9871 4.51144   1
  -1   4  -4 51.0686 2.89275   2
   1   4   4 51.9099 2.18399   2
   2  -4   4 326.628 11.3707   2
   2  -4   4 581.574 20.1425   1
   2   4   4 317.333 11.1946   2
  -2   4  -4 309.093 13.3700   2
  -2   4  -4 581.927 23.5182   1
   2   4   4 581.202 20.1269   1
   3  -4   4 121.576 4.42081   1
   3  -4   4 66.4399 2.92924   2
  -3   4  -4 112.001 5.50030   1
   3   4   4 109.620 4.61157   1
   4  -4   4 17.2115 1.17374   1
   4  -4   4 12.8075 1.70166   1
   4  -4   4 7.07688 1.78812   2
   4  -4   4 7.96716 1.35581   2
   4  -4   4 9.61334 1.12932   2
   4   4   4 10.8783 1.29881   2
   4   4   4 11.5540 2.17048   2
   4   4   4 8.72093 0.91976   2
   4   4   4 15.8976 1.10563   1
   4   4   4 17.5056 1.55321   1
   4   4   4 16.1735 2.40214   1
   5  -4   4 -0.5595 0.73864   2
   5  -4   4 -0.2036 0.56334   2
   5  -4   4 0.87205 0.51527   1
   5  -4   4 0.34885 0.89708   1
   5   4   4 0.28587 0.72945   1
   5   4   4 0.65085 0.48147   1
   5   4   4 -0.7115 1.08123   1
   5   4   4 0.31775 0.64083   2
   5   4   4 -1.2030 0.95043   2
   5   4   4 0.37582 0.42585   2
   6  -4   4 76.0040 3.43873   1
   6  -4   4 78.3112 3.30254   1
   6  -4   4 37.4093 2.21791   2
   6  -4   4 38.7706 2.21087   2
   6   4   4 40.2774 2.07233   2
   6   4   4 43.6972 2.72536   2
   6   4   4 36.8498 2.83565   2
   6   4   4 69.0441 3.61810   1
   6   4   4 75.7085 4.00682   1
   6   4   4 79.3444 3.29036   1
   7  -4   4 0.37768 0.77965   2
   7  -4   4 0.03173 0.63589   2
   7  -4   4 0.92094 0.53049   1
   7  -4   4 1.86682 0.96345   1
   7   4   4 0.32572 0.64657   2
   7   4   4 0.27309 0.91713   2
   7   4   4 0.61701 0.58559   2
   7   4   4 1.69270 0.65954   1
   7   4   4 3.22713 0.83844   1
   7   4   4 1.59886 0.93568   1
   8  -4   4 71.2862 3.43206   2
   8  -4   4 73.9578 3.18959   2
   8  -4   4 135.669 5.48856   1
   8  -4   4 134.884 5.24954   1
   8   4   4 133.558 5.43281   1
   8   4   4 141.139 5.20411   1
   8   4   4 144.196 6.60086   1
   8   4   4 72.2124 3.36892   2
   8   4   4 75.9590 3.85627   2
   8   4   4 67.6147 3.30684   2
   9  -4   4 6.13114 1.78649   2
   9  -4   4 8.00111 1.23344   2
   9   4   4 7.95640 1.22998   2
   9   4   4 7.08318 2.40609   2
   9   4   4 12.2763 1.68842   1
   9   4   4 13.5981 1.16930   1
  10  -4   4 2.74134 0.76382   2
  10  -4   4 6.23643 0.96979   1
  10   4   4 2.61637 0.78426   2
  10   4   4 2.18843 0.75990   2
  10   4   4 6.71318 1.29501   1
  10   4   4 7.10349 0.92934   1
 -11  -4  -4 1.60874 0.44236   2
  11  -4   4 1.91030 0.70049   2
  11  -4   4 5.60882 0.88139   1
 -11  -4  -4 4.85488 0.73160   1
  11   4   4 1.88598 1.32893   2
  11   4   4 3.73413 1.10368   2
  11   4   4 6.07007 1.14345   1
  11   4   4 5.50585 0.85036   1
 -12  -4  -4 36.8608 1.51898   1
 -13  -5   4 35.3078 1.45163   1
 -13  -5   4 16.9925 0.93505   2
 -12  -5   4 27.0662 1.40125   2
  12  -5  -4 27.3924 1.40960   2
 -12  -5   4 27.7468 1.99123   2
 -12  -5   4 51.6273 2.12201   1
  11  -5  -4 23.4305 1.42337   2
 -11  -5   4 23.0231 1.32438   2
  11  -5  -4 42.0781 2.01378   1
 -11  -5   4 42.2609 2.67351   1
 -11  -5   4 44.3618 2.00108   1
  11   5  -4 22.8737 2.95249   2
  10  -5  -4 21.2825 2.13942   1
 -10  -5   4 21.9403 1.46269   1
  10  -5  -4 10.0267 1.28365   2
 -10  -5   4 11.7565 1.06393   2
  10   5  -4 9.91617 1.64289   2
  10   5  -4 21.7505 1.69180   1
  -9  -5   4 11.5095 1.06953   2
   9  -5  -4 10.8872 1.24642   2
   9  -5  -4 20.9633 1.63307   1
  -9  -5   4 21.4821 1.59204   1
   9  -5  -4 24.4869 1.63491   1
   9   5  -4 23.5588 1.62191   1
   9   5  -4 11.1344 1.50609   2
  -8  -5   4 0.26325 0.62596   1
   8  -5  -4 0.89231 0.64703   1
   8  -5  -4 -0.2710 0.67980   1
  -8  -5   4 -0.1103 0.49086   2
   8  -5  -4 0.71168 0.71533   2
   8   5  -4 -0.1766 0.74104   2
   8   5  -4 0.46010 0.67350   1
  -7  -5   4 4.93540 0.98238   2
   7  -5  -4 7.44542 1.14358   2
   7  -5  -4 10.5154 1.31843   1
   7  -5  -4 8.47656 1.13998   1
  -7  -5   4 8.36048 1.28907   1
   7   5  -4 5.14741 1.08842   2
   7   5  -4 10.4148 1.12918   1
  -6  -5   4 1.81327 0.58326   2
   6  -5  -4 3.56412 1.11475   2
   6  -5  -4 2.16237 0.95054   2
  -6  -5   4 3.57647 0.82904   1
   6  -5  -4 1.67705 1.17141   1
   6  -5  -4 3.78502 1.16690   1
   6  -5  -4 3.24915 0.89889   1
   6   5  -4 3.44351 0.92351   1
   6   5  -4 2.50585 0.67041   2
   5  -5  -4 19.3338 1.55866   1
  -5  -5   4 18.2949 1.71380   1
   5  -5  -4 18.3114 1.96128   1
  -5  -5   4 8.97672 1.15659   2
   5  -5  -4 10.6744 1.28801   2
   5  -5  -4 9.32931 1.54037   2
   5   5  -4 9.61029 1.00906   2
   5   5  -4 17.9283 1.27140   1
   4  -5  -4 19.2035 1.54292   2
   4  -5  -4 17.9457 1.59964   2
  -4  -5   4 15.9181 1.43859   2
   4  -5  -4 30.5572 1.96879   1
   4  -5  -4 30.7449 2.18504   1
  -4  -5   4 30.6599 2.11020   1
   4   5  -4 18.1678 1.19506   2
   4   5  -4 34.0079 1.65384   1
   3  -5  -4 40.1092 2.12867   2
   3  -5  -4 37.9208 2.11396   2
   3  -5  -4 67.2343 3.12857   1
   3  -5  -4 69.3669 3.04385   1
  -3   5   4 66.6770 3.65674   1
   3   5  -4 69.9230 2.79926   1
   3   5  -4 37.7458 1.82496   2
   3   5  -4 39.7614 4.08482   2
   2  -5  -4 27.1324 1.82949   2
   2  -5  -4 45.6973 2.55136   1
  -2   5   4 29.6404 1.72994   2
   2   5  -4 30.2284 1.53130   2
   2   5  -4 29.5445 2.43244   2
  -2   5   4 41.9446 2.70746   1
   2   5  -4 52.3475 2.11872   1
   2   5  -4 51.8823 3.05206   1
   1   5  -4 50.1812 2.14876   1
   1   5  -4 48.5027 3.07000   1
  -1   5   4 51.3261 2.17370   1
  -1   5   4 28.7313 1.54098   2
   1   5  -4 27.6474 2.37394   2
   1   5  -4 27.3679 1.50236   2
   0  -5   4 151.774 5.58743   2
   0  -5   4 271.351 9.68914   1
   0   5   4 151.684 5.63577   2
   0   5  -4 143.794 6.90355   2
   0   5  -4 149.986 5.61602   2
   0   5  -4 265.790 11.4439   1
   1  -5   4 114.388 4.80527   1
   1  -5   4 117.679 4.62278   1
   1  -5   4 64.0496 2.82086   2
   1  -5   4 61.3612 2.81172   2
   1   5   4 71.9130 2.78113   2
   1   5   4 126.461 4.55542   1
   2  -5   4 87.8066 3.90921   1
   2  -5   4 93.1277 3.79207   1
   2  -5   4 44.3267 2.21016   2
   2  -5   4 45.7011 2.25293   2
   2   5   4 50.3812 2.12536   2
   2   5   4 41.5876 2.71442   2
   2   5   4 92.0929 3.60727   1
  -3  -5  -4 111.307 4.91777   1
   3  -5   4 123.054 4.58663   1
   3  -5   4 115.218 4.65439   1
   3  -5   4 113.793 4.72758   1
   3  -5   4 65.5523 2.80143   2
   3  -5   4 61.6147 2.78906   2
   3  -5   4 67.5182 2.89702   2
   3   5   4 59.8407 2.89369   2
   3   5   4 68.7260 2.75132   2
   3   5   4 53.2078 3.84783   2
   3   5   4 121.888 4.57550   1
   3   5   4 118.965 4.54591   1
   4  -5   4 55.8734 2.98022   1
   4  -5   4 57.4581 2.53652   1
   4  -5   4 52.8574 2.74777   1
   4  -5   4 27.5662 1.78464   2
   4  -5   4 29.6569 1.81216   2
   4  -5   4 28.6757 1.86659   2
   4   5   4 49.7657 3.60109   1
   4   5   4 58.1782 2.60631   1
   4   5   4 53.6713 2.45726   1
   4   5   4 31.9371 1.65860   2
   4   5   4 29.5935 2.72418   2
   4   5   4 30.2364 1.88043   2
   5  -5   4 22.5196 1.45784   1
   5  -5   4 15.0381 2.18248   1
   5  -5   4 18.7684 2.87093   1
   5  -5   4 11.4978 1.68762   2
   5  -5   4 7.96023 1.53275   2
   5  -5   4 11.3491 1.25543   2
   5   5   4 21.8354 1.38463   1
   5   5   4 18.3876 2.01599   1
   5   5   4 21.0958 2.38627   1
   5   5   4 13.4962 1.14244   2
   5   5   4 12.1652 2.12898   2
   6  -5   4 3.87808 0.96380   1
   6  -5   4 5.27912 1.36850   1
   6  -5   4 1.82291 0.71336   2
   6  -5   4 2.12995 0.74604   2
   6   5   4 4.42716 1.07424   1
   6   5   4 3.53700 0.82640   1
   6   5   4 5.45284 1.95285   1
   6   5   4 0.21835 1.00051   2
   6   5   4 1.01743 0.52996   2
   6   5   4 4.56113 1.13738   2
   7  -5   4 60.3492 3.01633   2
   7  -5   4 62.9203 2.79989   2
   7  -5   4 109.797 4.73305   1
   7  -5   4 123.628 4.70393   1
   7   5   4 61.4327 3.44570   2
   7   5   4 58.5530 2.91454   2
   7   5   4 59.9475 3.13629   2
   7   5   4 122.012 5.49675   1
   7   5   4 109.091 4.68395   1
   7   5   4 119.249 4.53559   1
   8  -5   4 36.0721 2.25527   1
   8  -5   4 40.1898 2.14601   1
   8  -5   4 23.7204 1.53384   2
   8  -5   4 17.8664 1.59359   2
   8   5   4 19.9567 1.58979   2
   8   5   4 20.9145 1.93481   2
   8   5   4 41.9944 2.63430   1
   8   5   4 36.1374 2.02097   1
   9  -5   4 6.72758 1.37266   1
   9  -5   4 4.77434 1.05168   1
   9  -5   4 1.73101 0.69466   2
   9  -5   4 2.18868 0.64908   2
   9   5   4 2.70752 0.90307   2
   9   5   4 2.77163 0.73515   2
   9   5   4 4.92225 0.87882   1
   9   5   4 4.26597 0.97727   1
  10  -5   4 3.95691 0.84754   1
  10  -5   4 0.35134 0.60615   2
  10   5   4 2.10174 0.74691   1
  10   5   4 3.74470 0.81993   1
  10   5   4 0.93102 0.70396   2
  10   5   4 1.19521 0.68436   2
 -11  -5  -4 0.27929 0.35845   1
 -11  -5  -4 -0.0901 0.48143   2
  11   5   4 -0.5132 0.65733   1
  11   5   4 2.11579 1.04352   2
  12  -6  -4 3.67306 0.97091   2
 -12  -6   4 2.35519 0.51388   2
 -12  -6   4 4.81795 0.59410   1
 -11  -6   4 24.4084 1.33044   1
  11  -6  -4 25.9119 1.40060   1
 -11  -6   4 12.1505 0.84712   2
  11  -6  -4 12.1057 0.95023   2
 -10  -6   4 4.75488 0.75417   2
  10  -6  -4 4.17215 0.85029   2
 -10  -6   4 6.86519 0.91748   1
  10  -6  -4 8.24147 1.00431   1
  10   6  -4 5.45395 1.80818   2
   9  -6  -4 12.3817 1.19031   1
  -9  -6   4 12.1536 1.28293   1
  -9  -6   4 6.20729 0.87141   2
   9  -6  -4 5.87910 1.21272   2
   9   6  -4 10.3920 1.35505   1
   9   6  -4 4.46072 0.96427   2
   8  -6  -4 3.49142 1.02733   2
  -8  -6   4 4.46665 0.88338   2
  -8  -6   4 9.00902 1.25351   1
   8  -6  -4 10.3810 1.16538   1
   8   6  -4 2.85960 0.84524   2
   8   6  -4 8.29671 1.25899   1
  -7  -6   4 12.6590 1.46666   1
   7  -6  -4 17.1723 2.12785   1
   7  -6  -4 15.5850 1.45590   1
   7  -6  -4 6.33673 1.14241   2
  -7  -6   4 7.57664 0.99107   2
   7  -6  -4 8.74398 1.44471   2
  -6  -6   4 197.934 7.01821   2
   6  -6  -4 198.219 7.20015   2
   6  -6  -4 197.632 7.05648   2
  -6  -6   4 359.925 12.7092   1
   6  -6  -4 364.966 12.7686   1
   6  -6  -4 368.304 12.7772   1
   6   6  -4 383.590 13.1628   1
   6   6  -4 197.018 7.38376   2
   5  -6  -4 19.4989 1.58069   1
   5  -6  -4 17.5421 1.93170   1
  -5  -6   4 17.3414 2.44300   1
  -5  -6   4 10.1270 1.35766   2
   5  -6  -4 10.4178 1.28620   2
   5  -6  -4 9.03974 1.30953   2
   5   6  -4 11.1873 1.09562   2
   5   6  -4 17.3816 1.29803   1
   4  -6  -4 66.7660 3.07669   1
  -4  -6   4 67.2410 3.16458   1
  -4  -6   4 71.1347 3.35914   1
   4  -6  -4 65.8472 3.23551   1
  -4  -6   4 37.9185 2.04397   2
   4  -6  -4 42.0125 2.13951   2
  -4  -6   4 34.1112 2.13629   2
   4  -6  -4 38.6116 2.06969   2
   4   6  -4 70.9334 2.91671   1
   4   6  -4 41.6266 1.97374   2
  -4   6   4 40.5089 2.17724   2
   3  -6  -4 5.88653 1.42659   1
  -3  -6   4 4.34255 1.04773   1
   3  -6  -4 4.51774 1.33676   1
  -3  -6   4 1.59856 1.19750   1
  -3  -6   4 0.60383 0.72291   2
   3  -6  -4 3.56663 0.87250   2
  -3  -6   4 2.67628 0.99091   2
   3  -6  -4 1.02593 0.69515   2
   3   6  -4 1.89802 0.55337   2
  -3   6   4 3.61352 0.96875   2
   3   6  -4 4.89673 0.84339   1
  -3   6   4 4.53159 0.82232   1
   2  -6  -4 0.30920 0.64571   2
  -2  -6   4 0.25038 0.66936   2
  -2  -6   4 -0.7577 0.92295   2
   2  -6  -4 -1.0991 0.92540   2
  -2  -6   4 1.35657 0.99732   1
  -2  -6   4 -0.3597 0.91705   1
   2  -6  -4 -0.1255 0.93847   1
   2  -6  -4 0.13217 0.83212   1
  -2   6   4 -0.3287 0.42405   1
   2   6  -4 -0.6400 0.43732   1
   2   6  -4 0.15962 0.46355   2
  -2   6   4 0.42608 0.50523   2
  -1  -6   4 1.06851 0.79722   2
  -1  -6   4 -0.4404 0.66488   2
   1  -6  -4 1.00065 0.70499   2
   1  -6  -4 1.69555 1.21384   1
   1  -6  -4 0.55524 0.86694   1
  -1  -6   4 -0.0262 0.85287   1
  -1  -6   4 1.02178 0.92470   1
   1   6  -4 0.68924 0.51113   2
  -1   6   4 0.59276 0.51927   2
  -1   6   4 2.25049 0.70449   1
   1   6  -4 1.14396 0.46984   1
   0  -6  -4 8.76251 1.31662   2
   0  -6   4 9.18726 1.19260   2
   0  -6   4 8.86509 1.21707   2
   0  -6   4 18.6479 1.54900   1
   0  -6  -4 16.4142 1.75282   1
   0  -6   4 14.9110 1.79695   1
   0   6  -4 17.2747 1.17222   1
   0   6   4 16.9386 1.15835   1
   0   6   4 8.17414 0.93479   2
   0   6  -4 8.85568 1.08914   2
   1  -6   4 10.4293 1.65289   1
  -1  -6  -4 11.2506 1.67104   1
   1  -6   4 10.4485 1.42182   1
  -1  -6  -4 3.91196 0.87109   2
   1  -6   4 4.30183 1.08485   2
   1  -6   4 4.24249 1.15233   2
  -1   6  -4 6.75046 1.12939   2
   1   6   4 4.99420 0.84693   2
   1   6   4 9.69292 0.92675   1
   2  -6   4 0.99563 0.63343   2
  -2  -6  -4 1.79806 0.79019   2
   2  -6   4 1.02964 0.63338   2
   2  -6   4 2.03154 0.94114   1
   2  -6   4 2.11270 0.85894   1
  -2  -6  -4 2.62281 0.98334   1
   2   6   4 3.74473 0.77349   1
   2   6   4 4.25580 1.13876   1
   2   6   4 1.58233 1.07739   2
   2   6   4 0.87461 0.50492   2
   3  -6   4 1.15518 0.59491   2
   3  -6   4 -0.5961 0.58583   2
  -3  -6  -4 -0.3407 0.95274   2
  -3  -6  -4 0.61962 1.14781   1
   3  -6   4 -1.0825 0.88332   1
   3  -6   4 1.32921 0.83587   1
   3   6   4 -1.0642 0.89230   1
   3   6   4 0.47527 0.49535   1
   3   6   4 -0.0958 0.43866   2
   3   6   4 -0.5180 0.87985   2
   4  -6   4 75.2720 3.15157   2
   4  -6   4 75.1065 3.13371   2
   4  -6   4 146.367 5.67934   1
   4  -6   4 144.404 5.68624   1
   4   6   4 70.1781 4.29887   2
   4   6   4 74.7258 3.22058   2
   4   6   4 74.1883 3.26211   2
   4   6   4 145.926 5.44189   1
   4   6   4 144.707 5.60370   1
   5  -6   4 160.871 6.14042   1
   5  -6   4 157.892 6.15494   1
   5  -6   4 168.707 6.27602   1
   5  -6   4 85.9096 3.51018   2
   5  -6   4 84.5756 3.47180   2
   5   6   4 86.9439 3.66443   2
   5   6   4 83.8739 3.59190   2
   5   6   4 81.6711 4.48102   2
   5   6   4 167.022 6.21172   1
   5   6   4 150.411 7.45502   1
   5   6   4 160.689 5.91249   1
   6  -6   4 3.48797 0.95592   1
   6  -6   4 4.04633 1.26507   1
   6  -6   4 0.59144 0.58839   2
   6  -6   4 1.13072 0.78081   2
   6   6   4 1.86367 0.69498   2
   6   6   4 0.68995 0.57553   2
   6   6   4 1.37677 1.17505   2
   6   6   4 3.75086 0.98330   1
   6   6   4 6.16992 2.26562   1
   6   6   4 3.22768 0.85977   1
   7  -6   4 63.6188 2.76747   2
   7  -6   4 117.148 4.88757   1
   7  -6   4 129.790 4.80598   1
   7   6   4 115.254 4.82398   1
   7   6   4 123.128 5.59696   1
   7   6   4 64.2581 3.51578   2
   7   6   4 59.9022 2.95643   2
   8  -6   4 58.1144 2.75337   1
   8  -6   4 58.4447 2.66929   1
   8  -6   4 29.8024 1.63667   2
   8   6   4 59.1838 2.68784   1
   8   6   4 61.7243 3.26295   1
   8   6   4 29.5082 1.83030   2
   8   6   4 31.3380 2.31600   2
   9  -6   4 15.8892 1.28116   1
   9  -6   4 7.45935 0.89523   2
   9   6   4 6.60727 1.20802   2
   9   6   4 6.15011 1.53061   2
   9   6   4 14.9656 1.78162   1
   9   6   4 15.1811 1.25377   1
 -10  -6  -4 4.86168 0.65060   1
  10   6   4 1.67669 0.82564   2
  10   6   4 1.39066 0.74310   2
  10   6   4 4.80275 0.85721   1
 -11  -7   4 10.1699 0.77119   1
  11  -7  -4 10.7075 0.87593   1
 -11  -7   4 4.34445 0.56962   2
  11  -7  -4 4.81788 0.62760   2
  10  -7  -4 18.2111 1.09268   2
 -10  -7   4 18.0933 1.06256   2
  10  -7  -4 33.3884 1.68912   1
 -10  -7   4 35.0260 1.63475   1
 -10   7   4 18.0818 1.78483   2
 -10   7   4 37.0488 1.91717   1
   9  -7  -4 3.38828 0.98388   1
  -9  -7   4 3.25603 0.81535   1
  -9   7   4 2.40317 0.76266   1
  -9   7   4 6.01134 1.34558   2
   9   7  -4 3.42471 1.10622   2
  -8  -7   4 59.7006 2.63109   1
  -8  -7   4 30.3107 1.58903   2
   8   7  -4 55.0733 2.66927   1
  -8   7   4 28.2857 1.99220   2
   8   7  -4 28.0762 1.95534   2
   7  -7  -4 8.96099 1.14770   1
  -7  -7   4 9.33376 1.30151   1
   7  -7  -4 8.00777 1.77019   1
  -7  -7   4 5.80510 0.95628   2
   7  -7  -4 4.59971 0.99303   2
   7  -7  -4 7.44695 1.15569   2
   7   7  -4 5.37364 1.20964   2
  -7   7   4 4.81206 1.38922   2
   7   7  -4 8.15085 1.19445   1
   6  -7  -4 86.8352 3.78008   2
   6  -7  -4 94.6091 3.56492   2
  -6  -7   4 90.7281 3.52405   2
  -6  -7   4 164.131 6.19309   1
   6  -7  -4 170.349 6.32411   1
   6  -7  -4 168.065 6.25977   1
  -6   7   4 81.5472 3.86703   2
   6   7  -4 87.0981 3.72033   2
   6   7  -4 163.932 6.29962   1
  -5  -7   4 215.022 7.66085   1
   5  -7  -4 213.178 7.72323   1
  -5  -7   4 211.118 7.97335   1
   5  -7  -4 215.960 7.83139   1
   5  -7  -4 117.678 4.45309   2
   5  -7  -4 121.111 4.54269   2
  -5  -7   4 116.367 4.39845   2
  -5   7   4 109.494 4.82749   2
   5   7  -4 205.262 8.40171   1
  -5   7   4 214.040 7.87371   1
   4  -7  -4 18.2093 1.77058   1
   4  -7  -4 17.9008 1.62145   1
  -4  -7   4 24.2226 1.99697   1
  -4  -7   4 18.9538 1.92483   1
  -4  -7   4 7.59404 1.37811   2
   4  -7  -4 8.13264 1.13573   2
  -4  -7   4 9.18334 1.33700   2
   4  -7  -4 9.79189 1.22786   2
   4   7  -4 8.92002 1.07991   2
  -4   7   4 9.06555 1.26568   2
  -4   7   4 17.9467 1.30784   1
   4   7  -4 18.7685 1.38262   1
   3  -7  -4 19.3537 1.43574   2
   3  -7  -4 18.5683 1.57066   2
  -3  -7   4 17.4279 1.43599   2
   3  -7  -4 34.8162 2.21077   1
  -3  -7   4 34.4830 2.25294   1
   3  -7  -4 33.4298 2.10840   1
   3   7  -4 20.2646 1.37985   2
  -3   7   4 17.8342 1.44693   2
   3   7  -4 33.6530 1.82363   1
  -3   7   4 36.4683 1.86089   1
  -2  -7   4 164.026 6.19426   1
   2  -7  -4 135.385 6.33175   1
   2  -7  -4 163.800 6.16504   1
  -2  -7   4 158.974 6.09937   1
   2  -7  -4 80.9037 3.76317   2
   2  -7  -4 87.0205 3.51194   2
  -2  -7   4 79.2259 3.50125   2
  -2  -7   4 83.9902 3.40522   2
  -2   7   4 92.2155 3.70536   2
   2   7  -4 90.0521 3.60144   2
  -2   7   4 167.406 6.05064   1
   2   7  -4 161.790 5.98822   1
   1  -7  -4 3.32729 1.04782   2
  -1  -7   4 3.49170 0.97488   2
  -1  -7   4 3.47813 0.79316   2
  -1  -7   4 7.32987 1.55371   1
   1  -7  -4 4.06454 0.92864   1
   1  -7  -4 6.81076 1.83599   1
   1   7  -4 5.37936 0.88943   1
  -1   7   4 5.71258 0.87457   1
  -1   7   4 2.50533 0.63591   2
   1   7  -4 2.20517 0.63275   2
   0  -7   4 45.4633 2.64703   1
   0  -7  -4 45.1275 2.58425   1
   0  -7   4 47.6922 2.45406   1
   0  -7  -4 27.2460 1.65974   2
   0  -7   4 23.4603 1.60510   2
   0  -7   4 24.8284 1.54242   2
   0   7   4 26.1775 1.58410   2
   0   7  -4 24.9728 1.62242   2
   0   7  -4 47.7312 2.19991   1
   0   7   4 46.7251 2.20703   1
   1  -7   4 5.13790 1.25201   1
  -1  -7  -4 2.84315 0.90356   1
   1  -7   4 3.05005 0.92945   1
  -1  -7  -4 1.22640 0.70045   2
   1  -7   4 0.72414 0.50208   2
   1  -7   4 1.55525 0.58472   2
  -1   7  -4 3.54940 0.81014   1
   1   7   4 2.69030 0.61178   1
   1   7   4 0.43425 0.50356   2
  -1   7  -4 3.26678 0.98122   2
   2  -7   4 23.0129 1.74067   1
  -2  -7  -4 26.5618 1.92454   1
   2  -7   4 21.8705 1.95036   1
   2  -7   4 10.4753 1.13907   2
   2  -7   4 11.3623 1.16661   2
  -2  -7  -4 13.8207 1.41184   2
   2   7   4 10.5228 1.07637   2
   2   7   4 6.00546 1.90520   2
  -2   7  -4 11.0149 1.29078   2
   2   7   4 22.0912 1.45285   1
  -2   7  -4 22.7810 1.48113   1
  -3  -7  -4 5.70255 1.44565   2
   3  -7   4 4.43492 1.00592   2
   3  -7   4 5.73990 1.03909   2
  -3  -7  -4 7.61305 1.83633   1
   3  -7   4 11.4482 1.65629   1
   3  -7   4 10.4685 1.42632   1
   3   7   4 11.8873 1.11613   1
   3   7   4 7.12356 1.56339   2
   3   7   4 6.87769 0.98548   2
   4  -7   4 1.18946 0.61445   2
   4  -7   4 1.75760 0.61047   2
   4  -7   4 5.71518 1.29188   1
   4  -7   4 3.02412 0.88589   1
   4   7   4 1.47452 0.82105   2
   4   7   4 1.56712 0.59940   2
   4   7   4 3.78284 0.87424   1
   5  -7   4 361.429 12.4161   1
   5  -7   4 371.896 12.5889   1
   5  -7   4 196.702 6.90364   2
   5  -7   4 198.260 6.79301   2
   5   7   4 177.245 7.21288   2
   5   7   4 345.209 12.8915   1
   6  -7   4 6.74205 1.85146   1
   6  -7   4 3.92989 1.07964   1
   6  -7   4 0.83708 0.54545   2
   6  -7   4 1.89362 1.04695   2
   6   7   4 2.31086 0.59905   1
   6   7   4 1.70461 0.68630   2
   7  -7   4 7.78636 1.16201   1
   7  -7   4 4.87237 0.82826   2
   7   7   4 7.01256 0.93668   1
   8  -7   4 9.54046 0.87117   2
   8  -7   4 16.8242 1.25816   1
   8   7   4 9.25996 1.09380   2
   8   7   4 18.8436 1.21658   1
   9  -7   4 91.2864 3.42273   1
  -9  -7  -4 95.1662 3.40977   1
  -9  -7  -4 45.9114 1.85321   2
   9  -7   4 48.0852 1.93257   2
   9   7   4 91.5472 3.61326   1
   9   7   4 43.1442 2.20375   2
 -10  -7  -4 3.03897 0.52094   2
 -10  -7  -4 5.56386 0.63014   1
  10  -8  -4 21.3178 1.12796   1
 -10  -8   4 22.4550 1.10654   1
  10  -8  -4 13.2623 0.75849   2
 -10  -8   4 10.3214 0.77175   2
   9  -8  -4 3.38364 0.59940   2
  -9  -8   4 2.84802 0.66319   2
  -9  -8   4 7.16821 0.86219   1
   9  -8  -4 6.96472 0.78130   1
  -8  -8   4 5.56188 0.96637   1
   8  -8  -4 5.70433 0.85594   1
   8  -8  -4 2.89929 0.69159   2
  -8  -8   4 1.42739 0.49864   2
  -8   8   4 7.09695 1.00761   1
   8   8  -4 1.67852 1.08520   2
  -8   8   4 4.16433 1.22000   2
   7  -8  -4 0.34464 0.51729   1
   7  -8  -4 -0.4498 0.82629   1
   7  -8  -4 -0.6283 0.44140   2
   7  -8  -4 0.06335 0.51479   2
  -7  -8   4 -0.3654 0.49677   2
  -7   8   4 1.29282 0.57723   1
  -7   8   4 -0.4500 0.72619   2
   7   8  -4 2.18410 0.86312   2
  -6  -8   4 0.35898 0.77954   1
   6  -8  -4 0.56397 0.63180   1
   6  -8  -4 2.36198 0.80259   1
   6  -8  -4 -0.1583 0.55492   2
  -6  -8   4 0.71367 0.59303   2
   6  -8  -4 0.90554 0.51144   2
   6   8  -4 -0.5481 0.71466   2
  -6   8   4 1.01867 0.72435   2
  -6   8   4 0.91473 0.55104   1
   6   8  -4 0.49421 0.66203   1
  -5  -8   4 3.28678 0.89165   2
   5  -8  -4 2.33625 0.56169   2
   5  -8  -4 4.59773 1.12167   1
   5  -8  -4 3.70878 0.87533   1
   5   8  -4 2.17954 0.71393   2
  -5   8   4 4.30210 1.12807   2
   5   8  -4 5.36499 1.06587   1
  -5   8   4 7.20142 0.93444   1
   4  -8  -4 6.42027 1.14945   2
  -4  -8   4 9.53068 1.18818   2
   4  -8  -4 17.4262 1.65249   1
  -4  -8   4 16.2758 1.74744   1
   4  -8  -4 15.4747 1.42569   1
  -4   8   4 9.06182 1.23871   2
   4   8  -4 8.76186 1.11932   2
  -4   8   4 15.5895 1.23811   1
   4   8  -4 16.7023 1.32345   1
   3  -8  -4 1.36782 0.74959   2
  -3  -8   4 1.92884 0.60082   2
   3  -8  -4 2.78121 0.84868   2
   3  -8  -4 4.45347 1.34469   1
  -3  -8   4 5.55033 1.47679   1
   3  -8  -4 3.41810 0.83869   1
   3   8  -4 2.94749 0.73372   1
  -3   8   4 2.82340 0.86099   1
  -3   8   4 3.67307 1.06000   2
   3   8  -4 1.10596 0.63605   2
   2  -8  -4 47.3962 2.44866   2
   2  -8  -4 45.7096 2.36725   2
  -2  -8   4 47.5678 2.17907   2
   2  -8  -4 90.1123 3.78502   1
  -2  -8   4 85.2172 3.77693   1
  -2  -8   4 92.5858 4.01157   1
   2  -8  -4 93.9336 3.96581   1
   2   8  -4 89.2655 3.69216   1
  -2   8   4 87.5788 3.72359   1
   2   8  -4 46.7795 2.33798   2
  -2   8   4 46.6720 2.37640   2
  -1  -8   4 44.7212 2.42379   1
   1  -8  -4 49.9348 2.66583   1
  -1  -8   4 48.8811 2.70040   1
  -1  -8   4 24.6206 1.47979   2
   1  -8  -4 23.9083 1.51600   2
  -1  -8   4 26.2090 1.66201   2
   1   8  -4 23.7622 1.62840   2
  -1   8   4 23.7560 1.60013   2
  -1   8   4 44.1029 2.24245   1
   1   8  -4 47.1002 2.27216   1
   0  -8   4 5.15918 1.24482   1
   0  -8  -4 3.56831 0.91573   1
   0  -8   4 5.21630 1.49661   1
   0  -8   4 4.39948 1.02895   2
   0  -8  -4 2.72297 0.64298   2
   0   8  -4 2.65899 0.88512   1
   0   8   4 2.72257 0.63425   1
   0   8  -4 3.20759 1.00044   2
   1  -8   4 9.46074 1.42000   1
  -1  -8  -4 11.2387 1.56025   1
   1  -8   4 14.8633 1.68880   1
   1  -8   4 6.52651 0.92991   2
  -1  -8  -4 5.47149 1.02746   2
   1  -8   4 5.77805 0.99478   2
  -1   8  -4 5.89011 1.14012   2
   1   8   4 5.45744 0.95647   2
   1   8   4 12.0104 1.11254   1
  -1   8  -4 12.4341 1.13213   1
  -2  -8  -4 5.85004 1.53859   1
   2  -8   4 5.94755 1.42347   1
   2  -8   4 1.87076 0.75840   1
  -2  -8  -4 4.11417 1.09660   2
   2  -8   4 0.49369 0.53557   2
   2  -8   4 1.48558 0.55377   2
   2   8   4 0.51577 0.55162   2
  -2   8  -4 0.34784 0.63605   2
  -2   8  -4 3.88225 0.89290   1
   2   8   4 2.91668 0.85072   1
   3  -8   4 130.694 5.12870   1
  -3  -8  -4 129.352 5.01134   1
   3  -8   4 128.914 5.05164   1
  -3  -8  -4 64.0965 2.76865   2
   3  -8   4 64.1798 2.74896   2
   3  -8   4 69.6973 2.92425   2
   3   8   4 59.6581 2.90101   2
  -3   8  -4 64.4359 3.09111   2
  -3   8  -4 121.657 4.92379   1
   3   8   4 123.498 4.99691   1
   4  -8   4 0.35471 0.46690   2
   4  -8   4 -0.2705 0.46776   2
   4  -8   4 -0.7967 0.70956   1
   4  -8   4 -0.0956 0.66405   1
   4   8   4 -0.2549 0.49838   1
  -4   8  -4 0.35453 0.70266   2
   4   8   4 0.31289 0.52886   2
   5  -8   4 6.25924 1.38271   1
   5  -8   4 5.75604 1.08196   1
   5  -8   4 1.29832 0.49003   2
   5  -8   4 1.38847 0.51425   2
  -5   8  -4 3.47167 1.15011   2
   5   8   4 0.89131 0.56176   2
  -5   8  -4 3.40099 0.93835   1
   5   8   4 3.71082 0.82368   1
   6  -8   4 0.81640 0.54662   1
   6  -8   4 -1.1622 0.85469   1
  -6  -8  -4 0.41762 0.61284   1
   6  -8   4 0.22691 0.38759   2
   6  -8   4 0.99556 0.56162   2
  -6   8  -4 -0.3374 0.75578   2
   6   8   4 0.10046 0.56211   2
  -6   8  -4 0.49187 0.58292   1
   6   8   4 0.24382 0.49481   1
  -7  -8  -4 32.9788 1.59261   1
   7  -8   4 32.5896 1.81013   1
  -7  -8  -4 14.8481 0.95154   2
   7  -8   4 15.4217 1.02671   2
   7   8   4 14.6247 1.20152   2
  -7   8  -4 15.1376 1.36909   2
  -7   8  -4 31.8910 1.67646   1
   7   8   4 32.8140 1.69135   1
  -8  -8  -4 44.1663 1.80614   1
   8  -8   4 44.4157 1.86461   1
   8  -8   4 20.5423 1.08506   2
  -8  -8  -4 21.1381 1.02326   2
  -8   8  -4 23.0495 1.54437   2
   8   8   4 17.1998 1.40991   2
   8   8   4 41.9275 1.97291   1
  -8   8  -4 42.8464 2.61856   1
   8  -9  -4 -0.0218 0.34520   2
   8  -9  -4 0.73566 0.58385   1
   7  -9  -4 10.0138 1.42012   1
   7  -9  -4 6.72165 0.81924   1
   7  -9  -4 4.15425 0.63377   2
  -7   9   4 6.16672 1.00687   1
  -7   9   4 4.72516 1.20972   2
   6  -9  -4 7.49477 0.83685   2
   6  -9  -4 8.88063 0.85007   2
   6  -9  -4 17.5463 1.27409   1
   6  -9  -4 20.7718 1.46936   1
  -6   9   4 20.0520 1.30728   1
   6   9  -4 19.3111 1.84848   1
   6   9  -4 8.04841 1.44765   2
  -6   9   4 11.0334 1.23475   2
   5  -9  -4 27.1266 1.47192   2
   5  -9  -4 27.8753 1.44135   2
   5  -9  -4 48.9595 2.41214   1
   5  -9  -4 47.2869 2.31200   1
   5   9  -4 52.3666 2.36040   1
  -5   9   4 51.6521 2.31338   1
  -5   9   4 29.0706 1.74672   2
   5   9  -4 28.7125 1.77268   2
   4  -9  -4 22.8630 1.42780   2
  -4  -9   4 23.4063 1.47617   2
   4  -9  -4 22.4134 1.31961   2
   4  -9  -4 46.0300 2.25886   1
   4  -9  -4 43.9424 2.32810   1
  -4  -9   4 42.9314 2.33871   1
  -4   9   4 23.7917 1.56438   2
   4   9  -4 25.3379 1.58763   2
   4   9  -4 48.2190 2.24125   1
  -4   9   4 46.5366 2.19688   1
   3  -9  -4 -0.1074 0.64959   1
   3  -9  -4 0.17468 0.76049   1
  -3  -9   4 -0.6460 0.70019   1
   3  -9  -4 0.88966 0.74212   2
   3  -9  -4 0.12743 0.43982   2
  -3  -9   4 -0.3993 0.47706   2
   3   9  -4 -0.3330 0.61764   2
  -3   9   4 0.27814 0.62049   2
  -3   9   4 0.88318 0.55512   1
   3   9  -4 0.77107 0.63239   1
   2  -9  -4 1.24059 0.68401   1
  -2  -9   4 2.61940 1.37548   1
   2  -9  -4 0.52313 0.46464   2
   2   9  -4 0.33486 0.63328   2
  -2   9   4 0.67907 0.57438   2
   2   9  -4 0.96314 0.65489   1
  -2   9   4 1.55193 0.57841   1
  -1  -9   4 7.83523 1.47847   1
  -1  -9   4 7.33542 1.38297   1
   1  -9  -4 7.16723 1.35603   1
   1  -9  -4 2.76507 0.81170   2
  -1  -9   4 4.26416 0.82804   2
  -1   9   4 6.44626 0.93961   1
   1   9  -4 6.07465 0.98853   1
  -1   9   4 3.54200 0.94359   2
   1   9  -4 3.07538 1.00184   2
   0  -9  -4 32.6034 1.64295   2
   0  -9   4 31.6872 1.79595   2
   0  -9   4 32.0728 1.66761   2
   0  -9  -4 60.8724 2.85455   1
   0  -9   4 59.1980 2.94136   1
   0  -9   4 60.1964 2.78203   1
   0   9   4 29.0192 1.74594   2
   0   9  -4 30.0616 1.82220   2
   0   9   4 56.2914 2.63311   1
   0   9  -4 56.2173 2.60403   1
   1  -9   4 0.22333 0.53345   2
   1  -9   4 -0.4417 0.46023   2
  -1  -9  -4 0.29484 0.47113   2
   1  -9   4 0.21359 0.65969   1
  -1  -9  -4 0.01162 0.78759   1
  -1   9  -4 0.33895 0.51551   1
   1   9   4 0.35767 0.51600   1
   1   9   4 -0.2266 0.69014   2
  -1   9  -4 -0.0406 0.62057   2
   2  -9   4 1.00419 0.47528   2
  -2  -9  -4 0.95381 0.55046   2
   2  -9   4 0.29869 0.39778   2
   2  -9   4 0.46298 0.66820   1
   2  -9   4 1.53639 0.64881   1
  -2  -9  -4 -0.2643 0.70514   1
   2   9   4 0.02934 0.46631   1
  -2   9  -4 -0.0273 0.51819   1
  -2   9  -4 -0.0626 0.62872   2
   2   9   4 0.34135 0.53280   2
   3  -9   4 5.11014 1.07385   1
  -3  -9  -4 6.96229 1.54592   1
   3  -9   4 7.45113 1.20987   1
   3  -9   4 3.12950 0.73807   2
  -3  -9  -4 2.44586 0.78500   2
   3  -9   4 2.71203 0.75311   2
   3   9   4 5.62797 0.90081   1
  -3   9  -4 6.90473 0.95566   1
  -3   9  -4 2.59663 0.73466   2
   3   9   4 5.34326 0.96935   2
   4  -9   4 18.2446 1.43179   1
   4  -9   4 19.2890 1.38568   1
   4  -9   4 10.2338 0.96163   2
   4  -9   4 10.3840 0.89359   2
   4   9   4 10.1002 1.12028   2
   4   9   4 21.1270 1.30184   1
  -4   9  -4 20.6606 1.40622   1
   5  -9   4 20.6262 1.47231   1
   5  -9   4 20.1698 1.34098   1
   5  -9   4 10.9720 0.83029   2
   5  -9   4 11.2438 0.86334   2
   5   9   4 8.47076 1.06212   2
  -5   9  -4 9.05285 1.18250   2
  -5   9  -4 20.9082 1.28783   1
   5   9   4 20.6664 1.28582   1
   6  -9   4 30.2380 1.38863   2
   6  -9   4 30.3858 1.33147   2
  -6   9  -4 62.5945 2.60441   1
   6   9   4 61.4270 2.59929   1
  -6   9  -4 29.1402 1.69518   2
   6   9   4 28.1970 1.67327   2
   7  -9   4 15.6904 0.82189   2
   7  -9   4 30.3716 1.40274   1
   6 -10  -4 6.72925 0.78035   2
   6 -10  -4 7.20442 0.70218   2
   6 -10  -4 17.8086 1.06131   1
   6 -10  -4 14.7952 1.27100   1
   5 -10  -4 -0.2854 0.59628   1
   5 -10  -4 0.03324 0.56782   1
   5 -10  -4 0.69373 0.58219   2
   5 -10  -4 0.24653 0.31604   2
   4 -10  -4 -0.4815 0.78143   1
   4 -10  -4 -0.0533 0.49296   1
   4 -10  -4 -0.1589 0.34616   2
   4  10  -4 0.39846 1.45093   2
  -4  10   4 -0.3267 0.70019   2
  -4  10   4 0.24710 0.55933   1
  -3 -10   4 0.68444 0.46039   2
   3 -10  -4 0.80009 0.34027   2
  -3 -10   4 3.38165 1.04746   1
   3 -10  -4 1.02471 0.55972   1
  -3  10   4 1.14532 0.66080   2
   3  10  -4 0.70619 0.80721   2
   3  10  -4 1.70921 0.86700   1
  -3  10   4 3.37459 0.82790   1
   2 -10  -4 25.8170 1.56767   1
  -2 -10   4 25.3684 1.59748   1
   2 -10  -4 12.3832 0.85081   2
  -2 -10   4 13.0128 0.88499   2
  -2  10   4 12.0033 1.17574   2
   2  10  -4 11.6954 1.29089   2
  -2  10   4 25.9478 1.47012   1
   2  10  -4 27.0348 1.58372   1
   1 -10  -4 4.46346 0.67834   2
  -1 -10   4 4.54439 0.65092   2
  -1 -10   4 10.9820 1.29897   1
   1 -10  -4 11.3929 1.19834   1
   1  10  -4 6.25049 1.08017   2
  -1  10   4 7.26895 1.00362   2
   1  10  -4 11.0960 1.18945   1
  -1  10   4 11.2442 1.01870   1
   0 -10   4 10.4966 0.82222   2
   0 -10  -4 9.74113 0.83106   2
   0 -10  -4 22.5113 1.50088   1
   0 -10   4 21.7100 1.47541   1
   0 -10   4 20.1766 1.59273   1
   0  10  -4 10.8603 1.19606   2
   0  10   4 9.51176 1.05156   2
   0  10  -4 22.7284 1.43802   1
   0  10   4 21.7784 1.32593   1
   1 -10   4 -0.1972 0.55036   1
  -1 -10  -4 0.25283 0.62841   1
   1 -10   4 0.69725 0.63765   1
   1 -10   4 -0.4306 0.31770   2
   1 -10   4 -0.5717 0.56156   2
  -1 -10  -4 -0.1379 0.40708   2
  -1  10  -4 -0.0755 0.68486   2
   1  10   4 -0.6958 0.50962   1
   2 -10   4 4.09351 0.96440   1
  -2 -10  -4 2.86653 0.72355   1
   2 -10   4 3.15709 0.65609   1
   2 -10   4 3.23909 0.61393   2
   2 -10   4 1.50872 0.46026   2
  -2 -10  -4 1.55079 0.67907   2
  -2  10  -4 0.57285 0.71864   2
   2  10   4 0.40105 0.57592   2
  -2  10  -4 4.83850 1.00523   1
   2  10   4 3.21626 0.81474   1
   3 -10   4 3.09616 0.87013   1
   3 -10   4 3.98472 0.79636   1
   3 -10   4 0.51070 0.39187   2
   3 -10   4 0.73352 0.53318   2
   3  10   4 3.31418 0.95695   2
  -3  10  -4 1.59045 0.78680   2
   3  10   4 3.73645 0.79405   1
  -3  10  -4 1.98849 0.70273   1
   4 -10   4 3.79883 0.82432   1
   4 -10   4 1.89797 0.59132   1
   4 -10   4 0.79675 0.35374   2
   4 -10   4 0.68097 0.32388   2
   5 -10   4 1.18955 0.33873   2
   5 -10   4 2.23513 0.65790   1
   3 -11  -4 29.0977 1.39296   1
   3 -11  -4 15.6507 0.77768   2
   2 -11  -4 20.6687 0.95194   2
   2 -11  -4 36.6501 1.64399   1
  -1 -11   4 9.32991 0.66683   2
  -1 -11   4 17.6523 1.08932   1
   1 -11  -4 15.9061 1.06929   1
   0 -11  -4 9.54119 0.73289   2
   0 -11   4 11.8857 0.68234   2
   0 -11   4 23.5617 1.23336   1
   0 -11  -4 23.0176 1.28544   1
   1 -11   4 3.47752 0.47632   2
   1 -11   4 5.58155 0.76220   1
 -14   0   5 0.08825 0.52739   2
 -14   0   5 0.47046 0.46008   1
 -13   0   5 0.38096 0.58123   1
  11   0  -5 -0.6710 1.15410   2
  11   0  -5 -0.8832 0.86968   1
  10   0  -5 1.86945 1.01218   2
  10   0  -5 -0.0229 0.78708   1
 -10   0   5 2.48424 0.97370   1
   9   0  -5 0.47687 0.84214   2
  -9   0   5 0.24389 0.98299   2
   9   0  -5 0.36160 0.70883   1
  -9   0   5 0.22104 0.90034   1
  -8   0   5 -1.4185 1.04563   2
   8   0  -5 -1.0628 0.73917   2
   8   0  -5 0.68372 1.33788   2
  -8   0   5 2.36341 1.00742   1
   8   0  -5 0.55185 0.68289   1
   6   0  -5 2.20471 1.76792  -2
   6   0  -5 2.20471 1.76792   1
   5   0  -5 -0.5932 1.01790  -2
   5   0  -5 -0.5932 1.01790   1
  -4   0   5 -0.8949 0.94048  -2
  -4   0   5 -0.8949 0.94048   1
   4   0  -5 0.45044 0.69404  -2
   4   0  -5 0.45044 0.69404   1
  -3   0   5 1.00252 0.79062  -2
  -3   0   5 1.00252 0.79062   1
  -2   0   5 0.00040 0.23742   1
   2   0  -5 0.03703 0.19752   1
  -2   0   5 -0.1595 0.23071   2
   2   0  -5 0.45596 0.19702   2
   1   0  -5 0.41577 0.19529   2
  -1   0   5 0.01610 0.18821   2
  -1   0   5 1.17722 0.33368   1
   0   0   5 -0.0176 0.16002   1
   0   0  -5 0.27464 0.17595   1
   0   0  -5 0.24344 0.17292   2
   0   0   5 0.08584 0.17517   2
  -1   0  -5 0.44844 0.19718   1
  -1   0  -5 0.09195 0.18466   1
  -1   0  -5 1.29740 0.39787   2
  -1   0  -5 -0.0982 0.27167   2
  -2   0  -5 0.56997 0.24730   1
  -2   0  -5 0.06788 0.26284   1
  -2   0  -5 0.34747 0.28727   2
  -2   0  -5 0.22889 0.31990   2
   3   0   5 0.00692 0.44189   2
  -3   0  -5 0.42089 0.42183   2
  -3   0  -5 0.35028 0.40852   2
  -3   0  -5 0.31779 0.35116   1
  -3   0  -5 0.16882 0.38394   1
   3   0   5 -0.3199 0.45670   1
  -4   0  -5 -0.3376 0.66826   2
   4   0   5 -0.3070 0.42782   2
   4   0   5 0.58784 0.43069   1
  -4   0  -5 0.39038 0.66107   1
  -5   0  -5 -0.1460 1.16641   1
   5   0   5 -0.2539 0.46135   1
   5   0   5 0.33678 0.52205   2
  -5   0  -5 -0.5356 1.23280   2
   6   0   5 -0.0286 0.49858   2
   6   0   5 -0.8869 0.92917   2
   6   0   5 0.86833 0.96854   2
   6   0   5 0.03030 0.47826   1
   6   0   5 -0.8888 1.08584   1
   6   0   5 0.35518 0.93061   1
   7   0   5 -0.7606 0.92660   1
   7   0   5 1.22078 0.99847   1
   7   0   5 -0.5698 0.47369   1
   7   0   5 1.08470 1.08613   2
   7   0   5 1.27545 0.93862   2
   8   0   5 -0.8459 0.87753   1
   8   0   5 -0.3224 0.50836   1
   8   0   5 -0.7818 0.93958   1
   8   0   5 -0.3522 0.89174   2
   8   0   5 -0.2641 0.65131   2
   9   0   5 1.35563 0.86787   2
   9   0   5 -0.1658 0.64968   2
   9   0   5 0.29115 0.52433   1
   9   0   5 -0.1633 0.84200   1
  10   0   5 0.24092 0.51409   1
  10   0   5 -0.0288 0.77386   1
  10   0   5 -0.1051 0.68482   2
  10   0   5 1.30568 0.82382   2
  11   0   5 0.30278 0.53764   1
  11   0   5 0.16571 0.73333   1
  11   0   5 0.41728 0.74834   2
  12   0   5 0.84777 0.61078   1
  12   0   5 -0.5610 0.73341   2
 -14  -1   5 1.45966 0.54792   2
 -14  -1   5 1.56947 0.61694   1
 -14   1   5 1.58508 0.58412   1
 -14   1   5 -0.3491 0.58462   2
 -13  -1   5 29.5029 1.86373   2
 -13  -1   5 50.7607 2.64224   1
 -13   1   5 52.8057 2.67829   1
 -13   1   5 27.7284 1.87053   2
 -12  -1   5 -0.3966 0.77029   1
  11  -1  -5 156.325 5.95434   1
 -11  -1   5 149.509 5.57114   1
  11  -1  -5 81.1299 3.86168   2
 -11  -1   5 76.7121 3.33779   2
  11   1  -5 79.9759 3.87339   2
  11   1  -5 149.789 5.92974   1
  10  -1  -5 288.035 10.6172   2
 -10  -1   5 280.953 9.89118   2
  10  -1  -5 516.818 18.4735   1
 -10  -1   5 519.592 17.5181   1
  10   1  -5 288.337 10.6105   2
  10   1  -5 537.016 18.4780   1
   9  -1  -5 12.2527 1.69966   1
   9  -1  -5 11.2891 1.41648   1
  -9  -1   5 4.63364 1.33853   2
   9  -1  -5 7.21401 1.53166   2
   9  -1  -5 5.58206 1.75825   2
   9   1  -5 4.58814 1.51436   2
   9   1  -5 13.6548 1.46551   1
   8  -1  -5 4.41598 1.36123   2
   8  -1  -5 0.83076 0.99249   2
  -8  -1   5 2.82634 0.85060   2
   8  -1  -5 2.58673 0.94670   1
  -8  -1   5 1.93557 0.80414   1
   8  -1  -5 2.38265 0.72728   1
   8   1  -5 3.33205 0.80646   1
   8   1  -5 0.65075 0.81015   2
   7  -1  -5 101.640 4.01251   2
   7  -1  -5 159.329 5.92961   1
   7   1  -5 157.564 5.91649   1
   7   1  -5 92.7420 3.88522   2
   6  -1  -5 920.678 30.9738  -2
   6  -1  -5 920.678 30.9738   1
   6  -1  -5 882.134 35.9170  -2
   6  -1  -5 882.134 35.9170   1
   6   1  -5 375.762 15.5239   2
   6   1  -5 670.017 26.9832   1
   6   1  -5 897.004 30.9357  -2
   6   1  -5 897.004 30.9357   1
  -5  -1   5 763.906 32.2767  -2
  -5  -1   5 763.906 32.2767   1
   5  -1  -5 858.351 32.2576  -2
   5  -1  -5 858.351 32.2576   1
   5   1  -5 565.946 22.7453   1
  -5   1   5 803.454 32.3009  -2
  -5   1   5 803.454 32.3009   1
   5   1  -5 347.907 14.2160   2
  -4  -1   5 407.293 16.4165   2
  -4  -1   5 628.951 25.1401   1
  -4   1   5 941.997 37.3347  -2
  -4   1   5 941.997 37.3347   1
   3  -1  -5 40.1256 2.00200   1
  -3  -1   5 43.5825 2.13841   1
  -3  -1   5 27.9645 1.48051   2
   3  -1  -5 23.4616 1.32555   2
  -3   1   5 41.8149 2.09199   1
  -3   1   5 24.4782 1.35142   2
   3   1  -5 66.8106 3.06933  -2
   3   1  -5 66.8106 3.06933   1
  -2  -1   5 290.624 11.2493   2
   2  -1  -5 258.507 11.0981   2
   2  -1  -5 444.099 18.0970   1
  -2  -1   5 467.052 18.1869   1
  -2   1   5 281.264 11.1117   2
   2   1  -5 281.251 11.1924   2
  -2   1   5 443.894 18.0644   1
   2   1  -5 469.414 18.3291   1
   1  -1  -5 1071.67 41.6426   2
  -1  -1   5 999.830 41.8224   2
   1  -1  -5 1847.50 77.1203   1
  -1  -1   5 1982.40 77.3682   1
  -1   1   5 1134.83 41.5361   2
   1   1  -5 1034.09 41.6838   2
  -1   1   5 2050.76 77.0080   1
   1   1  -5 1962.18 77.3828   1
   0  -1  -5 280.968 11.1061   1
   0  -1  -5 166.837 6.60818   2
   0   1  -5 166.401 6.86783   2
   0   1  -5 283.204 11.3313   1
  -1  -1  -5 1030.74 40.8893   2
  -1  -1  -5 1075.53 40.9013   2
  -1   1  -5 1031.62 41.1844   2
  -1   1  -5 1971.04 77.5410   1
  -2  -1  -5 22.2049 1.06921   1
  -2  -1  -5 23.7649 1.07334   1
  -2  -1  -5 12.9842 0.73247   2
  -2  -1  -5 12.7656 0.71775   2
  -2   1  -5 12.2986 0.99235   2
  -2   1  -5 12.0372 1.08020   2
  -2   1  -5 24.1437 1.32279   1
  -2   1  -5 22.5050 1.33077   1
  -3  -1  -5 52.3323 2.36382   2
   3  -1   5 49.1962 2.28587   2
  -3  -1  -5 53.8907 2.44146   2
  -3  -1  -5 95.5271 3.89006   1
   3  -1   5 86.9379 3.54708   1
  -3  -1  -5 94.6010 3.87155   1
  -3   1  -5 53.7214 2.74707   2
   3   1   5 52.6038 2.23247   2
  -3   1  -5 58.5472 2.75120   2
  -3   1  -5 97.6856 4.15449   1
  -3   1  -5 89.3103 4.12851   1
   3   1   5 92.0775 3.56366   1
   4  -1   5 212.023 7.50512   2
  -4  -1  -5 202.294 8.42669   2
   4  -1   5 369.439 12.8151   1
  -4  -1  -5 361.680 14.7556   1
   4   1   5 204.740 7.40906   2
  -4   1  -5 203.747 8.81087   2
  -4   1  -5 344.752 14.8917   1
   4   1   5 383.263 12.8286   1
   5  -1   5 63.8333 2.75970   1
   5  -1   5 36.2193 1.92231   2
   5   1   5 57.2531 3.42853   1
   5   1   5 64.8006 2.67142   1
   5   1   5 32.2000 2.52557   2
   5   1   5 35.7158 1.76593   2
   6  -1   5 147.283 5.44673   1
   6  -1   5 139.865 6.49635   1
   6  -1   5 71.1712 4.01715   2
   6  -1   5 78.9457 3.32261   2
   6   1   5 138.556 6.36241   1
   6   1   5 140.838 5.41239   1
   6   1   5 142.795 5.33113   1
   6   1   5 76.1734 3.90308   2
   6   1   5 77.5010 3.24386   2
   6   1   5 74.3038 3.17892   2
   7  -1   5 6.99978 2.03818   1
   7  -1   5 6.93507 0.94412   1
   7  -1   5 1.99577 1.12453   2
   7   1   5 5.82458 0.93326   1
   7   1   5 4.84866 1.31243   1
   7   1   5 5.22349 1.69072   1
   7   1   5 1.56667 0.93407   2
   7   1   5 2.78877 0.93861   2
   7   1   5 1.23904 0.86442   2
   8  -1   5 81.7109 4.34094   1
   8  -1   5 85.7037 3.61519   1
   8  -1   5 45.4605 2.41953   2
   8  -1   5 44.2327 2.83414   2
   8   1   5 41.6852 2.78271   2
   8   1   5 45.1334 2.31859   2
   8   1   5 45.9338 2.41740   2
   8   1   5 81.4503 3.48889   1
   8   1   5 86.0161 3.60725   1
   8   1   5 81.3260 4.24479   1
   9  -1   5 23.1868 2.28573   1
   9  -1   5 22.0400 1.56780   1
   9  -1   5 14.1413 1.96165   2
   9  -1   5 11.9674 1.42822   2
   9   1   5 11.0063 1.34680   2
   9   1   5 9.82877 1.47330   2
   9   1   5 14.3880 1.69039   2
   9   1   5 25.5032 1.70656   1
   9   1   5 22.2757 1.56088   1
   9   1   5 24.1112 2.17089   1
  10  -1   5 2.10649 0.75902   1
  10  -1   5 0.09394 0.70178   2
  10  -1   5 1.51790 0.93693   2
  10   1   5 1.15783 0.78324   2
  10   1   5 0.45989 0.83806   2
  10   1   5 4.10437 0.96226   1
  10   1   5 1.35814 0.87462   1
  11  -1   5 71.6509 3.29145   1
  11  -1   5 74.8423 3.68806   1
  11  -1   5 34.5862 2.18810   2
  11   1   5 77.5278 3.29373   1
  11   1   5 84.2974 4.67749   1
  11   1   5 38.6492 2.23915   2
  11   1   5 36.9979 2.18305   2
  12  -1   5 16.9616 1.15702   1
  12  -1   5 5.39124 1.20452   2
  12   1   5 15.1200 1.15654   1
  12   1   5 6.48024 1.28626   2
 -14  -2   5 0.39310 0.49752   2
 -14  -2   5 0.82518 0.48952   1
 -14   2   5 -0.4501 0.66788   2
 -14   2   5 2.08878 0.64119   1
 -13  -2   5 0.64512 0.72329   2
 -13  -2   5 -0.0760 0.55570   1
 -13  -2   5 0.25911 0.65819   1
 -13   2   5 0.26937 0.71757   2
 -12  -2   5 10.2985 1.11469   1
  12  -2  -5 10.7554 2.02801   1
 -12  -2   5 4.35969 1.08875   2
 -12   2   5 10.1154 1.35173   1
 -12   2   5 6.23622 1.40490   2
  11  -2  -5 5.70499 1.78694   2
  11  -2  -5 7.63329 1.74696   2
 -11  -2   5 7.91226 1.15190   2
  11  -2  -5 12.3731 1.55894   1
 -11  -2   5 13.7425 1.26577   1
 -11   2   5 16.5090 1.73167   1
  11   2  -5 15.0316 1.70238   1
 -11   2   5 9.03966 1.63891   2
  11   2  -5 6.17130 2.01653   2
 -10  -2   5 8.65696 1.16980   2
  10  -2  -5 7.53714 1.61047   2
  10  -2  -5 8.07981 1.62958   2
  10  -2  -5 14.7532 1.51004   1
 -10  -2   5 14.6644 1.33907   1
  10  -2  -5 12.0617 1.58817   1
 -10   2   5 8.13635 1.93244   2
  10   2  -5 9.68905 1.81585   2
  10   2  -5 12.9298 1.55171   1
  -9  -2   5 19.2683 1.46642   1
   9  -2  -5 16.3995 1.65068   1
   9  -2  -5 20.0928 1.52571   1
  -9  -2   5 8.39774 1.21823   2
   9  -2  -5 10.0088 1.57905   2
   9  -2  -5 6.91603 1.54903   2
   9   2  -5 15.5553 1.51334   1
   9   2  -5 7.33740 1.59352   2
   8  -2  -5 2.80041 0.88815   2
  -8  -2   5 2.22979 0.77334   2
   8  -2  -5 5.09464 1.07700   1
  -8  -2   5 4.69175 1.19784   1
   8  -2  -5 5.73506 1.34152   1
   8   2  -5 3.05594 0.84701   2
   8   2  -5 5.59635 1.28275   1
   7  -2  -5 54.4856 2.60123   2
   7  -2  -5 50.1694 2.51399   2
  -7  -2   5 54.1395 2.49651   2
   7  -2  -5 92.6795 3.72453   1
   7  -2  -5 90.3402 3.70868   1
  -7  -2   5 95.6125 3.74054   1
   7   2  -5 52.5678 2.46799   2
   7   2  -5 91.4304 3.73835   1
   6  -2  -5 79.5960 4.04600   2
   6  -2  -5 79.4672 3.38950   2
   6  -2  -5 130.559 6.09470   1
   6  -2  -5 131.692 4.95006   1
   6   2  -5 140.346 6.18156   1
   6   2  -5 124.320 4.95074   1
   6   2  -5 84.0071 4.14522   2
   6   2  -5 74.6960 3.21096   2
   5  -2  -5 0.14944 0.73034   2
   5  -2  -5 1.10964 0.57473   2
   5  -2  -5 0.54425 0.59141   1
   5  -2  -5 0.30992 0.57286   1
  -5   2   5 0.13017 0.88986   1
   5   2  -5 0.65488 0.60692   1
  -5   2   5 -0.1304 0.75343   2
   5   2  -5 0.25988 0.55707   2
   4  -2  -5 479.863 18.9480   1
  -4  -2   5 449.834 18.9100   1
   4  -2  -5 262.125 10.8445   2
  -4  -2   5 253.062 10.9421   2
   4   2  -5 275.981 10.9567   2
  -4   2   5 269.497 10.8977   2
  -4   2   5 461.156 18.8803   1
   4   2  -5 477.958 18.8432   1
  -3  -2   5 16.7358 1.29043   1
   3  -2  -5 17.0469 1.08508   1
  -3  -2   5 9.64762 0.95546   2
   3  -2  -5 10.0972 0.80041   2
  -3   2   5 16.7551 1.21982   1
   3   2  -5 17.1484 1.65123   1
  -3   2   5 10.3592 0.88430   2
  -2  -2   5 0.11913 0.39654   2
   2  -2  -5 0.22679 0.20975   2
  -2  -2   5 -0.2615 0.40479   1
   2  -2  -5 0.03431 0.22811   1
  -2   2   5 0.03678 0.24965   2
   2   2  -5 -0.0508 0.26806   2
   2   2  -5 -0.1441 0.27900   1
   1  -2  -5 231.214 9.20089   2
  -1  -2   5 234.219 9.53410   2
   1  -2  -5 393.432 15.8370   1
  -1  -2   5 399.775 16.1473   1
   1   2  -5 217.944 9.49684   2
  -1   2   5 244.738 9.20534   2
   1   2  -5 394.710 16.1257   1
  -1   2   5 421.593 15.8564   1
   0   2  -5 19.2769 1.17639   1
   0   2  -5 11.2377 0.92339   2
  -1   2  -5 249.650 10.2188   1
  -1   2  -5 141.179 6.06499   2
   2   2   5 117.429 4.60649   1
  -2   2  -5 126.599 5.44874   1
  -2   2  -5 132.704 5.48830   1
   2   2   5 64.7051 2.75415   2
  -2   2  -5 73.3641 3.54767   2
  -2   2  -5 76.1054 3.46850   2
   3  -2   5 187.666 6.91303   1
   3  -2   5 103.218 4.09583   2
  -3   2  -5 103.466 5.01110   2
   3   2   5 105.392 3.97093   2
  -3   2  -5 110.488 4.95434   2
  -3   2  -5 201.533 8.14228   1
  -3   2  -5 191.809 8.17001   1
   3   2   5 185.286 6.89202   1
   4  -2   5 144.194 5.60503   2
   4  -2   5 269.987 9.71926   1
  -4   2  -5 154.739 6.84121   2
   4   2   5 146.220 5.48330   2
  -4   2  -5 282.103 11.4927   1
   4   2   5 265.292 9.69719   1
   5  -2   5 179.351 6.70453   2
   5  -2   5 325.587 11.7013   1
   5   2   5 171.177 7.58326   2
   5   2   5 177.868 6.31710   2
   5   2   5 181.402 6.58082   2
   5   2   5 343.911 11.7046   1
  -5   2  -5 329.842 13.9747   1
   5   2   5 310.758 13.3243   1
   5   2   5 332.432 11.2521   1
   6  -2   5 5.03002 1.02597   2
   6  -2   5 8.12607 0.94336   1
   6  -2   5 8.21020 1.85639   1
   6   2   5 3.88022 1.11511   2
   6   2   5 5.36581 1.63999   2
   6   2   5 3.82353 0.83343   2
   6   2   5 9.60793 1.79139   1
   6   2   5 6.89209 0.93817   1
   6   2   5 8.05974 1.24273   1
   7  -2   5 50.5314 2.42972   1
   7  -2   5 45.1972 3.41939   1
   7  -2   5 27.4468 2.69604   2
   7  -2   5 28.7352 1.85497   2
   7   2   5 25.8170 2.03809   2
   7   2   5 25.3445 2.21878   2
   7   2   5 25.9280 1.64795   2
   7   2   5 51.0332 2.45265   1
   7   2   5 51.3470 2.41059   1
   7   2   5 48.1405 2.99273   1
   8  -2   5 29.9408 2.79901   2
   8  -2   5 34.0022 2.09830   2
   8  -2   5 56.4298 3.75637   1
   8  -2   5 63.9002 2.87434   1
   8   2   5 59.3198 2.75221   1
   8   2   5 59.6972 3.42224   1
   8   2   5 65.3391 2.87068   1
   8   2   5 34.3933 1.96907   2
   8   2   5 34.7870 2.09109   2
   8   2   5 35.3112 2.44718   2
   9  -2   5 1.85275 1.21398   1
   9  -2   5 1.05750 0.61571   1
   9  -2   5 -0.4006 0.68012   2
   9  -2   5 1.43014 1.22118   2
   9   2   5 0.63355 0.56967   1
   9   2   5 -0.2757 0.71511   1
   9   2   5 0.04333 0.62321   1
   9   2   5 0.29559 0.73671   2
   9   2   5 -0.0190 0.66624   2
   9   2   5 1.22732 0.74311   2
  10  -2   5 2.04584 1.18647   1
  10  -2   5 2.05558 0.87612   1
  10  -2   5 1.72849 0.81716   2
  10   2   5 1.46714 0.58353   1
  10   2   5 1.42130 0.70858   2
  11  -2   5 34.2098 1.79396   1
  11  -2   5 17.7597 1.48049   2
  11   2   5 33.9575 2.08402   1
  11   2   5 34.7533 1.79112   1
  11   2   5 15.1542 1.44073   2
  11   2   5 19.2257 1.52125   2
 -14  -3   5 24.9177 1.50658   2
 -14  -3   5 45.5607 2.40112   1
 -13  -3   5 14.1025 1.30435   1
 -13  -3   5 14.3447 1.02792   1
 -13  -3   5 8.15246 1.17079   2
 -13  -3   5 7.54476 1.31252   2
 -12  -3   5 19.3342 1.32892   2
 -12  -3   5 39.4665 1.86672   1
 -12   3   5 37.5316 2.29196   1
 -12   3   5 21.5582 1.89364   2
  11  -3  -5 10.7517 1.53610   2
  11  -3  -5 7.85017 1.78870   2
 -11  -3   5 9.41354 1.03777   2
 -11  -3   5 16.5910 1.29669   1
  11  -3  -5 16.4623 1.60454   1
  11   3  -5 6.55215 1.77056   2
 -11   3   5 9.89899 1.79046   2
 -11   3   5 19.4676 1.79729   1
  10  -3  -5 167.306 6.86100   2
 -10  -3   5 178.495 6.39119   2
  10  -3  -5 183.651 6.51365   2
  10  -3  -5 312.786 11.6786   1
  10  -3  -5 331.972 11.1536   1
 -10  -3   5 320.761 11.1221   1
 -10   3   5 331.594 13.1525   1
  10   3  -5 314.852 11.6205   1
 -10   3   5 177.831 7.70809   2
  10   3  -5 167.126 6.89964   2
  -9  -3   5 106.035 4.20776   1
   9  -3  -5 105.233 4.20293   1
   9  -3  -5 106.304 4.37578   1
  -9  -3   5 54.6774 2.56343   2
   9  -3  -5 56.6643 2.93836   2
   9  -3  -5 57.5509 2.72245   2
  -9   3   5 54.4804 3.43161   2
   9   3  -5 57.6254 2.87276   2
   9   3  -5 103.930 4.30496   1
  -9   3   5 106.820 4.97331   1
  -8  -3   5 118.590 4.61715   2
   8  -3  -5 122.646 4.71303   2
   8  -3  -5 125.932 4.98551   2
   8  -3  -5 215.069 8.17367   1
   8  -3  -5 221.923 7.90137   1
  -8  -3   5 220.128 7.87230   1
  -8   3   5 113.157 5.75674   2
   8   3  -5 124.773 4.86356   2
  -8   3   5 218.523 9.29210   1
   8   3  -5 230.809 8.15908   1
   7  -3  -5 83.8294 3.43779   1
  -7  -3   5 84.2038 3.42351   1
   7  -3  -5 83.1665 3.41743   1
   7  -3  -5 45.5282 2.40400   2
  -7  -3   5 46.5451 2.24527   2
   7  -3  -5 48.5942 2.31749   2
  -7   3   5 75.1626 4.04483   1
   7   3  -5 81.7243 3.40591   1
  -7   3   5 41.4976 3.22216   2
   7   3  -5 46.7861 2.28760   2
  -6  -3   5 1.52109 0.77196   1
   6  -3  -5 1.95502 0.61951   1
   6  -3  -5 1.55293 0.81599   1
   6  -3  -5 4.26175 1.21838   2
   6  -3  -5 1.47738 0.74875   2
  -6  -3   5 0.41465 0.62097   2
   6   3  -5 1.65695 0.67979   1
   6   3  -5 1.73412 0.69686   2
   5  -3  -5 487.444 16.8726   1
   5  -3  -5 484.992 19.7409   1
   5  -3  -5 289.775 10.0635   2
   5  -3  -5 276.190 11.6942   2
   5   3  -5 491.790 19.7992   1
   5   3  -5 475.960 16.8396   1
   5   3  -5 283.738 11.7889   2
   5   3  -5 267.332 9.86070   2
   4  -3  -5 36.3057 2.13362   1
   4  -3  -5 34.8350 1.70464   1
   4  -3  -5 21.7982 1.52336   2
   4  -3  -5 18.7261 1.44738   2
  -4   3   5 21.2553 1.74524   2
   4   3  -5 20.3153 1.63859   2
   4   3  -5 34.5579 2.15635   1
  -4   3   5 35.6985 2.49103   1
  -3  -3   5 270.226 11.7018   2
   3  -3  -5 286.516 11.5041   2
   3  -3  -5 495.150 19.5552   1
  -3  -3   5 471.381 19.8128   1
  -3   3   5 293.044 11.5439   2
   3   3  -5 281.730 11.6596   2
  -3   3   5 489.826 19.6592   1
   3   3  -5 501.834 19.7264   1
  -2  -3   5 1.36510 0.56554   2
   2  -3  -5 2.22478 0.61985   2
  -2  -3   5 1.49349 0.60887   1
   2  -3  -5 1.76380 0.55678   1
   2   3  -5 1.32718 0.43134   1
  -2   3   5 1.37628 0.45110   1
  -2   3   5 1.83302 0.65237   2
   2   3  -5 0.69833 0.44031   2
  -1  -3   5 99.9069 4.65623   1
  -1  -3   5 55.7808 2.92185   2
  -1   3   5 101.719 4.20025   1
  -1   3   5 106.860 4.24136   1
   1   3  -5 105.472 4.62015   1
   1   3  -5 60.2108 2.96071   2
  -1   3   5 61.9054 2.47302   2
   0   3  -5 0.39443 0.44773   2
   0   3  -5 0.64381 0.38527   1
   0   3   5 0.28826 0.56839   1
   1  -3   5 457.097 16.2639   1
   1  -3   5 248.648 9.22765   2
  -1   3  -5 259.457 10.9350   2
  -1   3  -5 268.723 10.8196   2
   1   3   5 255.413 9.07623   2
   1   3   5 461.330 16.1401   1
  -1   3  -5 480.540 18.8358   1
   2  -3   5 105.597 4.18116   1
   2  -3   5 60.0271 2.70253   2
   2   3   5 62.1605 2.52220   2
  -2   3  -5 65.7979 3.36555   2
  -2   3  -5 119.672 5.11635   1
   2   3   5 109.508 4.18284   1
   3  -3   5 255.857 9.61789   2
   3  -3   5 471.811 16.8126   1
  -3   3  -5 276.758 11.4983   2
   3   3   5 268.784 9.48607   2
  -3   3  -5 497.567 19.7388   1
   3   3   5 480.304 16.8051   1
   4  -3   5 25.4001 1.43284   1
   4  -3   5 13.7462 1.20273   2
   4   3   5 23.8507 2.27505   1
   4   3   5 24.3527 1.37705   1
   4   3   5 22.2686 1.69007   1
   4   3   5 12.7190 1.01309   2
   4   3   5 13.1298 1.93725   2
   4   3   5 13.5019 1.31695   2
   5  -3   5 83.5972 3.71729   1
   5  -3   5 86.6105 3.56244   1
   5  -3   5 47.5606 2.36933   2
   5  -3   5 39.7862 2.47961   2
   5   3   5 85.3158 4.30548   1
   5   3   5 86.0904 3.54874   1
   5   3   5 93.3965 3.61900   1
   5   3   5 47.8361 2.85225   2
   5   3   5 47.6572 2.19161   2
   5   3   5 46.8160 2.23200   2
   6  -3   5 502.663 17.4941   1
   6  -3   5 480.064 16.7348   1
   6  -3   5 237.229 9.21432   2
   6  -3   5 262.876 9.74444   2
   6   3   5 499.296 16.6663   1
   6   3   5 500.328 17.4727   1
   6   3   5 496.029 19.8324   1
   6   3   5 273.980 9.18829   2
   6   3   5 276.558 9.63648   2
   6   3   5 261.703 10.9430   2
   7  -3   5 26.7382 1.69823   1
   7  -3   5 13.0310 1.75835   2
   7  -3   5 11.1156 1.34140   2
   7   3   5 14.6691 1.31907   2
   7   3   5 14.9659 1.36572   2
   7   3   5 15.0544 1.87227   2
   7   3   5 25.9787 1.71924   1
   7   3   5 27.6318 1.65087   1
   7   3   5 28.1506 2.25795   1
   8  -3   5 386.626 14.4607   1
   8  -3   5 196.274 8.03424   2
   8   3   5 408.942 13.7308   1
   8   3   5 414.887 16.4256   1
   8   3   5 405.355 14.5978   1
   8   3   5 219.943 9.02312   2
   8   3   5 214.447 7.51448   2
   8   3   5 207.199 7.99502   2
   9  -3   5 0.82843 0.75080   1
   9  -3   5 0.45593 0.91918   2
   9   3   5 0.14858 0.71172   2
   9   3   5 3.22775 0.97547   2
   9   3   5 0.07542 0.64410   2
   9   3   5 0.64462 0.56884   1
   9   3   5 1.29397 0.77438   1
  10  -3   5 20.5916 1.84732   2
  10   3   5 21.9840 1.65912   2
  10   3   5 20.9857 1.75488   2
  10   3   5 43.3158 2.29844   1
  10   3   5 42.1699 2.51174   1
  11  -3   5 3.84627 1.10871   2
  11  -3   5 9.20810 1.02141   1
  11   3   5 5.34191 1.15751   2
  11   3   5 5.74196 1.05681   2
  11   3   5 10.3357 1.00998   1
  11   3   5 10.7962 1.54945   1
 -13  -4   5 19.3489 1.04681   2
 -13  -4   5 18.4859 1.44342   2
 -13  -4   5 37.3807 1.61422   1
 -13  -4   5 38.7192 2.14623   1
  12  -4  -5 1.46105 0.78453   1
 -12  -4   5 1.69985 0.49306   1
 -12  -4   5 0.86083 0.76608   1
 -12  -4   5 1.07209 0.72644   2
  12  -4  -5 1.74855 0.66773   2
 -12  -4   5 0.77947 0.48740   2
 -12   4   5 0.88699 1.06344   1
  11  -4  -5 0.63304 0.65198   2
 -11  -4   5 -0.0621 0.46586   2
 -11  -4   5 0.88365 0.48702   1
  11  -4  -5 2.40588 0.72008   1
  11  -4  -5 -0.6192 0.84648   1
 -11   4   5 1.48973 0.90111   1
 -11   4   5 -1.3507 1.19215   2
  10  -4  -5 4.64234 1.21325   2
  10  -4  -5 2.31649 0.90242   2
 -10  -4   5 3.28724 0.93306   2
  10  -4  -5 5.72651 1.29731   1
 -10  -4   5 4.90208 1.00400   1
  10  -4  -5 3.67250 0.79271   1
 -10   4   5 2.33959 1.26507   2
  10   4  -5 1.60422 1.14252   2
 -10   4   5 7.02488 1.94681   1
  10   4  -5 4.95381 1.31119   1
   9  -4  -5 9.72054 2.37892   2
   9  -4  -5 7.87554 1.24361   2
  -9  -4   5 8.91916 1.09218   2
  -9  -4   5 13.8826 1.35231   1
   9  -4  -5 16.4887 1.49637   1
   9   4  -5 10.4751 1.58900   2
  -9   4   5 11.7194 2.62835   2
   9   4  -5 16.4067 1.50292   1
  -9   4   5 18.7906 2.23042   1
   8  -4  -5 55.5453 2.65512   1
  -8  -4   5 54.5866 2.60812   1
   8  -4  -5 55.7364 2.62294   1
   8  -4  -5 29.9785 2.01920   2
  -8  -4   5 30.3284 1.71220   2
   8  -4  -5 27.5610 1.82684   2
  -8   4   5 35.6733 3.79014   2
   8   4  -5 27.0815 1.92652   2
   8   4  -5 54.3412 2.62048   1
  -8   4   5 55.1464 3.52482   1
   7  -4  -5 29.1462 1.78904   2
   7  -4  -5 25.7571 1.84519   2
  -7  -4   5 26.7483 1.66076   2
   7  -4  -5 50.1678 2.42735   1
  -7  -4   5 53.2679 2.50654   1
   7  -4  -5 50.8562 2.45624   1
  -7   4   5 46.4151 3.32192   1
   7   4  -5 50.3680 2.42689   1
  -7   4   5 34.3720 3.31370   2
   7   4  -5 29.0556 1.78646   2
   6  -4  -5 58.8563 2.67599   1
  -6  -4   5 60.2729 2.74290   1
   6  -4  -5 56.9649 2.60158   1
   6  -4  -5 57.0386 3.26062   1
   6  -4  -5 34.6054 1.94968   2
   6  -4  -5 30.9293 2.41530   2
  -6  -4   5 34.0839 1.83092   2
   6  -4  -5 32.2164 1.84290   2
   6   4  -5 35.1681 1.81190   2
  -6   4   5 27.5154 3.17068   2
  -6   4   5 55.9434 3.63018   1
   6   4  -5 62.0373 2.60633   1
   5  -4  -5 333.263 15.0472   1
  -5  -4   5 368.022 12.2956   1
   5  -4  -5 380.585 12.3888   1
  -5  -4   5 205.705 7.06873   2
   5  -4  -5 202.133 7.28854   2
   5  -4  -5 204.976 7.14687   2
   5  -4  -5 188.458 8.94640   2
   5   4  -5 199.486 7.25356   2
   5   4  -5 361.169 12.6828   1
   4   4  -5 17.7967 1.97756   2
  -4   4   5 12.9075 4.15936   2
   4   4  -5 14.8244 1.14049   2
   4   4  -5 28.1291 1.53541   1
   4   4  -5 25.6770 2.24409   1
   3   4  -5 2.08977 0.77785   1
  -3   4   5 -0.4478 0.98746   1
   3   4  -5 1.80998 0.59051   1
   3   4  -5 0.70013 0.54380   2
  -3   4   5 0.46939 0.98197   2
   3   4  -5 2.50049 0.93333   2
  -2   4   5 15.5761 1.04691   1
   2   4  -5 15.5081 1.47301   1
  -2   4   5 16.5564 1.46313   1
   2   4  -5 13.9104 1.11664   1
   2   4  -5 6.59653 0.95392   2
  -2   4   5 9.35694 0.99496   2
  -2   4   5 9.22563 1.66465   2
   2   4  -5 8.32535 1.40029   2
  -2   4   5 6.27674 1.02814   2
  -1   4   5 29.9147 1.54762   2
   1   4  -5 32.5475 2.11106   2
   1   4  -5 26.9279 1.58122   2
  -1   4   5 53.1621 2.24127   1
   1   4  -5 50.1632 2.26154   1
  -1   4   5 56.7789 2.43514   1
   1   4  -5 56.4623 2.94036   1
  -1   4   5 53.4986 2.36952   1
   0   4   5 120.997 4.44691   1
   0   4  -5 117.574 5.43683   1
   0   4   5 67.9154 2.76060   2
   0   4  -5 68.1225 3.55797   2
   1  -4   5 159.048 5.77412   1
  -1   4  -5 86.0817 4.41117   2
   1   4   5 88.2224 3.40824   2
   1   4   5 157.148 5.75635   1
  -1   4  -5 155.858 6.99642   1
   2  -4   5 139.955 5.25281   1
   2  -4   5 77.7001 3.26747   2
  -2   4  -5 73.8885 4.22433   2
   2   4   5 79.3732 3.09044   2
   2   4   5 141.784 5.23973   1
  -2   4  -5 141.167 6.52833   1
   3  -4   5 4.20032 0.81222   2
   3  -4   5 3.90221 0.84960   2
   3  -4   5 4.84756 1.52321   2
   3  -4   5 9.88463 0.98769   1
   3  -4   5 8.33496 1.53494   1
   3   4   5 10.9378 0.94569   1
   3   4   5 12.4427 1.45146   1
   3   4   5 3.49331 1.33062   2
   3   4   5 5.43702 1.23161   2
   4  -4   5 9.88847 1.03741   1
   4  -4   5 9.84178 1.55655   1
   4  -4   5 8.81215 1.39927   1
   4  -4   5 5.63673 1.28809   2
   4  -4   5 3.76072 0.99913   2
   4  -4   5 5.60809 1.57764   2
   4   4   5 10.4890 1.01002   1
   4   4   5 8.91386 1.98927   1
   4   4   5 11.2377 1.36850   1
   4   4   5 3.60549 0.77090   2
   4   4   5 4.26275 1.19872   2
   4   4   5 6.29651 0.82673   2
   5  -4   5 -0.5140 0.75199   2
   5  -4   5 -0.2739 1.08104   2
   5  -4   5 0.87465 0.64447   2
   5  -4   5 0.27343 0.89707   1
   5  -4   5 1.37153 0.58981   1
   5   4   5 0.38536 0.95566   1
   5   4   5 0.32946 0.65380   1
   5   4   5 0.91131 0.45674   1
   5   4   5 0.27547 0.96834   2
   5   4   5 1.42530 0.72828   2
   5   4   5 0.03276 0.45465   2
   6  -4   5 51.5272 2.52118   1
   6  -4   5 53.6315 2.72208   1
   6  -4   5 27.7314 1.82951   2
   6  -4   5 26.0719 1.91397   2
   6   4   5 52.5038 2.50804   1
   6   4   5 55.6775 3.16822   1
   6   4   5 52.3744 2.50932   1
   6   4   5 28.2281 2.30241   2
   6   4   5 28.3883 1.75364   2
   6   4   5 30.4743 1.73268   2
   7  -4   5 27.4003 1.92512   1
   7  -4   5 25.7078 1.78019   1
   7  -4   5 12.6713 1.48265   2
   7  -4   5 12.9522 1.52840   2
   7   4   5 11.9998 1.29397   2
   7   4   5 14.0355 1.78180   2
   7   4   5 14.2976 1.36826   2
   7   4   5 24.1001 2.20113   1
   7   4   5 25.8631 1.67025   1
   7   4   5 24.1180 1.67952   1
   8  -4   5 67.8054 3.49659   2
   8  -4   5 73.0610 3.11987   2
   8  -4   5 134.767 5.52421   1
   8   4   5 148.882 6.35485   1
   8   4   5 140.895 5.25960   1
   8   4   5 134.861 5.48740   1
   8   4   5 73.3497 3.08693   2
   8   4   5 77.1532 3.78739   2
   8   4   5 63.7441 3.53768   2
   9  -4   5 29.7807 1.92320   1
   9  -4   5 13.1616 1.71397   2
   9   4   5 31.1636 2.40538   1
   9   4   5 29.6033 1.75198   1
   9   4   5 13.7873 1.44018   2
  10  -4   5 9.61302 1.84997   2
  10  -4   5 22.4395 1.98452   1
  10   4   5 21.9825 1.67278   1
  10   4   5 21.7306 1.40972   1
  10   4   5 13.9076 1.39656   2
  10   4   5 10.8557 1.42608   2
  11  -4   5 20.3774 1.30339   1
 -11  -4  -5 20.5490 1.08582   1
  11  -4   5 9.66487 1.20550   2
 -11  -4  -5 9.79036 0.82524   2
  11   4   5 9.48421 1.14652   2
  11   4   5 20.2393 1.26961   1
  11   4   5 17.2459 1.45421   1
 -13  -5   5 4.51310 0.65897   2
 -13  -5   5 9.48304 0.71404   1
 -12  -5   5 0.13469 0.37211   1
  12  -5  -5 0.51802 0.67237   1
  11  -5  -5 11.6808 1.09996   2
 -11  -5   5 11.8179 0.94764   2
 -11  -5   5 11.9268 1.74491   2
 -11  -5   5 24.9102 1.42045   1
  11  -5  -5 24.2913 1.45311   1
 -10  -5   5 4.70313 0.83296   2
  10  -5  -5 3.51668 1.04622   2
 -10  -5   5 6.23885 0.99790   1
   9  -5  -5 38.4576 2.09418   2
  -9  -5   5 37.4598 1.94497   2
  -9  -5   5 73.7292 3.18567   1
   9  -5  -5 72.8268 3.13242   1
   9   5  -5 70.4825 3.27604   1
   9   5  -5 37.2573 2.42459   2
  -8  -5   5 24.8511 1.54609   2
   8  -5  -5 24.7728 1.67441   2
   8  -5  -5 43.9874 2.34788   1
  -8  -5   5 46.0163 2.38945   1
   8   5  -5 25.0610 1.84708   2
   8   5  -5 48.5303 2.39105   1
   7  -5  -5 65.7529 3.02953   1
  -7  -5   5 68.1220 3.09760   1
   7  -5  -5 36.0156 1.98670   2
  -7  -5   5 36.0625 1.86893   2
   7  -5  -5 31.6841 2.24969   2
   7   5  -5 35.2485 2.04464   2
   7   5  -5 68.6792 2.98562   1
  -6  -5   5 90.2929 3.63964   2
   6  -5  -5 89.4294 3.78121   2
   6  -5  -5 91.7221 3.76971   2
   6  -5  -5 166.522 6.29227   1
  -6  -5   5 170.368 6.33040   1
   6  -5  -5 170.195 6.39537   1
   6   5  -5 173.478 6.36805   1
   6   5  -5 96.4783 3.79081   2
  -5  -5   5 175.070 6.31739   2
   5  -5  -5 173.129 6.44510   2
   5  -5  -5 183.119 6.47802   2
  -5  -5   5 326.838 11.0970   1
   5  -5  -5 326.195 11.1145   1
   5  -5  -5 311.109 11.0994   1
   5   5  -5 317.233 11.3651   1
   5   5  -5 175.652 6.53295   2
   4  -5  -5 37.8160 2.06609   2
  -4  -5   5 36.0660 1.99844   2
   4  -5  -5 36.6066 2.13521   2
  -4  -5   5 32.9988 2.19922   2
  -4  -5   5 59.7057 3.27582   1
   4  -5  -5 66.5112 2.96372   1
   4  -5  -5 67.7134 3.07536   1
  -4  -5   5 64.8025 3.05406   1
   4   5  -5 71.1557 2.81112   1
   4   5  -5 39.8045 1.85239   2
   3  -5  -5 190.612 6.91945   1
   3  -5  -5 195.320 6.97217   1
  -3  -5   5 180.662 7.00595   1
   3  -5  -5 102.260 4.16454   2
  -3  -5   5 113.510 4.46633   2
   3  -5  -5 108.247 4.19015   2
  -3  -5   5 100.333 4.11226   2
   3   5  -5 105.942 4.11328   2
  -3   5   5 109.514 4.25434   2
   3   5  -5 194.973 6.94479   1
  -3   5   5 194.786 6.96031   1
  -2  -5   5 118.707 4.61759   2
   2  -5  -5 117.758 4.66178   2
  -2  -5   5 221.362 8.14064   1
   2  -5  -5 218.964 8.04581   1
   2   5  -5 125.029 4.68953   2
  -2   5   5 131.700 4.79096   2
  -2   5   5 235.608 8.14765   1
   2   5  -5 229.092 8.10074   1
  -1  -5   5 1433.14 47.2089   1
  -1  -5   5 1430.84 47.2220   1
   1  -5  -5 1441.10 47.1099   1
  -1  -5   5 785.829 26.3609   2
   1  -5  -5 823.325 26.4489   2
  -1   5   5 1488.07 49.3322   1
   1   5  -5 1420.84 49.2630   1
  -1   5   5 779.669 28.0416   2
   1   5  -5 817.506 27.6569   2
   0  -5   5 2.31246 0.76240   2
   0  -5  -5 1.12866 0.89000   2
   0  -5   5 1.48833 0.65557   2
   0  -5  -5 2.83498 0.91671   1
   0  -5   5 3.35967 0.85481   1
   0  -5   5 5.90858 1.58198   1
   0   5   5 3.84946 0.69971   1
   0   5   5 2.23183 0.55850   2
   0   5  -5 1.66625 0.66344   2
  -1  -5  -5 54.3115 2.64498   2
   1  -5   5 52.8185 2.48722   2
   1  -5   5 52.6518 2.46860   2
   1  -5   5 98.4437 4.17555   1
  -1  -5  -5 97.8979 4.06987   1
   1  -5   5 96.3669 3.97706   1
   1   5   5 105.237 3.89910   1
   1   5   5 59.8682 2.45458   2
   2  -5   5 1.28773 0.82175   1
  -2  -5  -5 0.23631 1.05234   1
   2  -5   5 -1.0593 0.90013   1
  -2  -5  -5 0.71817 1.03791   2
   2  -5   5 0.52968 0.64344   2
   2  -5   5 -0.6160 0.61300   2
   2   5   5 1.63541 1.39185   2
   2   5   5 0.81606 0.47754   2
   2   5   5 -0.9307 0.89239   2
   2   5   5 0.99520 0.97329   1
   2   5   5 0.79532 0.44498   1
   3  -5   5 146.557 5.28270   1
   3  -5   5 139.648 5.30074   1
   3  -5   5 140.993 5.36869   1
  -3  -5  -5 124.060 5.36175   1
   3  -5   5 75.8907 3.32297   2
   3  -5   5 75.3491 3.22135   2
   3  -5   5 76.3724 3.18080   2
   3   5   5 80.5142 3.20182   2
   3   5   5 78.7908 3.28714   2
   3   5   5 69.3674 4.11881   2
   3   5   5 119.480 6.31459   1
   3   5   5 143.208 5.21989   1
   3   5   5 143.020 5.24928   1
   4  -5   5 4.18090 1.33391   2
   4  -5   5 6.31348 1.17540   2
   4  -5   5 4.77193 1.05538   2
   4  -5   5 11.6595 1.10814   1
   4  -5   5 9.84736 1.50540   1
   4  -5   5 9.73157 1.84830   1
   4   5   5 6.25149 0.93284   2
   4   5   5 4.60776 1.21692   2
   4   5   5 6.54464 2.03275   2
   4   5   5 11.6834 1.04554   1
   4   5   5 8.14280 1.30996   1
   4   5   5 12.7614 2.23617   1
   5  -5   5 76.3601 3.29152   2
   5  -5   5 75.7246 3.30504   2
   5  -5   5 79.0643 3.51206   2
   5  -5   5 151.802 5.76527   1
   5  -5   5 144.129 5.69305   1
   5   5   5 76.1960 3.37224   2
   5   5   5 80.2664 3.35423   2
   5   5   5 76.1050 4.08432   2
   5   5   5 151.122 5.60331   1
   5   5   5 153.385 5.71656   1
   5   5   5 137.667 6.69408   1
   6  -5   5 91.2275 3.86751   1
   6  -5   5 94.4008 3.89677   1
   6  -5   5 49.7709 2.56997   2
   6  -5   5 47.6542 2.41987   2
   6   5   5 90.4443 3.71735   1
   6   5   5 92.0640 3.84026   1
   6   5   5 87.0835 4.50395   1
   6   5   5 49.0107 2.43003   2
   6   5   5 41.4792 2.95869   2
   6   5   5 50.8700 2.91038   2
   7  -5   5 13.3545 1.43679   2
   7  -5   5 17.0603 1.39243   2
   7  -5   5 29.3166 1.80473   1
   7  -5   5 34.6868 1.96868   1
   7   5   5 30.0043 2.35167   1
   7   5   5 27.9394 1.81197   1
   7   5   5 29.8917 1.74402   1
   7   5   5 18.5196 1.44164   2
   7   5   5 14.1349 1.35496   2
   7   5   5 15.9707 1.88753   2
   8  -5   5 7.77445 1.22136   2
   8  -5   5 8.68748 1.65599   2
   8  -5   5 15.8212 1.32916   1
   8  -5   5 16.2429 1.71766   1
   8   5   5 8.27222 1.02262   2
   8   5   5 7.11541 1.17740   2
   8   5   5 6.54778 1.54193   2
   8   5   5 15.4863 1.78765   1
   8   5   5 16.7163 1.29034   1
   9  -5   5 2.00305 0.69143   2
   9  -5   5 0.86188 0.64075   2
   9  -5   5 1.73659 0.60410   1
   9   5   5 0.72583 0.68505   2
   9   5   5 1.37352 0.75184   2
   9   5   5 1.45205 0.78955   1
   9   5   5 1.28170 0.54817   1
  10  -5   5 28.5758 1.56553   1
  10   5   5 27.4853 1.51737   1
  10   5   5 26.6902 1.80245   1
  10   5   5 12.8976 1.34453   2
  10   5   5 13.2284 1.31680   2
 -11  -5  -5 10.6502 0.73710   2
 -11  -5  -5 21.6232 1.05865   1
 -12  -6   5 2.97731 0.54905   2
 -12  -6   5 3.81647 0.58579   1
 -11  -6   5 6.41525 0.77489   2
  11  -6  -5 7.03551 0.78376   2
  11  -6  -5 11.8063 0.99416   1
 -11  -6   5 13.5494 1.01438   1
  10  -6  -5 11.3069 1.08862   1
 -10  -6   5 13.7974 1.11727   1
  10  -6  -5 6.62215 0.96401   2
 -10  -6   5 7.05879 0.93745   2
  -9  -6   5 5.47783 0.86622   2
   9  -6  -5 5.47023 0.98352   2
  -9  -6   5 10.2150 1.13352   1
   9  -6  -5 8.64252 1.07635   1
   9   6  -5 4.46720 1.18763   2
   8  -6  -5 0.77572 0.56404   2
  -8  -6   5 3.02861 0.83368   2
   8  -6  -5 5.41434 1.05794   1
  -8  -6   5 3.58949 1.09790   1
   8   6  -5 2.13020 0.87929   2
   8   6  -5 3.53524 0.98425   1
   7  -6  -5 23.2417 1.63487   1
  -7  -6   5 20.4237 1.69659   1
   7  -6  -5 22.7130 2.23444   1
   7  -6  -5 9.75727 1.38080   2
  -7  -6   5 8.56954 1.10821   2
   7  -6  -5 11.9855 1.22445   2
   7   6  -5 10.4511 1.35833   2
   7   6  -5 20.0112 1.65825   1
  -6  -6   5 214.103 7.60191   2
   6  -6  -5 219.320 7.65076   2
   6  -6  -5 208.427 7.77282   2
   6  -6  -5 383.458 13.7249   1
  -6  -6   5 395.314 13.7338   1
   6  -6  -5 409.962 13.8939   1
   6   6  -5 414.572 14.2184   1
   6   6  -5 218.900 7.99140   2
   5  -6  -5 21.5350 1.92744   1
   5  -6  -5 19.8040 1.65972   1
  -5  -6   5 21.9819 2.40608   1
  -5  -6   5 18.0484 1.79067   1
  -5  -6   5 13.0031 1.29940   2
   5  -6  -5 11.7946 1.35232   2
   5  -6  -5 10.5489 1.33225   2
   5   6  -5 11.5308 1.18263   2
   5   6  -5 23.0416 1.49997   1
   4  -6  -5 13.4440 1.43861   2
  -4  -6   5 9.25842 1.40395   2
   4  -6  -5 14.2207 1.45690   2
  -4  -6   5 14.0701 1.50490   2
  -4  -6   5 24.9113 1.93644   1
  -4  -6   5 24.5162 2.19256   1
   4  -6  -5 26.2782 1.83876   1
   4  -6  -5 23.6386 1.85574   1
   4   6  -5 24.2958 1.52037   1
  -4   6   5 27.4593 1.55479   1
  -4   6   5 14.2609 1.38020   2
   4   6  -5 14.6565 1.20989   2
   3  -6  -5 147.193 5.41343   2
  -3  -6   5 144.209 5.27430   2
   3  -6  -5 146.848 5.41950   2
  -3  -6   5 141.705 5.33239   2
  -3  -6   5 125.195 5.30026   2
   3  -6  -5 264.432 9.30795   1
  -3  -6   5 258.511 9.20089   1
  -3  -6   5 261.257 9.33975   1
  -3  -6   5 242.947 9.13290   1
   3  -6  -5 267.993 9.22996   1
  -3   6   5 269.467 9.44149   1
   3   6  -5 266.019 9.39017   1
   3   6  -5 149.382 5.46427   2
  -3   6   5 149.867 5.58258   2
  -2  -6   5 29.1877 1.82261   2
   2  -6  -5 30.4346 1.84247   2
   2  -6  -5 26.6562 2.05534   2
  -2  -6   5 29.3232 1.72330   2
   2  -6  -5 56.8778 2.73214   1
  -2  -6   5 51.2525 2.63362   1
   2  -6  -5 56.8550 2.72353   1
  -2  -6   5 53.1453 2.80817   1
  -2   6   5 30.7466 1.72657   2
   2   6  -5 30.1615 1.65311   2
  -2   6   5 54.1974 2.39865   1
   2   6  -5 52.4337 2.37178   1
  -1  -6   5 42.2261 2.07042   2
  -1  -6   5 40.5643 2.11460   2
   1  -6  -5 41.9776 2.19960   2
   1  -6  -5 77.8546 3.38554   1
  -1  -6   5 69.6896 3.21433   1
  -1  -6   5 75.6782 3.49461   1
   1   6  -5 74.4991 3.05783   1
  -1   6   5 75.5571 3.09150   1
   1   6  -5 41.7466 2.07560   2
  -1   6   5 43.2375 2.08742   2
   0  -6   5 3.63453 0.77370   2
   0  -6  -5 6.10447 1.29576   2
   0  -6   5 3.26828 0.99030   2
   0  -6  -5 10.8942 1.53130   1
   0  -6   5 6.40491 1.53821   1
   0  -6   5 7.04321 1.35848   1
   0   6   5 8.16725 0.86813   1
   0   6  -5 8.31209 0.92844   1
   0   6   5 4.81895 0.88828   2
   0   6  -5 4.02573 1.04921   2
   1  -6   5 22.0058 1.56597   2
  -1  -6  -5 27.2655 1.82634   2
   1  -6   5 25.6122 1.57786   2
   1  -6   5 46.2134 2.66121   1
  -1  -6  -5 46.4462 2.52768   1
   1  -6   5 46.0544 2.42116   1
   1   6   5 24.9621 1.50901   2
  -1   6  -5 28.3072 1.75615   2
   1   6   5 22.3080 2.28760   2
   1   6   5 49.7749 2.22243   1
   2  -6   5 383.195 13.4225   1
   2  -6   5 391.035 13.5248   1
  -2  -6  -5 389.820 13.3725   1
  -2  -6  -5 217.833 7.59320   2
   2  -6   5 211.014 7.51939   2
   2  -6   5 209.769 7.50433   2
   2   6   5 220.632 7.83593   2
   2   6   5 198.232 7.54681   2
   2   6   5 394.548 13.8332   1
   2   6   5 388.846 13.2265   1
   3  -6   5 29.3448 2.14481   1
   3  -6   5 30.7923 1.99837   1
  -3  -6  -5 26.4976 2.32965   1
  -3  -6  -5 16.9255 1.79760   2
   3  -6   5 15.0708 1.33467   2
   3  -6   5 14.1972 1.33957   2
   3   6   5 30.8089 1.68150   1
   3   6   5 29.5779 1.97609   1
   3   6   5 16.0984 2.74356   2
   3   6   5 13.5912 1.17036   2
   4  -6   5 56.6362 2.89155   1
   4  -6   5 56.0779 2.97487   1
   4  -6   5 32.0159 1.87357   2
   4  -6   5 32.0371 1.84195   2
   4   6   5 59.7711 2.74454   1
   4   6   5 63.0705 4.08112   1
   4   6   5 59.9336 2.69516   1
   4   6   5 33.7253 3.00609   2
   4   6   5 35.7160 1.91783   2
   4   6   5 33.1010 1.99244   2
   5  -6   5 29.6376 1.83788   2
   5  -6   5 30.9938 1.81885   2
   5  -6   5 57.3399 2.80063   1
   5  -6   5 54.2848 2.93612   1
   5   6   5 35.2590 2.72622   2
   5   6   5 29.0202 1.82338   2
   5   6   5 29.9944 1.92117   2
   5   6   5 58.7353 3.54169   1
   5   6   5 52.3419 2.61922   1
   5   6   5 60.7163 2.64400   1
   6  -6   5 21.6162 1.67372   2
   6  -6   5 21.3043 1.46032   2
   6  -6   5 39.1163 2.13799   1
   6  -6   5 42.9546 2.25924   1
   6   6   5 36.8799 2.05473   1
   6   6   5 37.8187 2.77375   1
   6   6   5 37.8613 2.00558   1
   6   6   5 19.4091 1.53743   2
   6   6   5 19.2404 2.18824   2
   6   6   5 19.6373 1.50889   2
   7  -6   5 28.7633 1.60189   2
   7  -6   5 52.6549 2.59522   1
   7  -6   5 57.1087 2.64620   1
   7   6   5 27.7359 2.28101   2
   7   6   5 26.9114 1.88880   2
   7   6   5 51.5564 2.52625   1
   8  -6   5 3.28725 0.71162   1
   8  -6   5 1.07947 0.52069   2
   8   6   5 1.74415 0.69211   2
   8   6   5 1.14122 0.85828   2
   8   6   5 2.17919 0.97234   1
   8   6   5 2.14769 0.61652   1
   9  -6   5 4.70221 0.90712   1
   9  -6   5 1.62552 0.55255   2
   9   6   5 4.10425 0.81304   1
   9   6   5 5.00358 1.50172   1
   9   6   5 1.92062 0.81547   2
   9   6   5 3.52944 1.05270   2
 -10  -6  -5 0.55650 0.46961   2
 -11  -7   5 47.1753 1.91083   1
  11  -7  -5 48.3319 1.92605   1
 -11  -7   5 22.8504 1.08992   2
  11  -7  -5 22.6204 1.09705   2
 -10  -7   5 158.921 5.48589   1
  10  -7  -5 150.834 5.49132   1
  10  -7  -5 75.9857 3.00902   2
 -10  -7   5 81.5611 3.00765   2
   9  -7  -5 28.4459 1.55171   2
  -9  -7   5 29.1253 1.48384   2
  -9  -7   5 57.3605 2.48793   1
   9  -7  -5 56.6724 2.71522   1
  -9   7   5 28.4542 2.06168   2
  -9   7   5 57.1380 2.59903   1
  -8  -7   5 21.0948 1.47772   1
   8  -7  -5 18.6069 1.64619   1
   8  -7  -5 9.44084 1.19069   2
  -8  -7   5 12.0108 1.04046   2
   8   7  -5 12.2748 1.73716   2
  -8   7   5 13.5713 1.57392   2
  -8   7   5 21.9617 1.49408   1
  -7  -7   5 -0.3718 0.51951   2
   7  -7  -5 0.56105 0.53410   2
   7  -7  -5 0.21683 0.62939   2
   7  -7  -5 0.50066 0.89666   1
  -7  -7   5 0.69105 0.62512   1
   7  -7  -5 0.73436 0.59710   1
   7   7  -5 -0.9009 0.81246   2
  -7   7   5 1.97030 0.81935   2
   7   7  -5 0.12580 0.81696   1
  -7   7   5 0.32158 0.65690   1
   6  -7  -5 6.25378 1.13148   1
  -6  -7   5 7.03760 1.33956   1
   6  -7  -5 10.0853 1.60302   1
   6  -7  -5 3.33411 0.69310   2
   6  -7  -5 2.41990 0.64384   2
  -6  -7   5 3.62717 0.94695   2
   6   7  -5 6.22111 1.17933   1
  -6   7   5 8.46075 1.09286   1
   6   7  -5 3.98281 1.17416   2
  -6   7   5 2.35452 0.87167   2
  -5  -7   5 0.90642 0.89745   1
   5  -7  -5 0.93434 0.71917   1
  -5  -7   5 4.38972 1.18197   1
   5  -7  -5 1.18221 0.81292   1
  -5  -7   5 -0.4882 0.65458   2
   5  -7  -5 0.07670 0.58543   2
   5  -7  -5 -0.0134 0.63251   2
   5   7  -5 0.44752 0.68483   2
  -5   7   5 1.60033 0.78826   2
  -5   7   5 0.11981 0.52929   1
   5   7  -5 0.45330 0.72602   1
   4  -7  -5 17.9197 1.43981   2
  -4  -7   5 16.8251 1.45617   2
  -4  -7   5 20.5256 1.61578   2
   4  -7  -5 16.8558 1.53256   2
   4  -7  -5 33.4783 1.99126   1
   4  -7  -5 33.6370 2.14763   1
  -4  -7   5 33.6884 2.22963   1
  -4  -7   5 29.3246 2.21634   1
   4   7  -5 32.1566 1.83591   1
  -4   7   5 37.6981 1.84379   1
   4   7  -5 18.6604 1.38904   2
  -4   7   5 16.9438 1.52338   2
   3  -7  -5 19.2024 1.64927   2
  -3  -7   5 18.6691 1.41184   2
   3  -7  -5 18.8178 1.44962   2
   3  -7  -5 37.1797 2.14817   1
  -3  -7   5 33.1906 2.29702   1
  -3  -7   5 38.2283 2.32294   1
   3  -7  -5 36.0481 2.32166   1
   3   7  -5 39.9804 1.94866   1
  -3   7   5 36.1715 1.91694   1
   3   7  -5 19.6031 1.40698   2
  -3   7   5 20.3295 1.52413   2
  -2  -7   5 0.05384 0.82278   1
  -2  -7   5 1.07801 0.83158   1
   2  -7  -5 1.87447 1.04264   1
   2  -7  -5 0.27761 0.80314   1
   2  -7  -5 1.30498 0.97966   2
   2  -7  -5 -0.1532 0.56036   2
  -2  -7   5 0.38552 0.75219   2
  -2  -7   5 -0.2014 0.54440   2
   2   7  -5 0.39017 0.60151   2
  -2   7   5 -0.5882 0.53891   2
   2   7  -5 -0.6836 0.57775   1
  -2   7   5 -0.0947 0.49422   1
  -1  -7   5 14.6477 1.37073   2
   1  -7  -5 17.7588 1.40982   2
  -1  -7   5 14.6396 1.28066   2
  -1  -7   5 33.9563 2.24367   1
   1  -7  -5 30.4295 2.10889   1
  -1  -7   5 27.5004 1.89857   1
   1   7  -5 14.4253 1.29786   2
  -1   7   5 16.8683 1.31766   2
   1   7  -5 33.0145 1.71016   1
  -1   7   5 29.1128 1.68173   1
   0  -7   5 11.9762 1.64504   1
   0  -7   5 11.3410 1.39525   1
   0  -7  -5 11.9586 1.63511   1
   0  -7   5 5.49473 1.02940   2
   0  -7   5 8.94357 1.11538   2
   0  -7  -5 7.28848 1.16384   2
   0   7  -5 6.56775 1.07781   2
   0   7   5 5.90688 0.94441   2
   0   7   5 11.1287 1.06976   1
   0   7  -5 10.6207 1.07024   1
  -1  -7  -5 5.30557 1.12799   2
   1  -7   5 3.71369 0.96811   2
   1  -7   5 2.90901 0.65964   2
   1  -7   5 8.10781 1.42520   1
  -1  -7  -5 6.61890 1.51028   1
   1  -7   5 8.47993 1.60059   1
  -1   7  -5 7.59162 0.99973   1
   1   7   5 8.31961 0.98675   1
   1   7   5 4.65423 0.88892   2
  -1   7  -5 3.42890 0.81302   2
  -2  -7  -5 16.4219 1.77783   1
   2  -7   5 13.8248 1.54722   1
   2  -7   5 12.2597 1.67851   1
   2  -7   5 8.58778 1.07519   2
  -2  -7  -5 6.30227 1.35995   2
   2  -7   5 7.59285 1.04502   2
   2   7   5 14.6738 1.21178   1
  -2   7  -5 17.9242 1.28761   1
  -2   7  -5 10.0464 1.31901   2
   2   7   5 7.50380 1.02775   2
   2   7   5 9.15602 1.83636   2
   3  -7   5 173.786 6.26868   2
  -3  -7  -5 170.658 6.21056   2
   3  -7   5 179.095 6.31336   2
   3  -7   5 309.719 11.3198   1
   3  -7   5 327.655 11.3517   1
  -3  -7  -5 312.509 11.2039   1
   3   7   5 171.787 6.34490   2
   3   7   5 164.132 6.54827   2
   3   7   5 333.059 11.0223   1
   3   7   5 323.030 11.6091   1
   4  -7   5 59.5147 2.56403   2
   4  -7   5 59.9598 2.60380   2
   4  -7   5 110.840 4.43872   1
   4  -7   5 109.130 4.46272   1
   4   7   5 53.2163 2.68923   2
   4   7   5 55.4547 2.72247   2
   4   7   5 100.115 4.29755   1
   5  -7   5 78.3154 3.42196   1
   5  -7   5 79.3907 3.47645   1
   5  -7   5 41.2917 1.95596   2
   5  -7   5 37.5264 2.25045   2
   5   7   5 72.6421 3.26793   1
   5   7   5 37.5505 2.19754   2
   6  -7   5 59.6752 2.57590   2
   6  -7   5 68.9268 3.03521   2
   6   7   5 106.337 4.32055   1
   6   7   5 56.2276 2.85787   2
   6   7   5 56.4839 4.83911   2
   7  -7   5 44.2046 1.96650   2
   7  -7   5 91.1175 3.58541   1
   7   7   5 41.0293 3.14130   2
   7   7   5 43.9778 2.21014   2
   7   7   5 85.2463 3.66799   1
   8  -7   5 38.7426 1.69434   2
   8  -7   5 79.8651 3.17591   1
   8   7   5 83.5515 3.32948   1
   8   7   5 39.2042 2.03524   2
   9  -7   5 14.6652 0.94218   2
  -9  -7  -5 15.1656 1.03536   2
  -9  -7  -5 29.4364 1.34099   1
 -10  -8   5 14.8195 0.87509   2
  10  -8  -5 16.7438 0.85305   2
 -10  -8   5 30.9392 1.40552   1
  10  -8  -5 30.8949 1.38471   1
   9  -8  -5 20.2692 1.18934   1
  -9  -8   5 9.02056 0.78120   2
   9  -8  -5 9.83975 0.73490   2
   8  -8  -5 5.38444 0.74373   2
  -8  -8   5 5.66625 0.80239   2
   8  -8  -5 10.4787 0.98786   1
  -8  -8   5 10.0744 1.09230   1
  -8   8   5 11.6151 1.21259   1
  -8   8   5 4.79393 1.44580   2
   7  -8  -5 19.4993 1.37225   1
   7  -8  -5 22.0308 1.71017   1
  -7  -8   5 19.8196 1.51578   1
   7  -8  -5 10.3893 1.00046   2
   7  -8  -5 13.7124 1.04467   2
  -7  -8   5 10.8000 1.05976   2
   7   8  -5 11.0801 1.72886   2
  -7   8   5 9.39209 1.70377   2
  -7   8   5 22.5680 1.42124   1
   6  -8  -5 0.16192 0.53709   2
   6  -8  -5 0.50687 0.49652   2
  -6  -8   5 -0.4057 0.61563   2
   6  -8  -5 0.53969 0.76957   1
   6  -8  -5 1.43644 0.75066   1
  -6  -8   5 0.01418 0.85674   1
   6   8  -5 1.56091 0.84636   2
  -6   8   5 0.88853 0.72122   2
  -6   8   5 1.37130 0.61083   1
   6   8  -5 1.28506 0.85121   1
   5  -8  -5 72.6229 3.21682   1
   5  -8  -5 68.3952 3.01272   1
   5  -8  -5 37.0850 1.83435   2
   5  -8  -5 36.3794 1.88488   2
  -5  -8   5 35.0969 2.06966   2
   5   8  -5 36.7539 2.05305   2
  -5   8   5 33.2744 2.08592   2
   5   8  -5 65.6207 2.98734   1
  -5   8   5 67.7807 2.97806   1
  -4  -8   5 83.1717 3.62877   1
   4  -8  -5 81.5520 3.68164   1
   4  -8  -5 84.1987 3.48898   1
   4  -8  -5 43.1745 2.10349   2
  -4  -8   5 43.2218 2.03238   2
   4  -8  -5 44.5149 2.07115   2
  -4   8   5 40.9526 2.26737   2
   4   8  -5 40.5917 2.17900   2
  -4   8   5 80.2906 3.46926   1
   4   8  -5 81.9334 3.44681   1
   3  -8  -5 58.9535 2.97457   1
  -3  -8   5 64.7699 3.01647   1
   3  -8  -5 61.3161 2.85488   1
   3  -8  -5 33.1591 1.88491   2
  -3  -8   5 32.3332 1.68545   2
   3  -8  -5 30.9984 1.72539   2
  -3   8   5 30.6758 1.85018   2
   3   8  -5 30.8971 1.84128   2
   3   8  -5 60.8589 2.75713   1
  -3   8   5 59.6459 2.74058   1
  -2  -8   5 82.9345 3.58973   1
   2  -8  -5 79.0475 3.53716   1
   2  -8  -5 76.9236 3.39294   1
  -2  -8   5 74.4850 3.35946   1
   2  -8  -5 38.9638 2.02232   2
  -2  -8   5 40.1515 2.10273   2
  -2  -8   5 44.5753 2.00088   2
  -2   8   5 38.9860 2.11197   2
   2   8  -5 37.4968 2.11665   2
  -2   8   5 74.7526 3.28746   1
   2   8  -5 73.5787 3.24037   1
  -1  -8   5 10.2339 1.40085   1
   1  -8  -5 8.97659 1.42835   1
  -1  -8   5 11.9389 1.61647   1
  -1  -8   5 5.49724 1.13444   2
   1  -8  -5 7.89320 1.02992   2
  -1  -8   5 6.38357 0.93573   2
   1   8  -5 10.7198 1.12792   1
  -1   8   5 12.7091 1.14995   1
   1   8  -5 8.27340 1.14935   2
  -1   8   5 5.49599 1.01489   2
   0  -8  -5 4.54554 1.02048   2
   0  -8   5 4.06730 0.90895   2
   0  -8   5 3.87042 1.01273   2
   0  -8   5 5.46216 1.30215   1
   0  -8   5 7.17657 1.55617   1
   0  -8  -5 6.57459 1.71839   1
   0   8   5 7.55911 0.94936   1
   0   8  -5 7.21929 1.01238   1
   0   8  -5 3.41980 0.78778   2
   0   8   5 2.99190 0.97605   2
   1  -8   5 1.44935 0.69880   1
   1  -8   5 -0.1491 0.83363   1
  -1  -8  -5 -0.6304 0.76576   1
  -1  -8  -5 0.30905 0.56228   2
   1  -8   5 -0.4790 0.42939   2
   1  -8   5 -0.0156 0.54125   2
   1   8   5 0.09924 0.49800   1
  -1   8  -5 0.31321 0.55000   1
  -1   8  -5 0.37349 0.68305   2
   1   8   5 -0.2354 0.53217   2
   2  -8   5 10.8737 1.08540   2
   2  -8   5 10.8805 1.05494   2
  -2  -8  -5 9.25665 1.22181   2
   2  -8   5 19.5896 1.62292   1
  -2  -8  -5 21.9731 1.88413   1
   2  -8   5 22.6486 2.08415   1
   2   8   5 10.2390 1.14554   2
  -2   8  -5 10.6376 1.32407   2
  -2   8  -5 20.4304 1.39741   1
   2   8   5 19.3199 1.38672   1
   3  -8   5 43.2804 2.03911   2
  -3  -8  -5 46.1453 2.14579   2
   3  -8   5 45.2294 2.04628   2
  -3  -8  -5 84.2759 3.62557   1
   3  -8   5 86.0686 3.65991   1
   3  -8   5 82.0284 3.60859   1
  -3   8  -5 39.4977 2.30632   2
   3   8   5 40.4776 2.18387   2
  -3   8  -5 78.4477 3.40165   1
   3   8   5 79.7470 3.45056   1
   4  -8   5 8.20924 0.96367   2
   4  -8   5 8.83595 1.14368   2
   4  -8   5 20.4129 1.61325   1
   4  -8   5 17.0598 1.56709   1
  -4   8  -5 18.6314 1.35320   1
   4   8   5 18.5976 1.74774   1
  -4   8  -5 8.86058 1.29631   2
   4   8   5 7.26348 1.13835   2
   5  -8   5 17.8180 1.25026   2
   5  -8   5 19.2634 1.21227   2
   5  -8   5 32.2201 1.86040   1
   5  -8   5 35.6777 1.97526   1
   5   8   5 31.3069 1.74588   1
  -5   8  -5 32.4608 1.78996   1
  -5   8  -5 17.2868 1.77060   2
   5   8   5 16.6243 1.32713   2
   6  -8   5 0.78095 0.52657   1
   6  -8   5 0.37485 0.38006   2
   6  -8   5 -0.6353 0.55019   2
  -6   8  -5 0.54978 0.61708   1
   6   8   5 0.21812 0.54650   1
  -6   8  -5 -0.6933 0.70173   2
   6   8   5 0.07647 0.60844   2
  -7  -8  -5 28.7992 1.71251   1
   7  -8   5 26.3500 1.45562   1
   7  -8   5 15.3172 0.91405   2
  -7   8  -5 13.9503 1.35032   2
   7   8   5 12.9152 1.24673   2
  -7   8  -5 29.1336 1.56433   1
   7   8   5 28.2708 1.50356   1
  -8  -8  -5 16.2174 0.87392   2
   8  -8   5 16.1503 0.88271   2
   8  -8   5 33.7020 1.48934   1
  -8  -8  -5 30.7580 1.43156   1
   8  -9  -5 23.6774 1.21089   1
   8  -9  -5 10.2149 0.72549   2
   7  -9  -5 5.12394 1.26162   1
   7  -9  -5 3.33577 0.75518   1
   7  -9  -5 1.99080 0.46701   2
   7  -9  -5 1.02582 0.45748   2
  -7   9   5 5.81687 1.41059   1
   6  -9  -5 14.1928 0.94195   2
   6  -9  -5 14.8523 1.00999   2
   6  -9  -5 27.7620 1.58137   1
   6  -9  -5 30.8319 1.74486   1
  -6   9   5 13.6152 1.42627   2
  -6   9   5 31.3300 1.66303   1
   5  -9  -5 31.0815 1.70274   1
   5  -9  -5 30.3662 1.79548   1
   5  -9  -5 15.6009 1.12718   2
   5  -9  -5 14.6464 1.04556   2
   5   9  -5 16.2748 1.64740   2
  -5   9   5 14.7140 1.40542   2
  -5   9   5 29.5659 1.65130   1
   4  -9  -5 10.3403 0.89992   2
  -4  -9   5 10.5986 1.09024   2
   4  -9  -5 11.5479 1.13584   2
   4  -9  -5 21.4679 1.55996   1
   4  -9  -5 19.7802 1.50292   1
  -4  -9   5 22.4152 1.65362   1
   4   9  -5 9.57800 1.49966   2
  -4   9   5 9.24055 1.22682   2
  -4   9   5 20.8158 1.35136   1
   4   9  -5 19.7305 1.74208   1
   3  -9  -5 36.9689 2.12069   1
  -3  -9   5 37.7147 2.11381   1
   3  -9  -5 35.6311 2.05389   1
  -3  -9   5 18.5531 1.20317   2
   3  -9  -5 18.7077 1.20059   2
  -3   9   5 18.0384 1.43634   2
   3   9  -5 17.6183 1.45400   2
  -3   9   5 35.0149 1.85919   1
   3   9  -5 36.6339 1.95341   1
   2  -9  -5 42.7080 2.05059   2
  -2  -9   5 41.4255 1.89316   2
   2  -9  -5 78.1599 3.61265   1
  -2  -9   5 83.4991 3.53484   1
  -2   9   5 39.6441 2.12104   2
   2   9  -5 40.7805 2.16022   2
  -2   9   5 78.3576 3.33593   1
   2   9  -5 80.5750 3.35926   1
  -1  -9   5 21.3930 2.54092   1
   1  -9  -5 19.1804 2.70358   1
  -1  -9   5 21.3425 1.63914   1
   1  -9  -5 11.7821 1.35731   2
  -1  -9   5 12.4407 1.17336   2
  -1  -9   5 11.9888 1.21746   2
  -1   9   5 22.0114 1.52454   1
   1   9  -5 23.6661 1.47871   1
  -1   9   5 11.8723 1.21143   2
   1   9  -5 10.4117 1.23599   2
   0  -9   5 95.3819 3.91072   2
   0  -9  -5 97.0853 3.69546   2
   0  -9   5 100.457 3.66312   2
   0  -9   5 189.622 6.59243   1
   0  -9   5 165.848 7.25117   1
   0  -9  -5 187.071 6.77846   1
   0   9  -5 95.3044 3.98202   2
   0   9   5 93.9713 3.94772   2
   0   9   5 178.903 6.88835   1
   0   9  -5 183.921 6.75071   1
   1  -9   5 61.0061 2.75349   1
  -1  -9  -5 62.7661 2.87673   1
   1  -9   5 61.6576 2.97450   1
   1  -9   5 32.6217 1.61975   2
  -1  -9  -5 35.0265 1.67105   2
   1  -9   5 31.6813 1.61013   2
   1   9   5 30.3481 1.82062   2
  -1   9  -5 33.2574 1.91759   2
   1   9   5 60.7062 2.73257   1
  -1   9  -5 61.7330 2.70636   1
  -2  -9  -5 9.96663 1.36773   1
   2  -9   5 11.6224 1.31706   1
   2  -9   5 11.3271 1.22056   1
   2  -9   5 5.51981 0.81696   2
  -2  -9  -5 3.95443 0.97980   2
  -2   9  -5 9.88693 1.08938   1
   2   9   5 11.3642 1.07238   1
  -2   9  -5 4.41200 1.11329   2
   2   9   5 5.16577 0.94970   2
   3  -9   5 2.94576 0.66690   2
   3  -9   5 2.15192 0.66013   2
  -3  -9  -5 2.20854 0.99628   1
   3  -9   5 5.15391 1.15129   1
   3  -9   5 3.77489 1.06589   1
   3   9   5 2.97062 0.89546   2
  -3   9  -5 0.57299 0.76370   2
   3   9   5 4.39448 0.85684   1
  -3   9  -5 2.71767 1.06041   1
   4  -9   5 27.4659 1.59166   1
   4  -9   5 28.0586 1.67730   1
   4  -9   5 14.3879 0.94225   2
   4  -9   5 14.5268 0.95797   2
   4   9   5 27.4584 1.53712   1
  -4   9  -5 29.1402 1.59326   1
  -4   9  -5 12.6633 1.34398   2
   4   9   5 12.7947 1.16038   2
   5  -9   5 0.06474 0.39828   2
   5  -9   5 -0.4344 0.31196   2
   5  -9   5 0.12277 0.71539   1
   5  -9   5 -0.4934 0.46205   1
  -5   9  -5 0.00162 0.64709   1
   5   9   5 0.25182 0.51657   1
  -5   9  -5 0.49026 0.77637   2
   6  -9   5 1.67292 0.47603   2
   6  -9   5 2.24110 0.50506   1
   7  -9   5 2.24985 0.62994   1
   7  -9   5 0.81101 0.32435   2
   6 -10  -5 12.4240 1.08435   1
   6 -10  -5 17.1239 1.60447   1
   6 -10  -5 7.95857 0.68679   2
   5 -10  -5 15.1085 1.07405   2
   5 -10  -5 27.1924 1.41377   1
   5 -10  -5 26.1765 1.48124   1
   4 -10  -5 7.91212 0.96928   1
  -4 -10   5 8.87575 2.20333   1
   4 -10  -5 3.92929 0.57722   2
  -4  10   5 8.26152 1.04771   1
  -4  10   5 6.78212 1.72069   2
  -3 -10   5 3.86550 0.81422   2
   3 -10  -5 3.39179 0.59650   2
   3 -10  -5 5.16442 0.94577   1
  -3 -10   5 4.81514 1.02954   1
  -3  10   5 6.93139 0.97148   1
  -3  10   5 2.61371 0.80525   2
   2 -10  -5 0.48090 0.32627   2
  -2 -10   5 0.89566 0.39481   2
   2 -10  -5 1.36142 0.58849   1
  -2 -10   5 1.07763 0.56661   1
  -2  10   5 0.48241 0.55931   1
   2  10  -5 0.15717 0.96003   2
  -2  10   5 0.21192 0.65909   2
   1 -10  -5 12.6603 1.23022   1
  -1 -10   5 10.8713 1.19111   1
   1 -10  -5 5.95552 0.67558   2
  -1 -10   5 6.29044 0.68222   2
   1  10  -5 13.6794 1.47169   1
  -1  10   5 14.1636 1.10576   1
   1  10  -5 3.78987 1.28602   2
  -1  10   5 6.59924 1.06288   2
   0 -10   5 0.95476 0.57460   1
   0 -10   5 -0.5464 0.66552   1
   0 -10  -5 -0.4816 0.54239   1
   0 -10  -5 -0.5237 0.36081   2
   0 -10   5 -0.2542 0.30838   2
   0  10   5 0.69940 0.64491   2
   0  10  -5 -0.8588 0.81224   2
   0  10  -5 0.35559 0.86432   1
   0  10   5 0.70384 0.53316   1
   1 -10   5 14.1859 0.88910   2
  -1 -10  -5 14.3163 0.94181   2
   1 -10   5 16.4541 1.27983   2
   1 -10   5 28.9387 1.48090   1
  -1 -10  -5 25.6163 1.57710   1
   1 -10   5 25.6941 1.63107   1
  -1  10  -5 24.3165 1.65477   1
   1  10   5 29.0699 1.51928   1
  -1  10  -5 12.6077 1.39035   2
   1  10   5 13.2701 1.22340   2
  -2 -10  -5 5.67289 1.03075   2
   2 -10   5 5.14468 0.58111   2
   2 -10   5 6.14681 0.85769   2
   2 -10   5 10.8133 1.02902   1
   2 -10   5 11.0926 1.00947   1
  -2 -10  -5 7.77642 1.22968   1
   2  10   5 10.9569 1.00228   1
   2  10   5 4.40551 1.03433   2
  -2  10  -5 5.66181 1.27569   2
   3 -10   5 98.0181 3.66288   1
   3 -10   5 94.4875 3.59091   1
   3 -10   5 51.3558 1.96304   2
   3 -10   5 50.4860 1.95999   2
   4 -10   5 7.71411 0.60709   2
   4 -10   5 6.73141 0.62577   2
   4 -10   5 14.6513 0.96715   1
   4 -10   5 15.7799 1.12505   1
   2 -11  -5 0.26893 0.27427   2
   2 -11  -5 0.21948 0.46017   1
   1 -11  -5 0.59251 0.32089   2
  -1 -11   5 0.60314 0.36047   2
   1 -11  -5 2.36126 0.75422   1
  -1 -11   5 2.83239 0.80834   1
   0 -11   5 6.71532 0.84061   1
   0 -11   5 5.24989 0.52328   2
 -14   0   6 3.10079 0.94729   2
 -14   0   6 6.46179 1.34022   1
 -13   0   6 8.31964 1.22167   2
 -13   0   6 16.7050 1.37416   1
 -12   0   6 31.9473 2.87468   2
 -10   0   6 368.980 12.5311   1
 -10   0   6 190.943 6.91784   2
  -9   0   6 24.2981 1.84319   1
   9   0  -6 19.0642 1.75105   1
   9   0  -6 12.2603 2.09219   2
   9   0  -6 11.8375 1.90307   2
  -9   0   6 12.5449 1.82145   2
  -8   0   6 532.721 18.5911  -2
  -8   0   6 532.721 18.5911   1
   8   0  -6 583.306 18.7686  -2
   8   0  -6 583.306 18.7686   1
   6   0  -6 2.99341 1.70911  -2
   6   0  -6 2.99341 1.70911   1
   5   0  -6 363.496 14.2670  -2
   5   0  -6 363.496 14.2670   1
  -5   0   6 330.090 14.3263  -2
  -5   0   6 330.090 14.3263   1
  -4   0   6 519.969 20.9187  -2
  -4   0   6 519.969 20.9187   1
  -3   0   6 880.152 30.9669   2
   3   0  -6 683.187 30.8496   2
   3   0  -6 1040.54 45.0235   1
  -3   0   6 1243.15 45.0368   1
  -2   0   6 1544.96 58.4556   2
   2   0  -6 1433.88 58.3877   2
  -2   0   6 2388.37 94.4557   1
   2   0  -6 2430.52 95.0009   1
  -1   0   6 1012.64 39.2348   2
   1   0  -6 983.123 39.1829   2
   1   0  -6 1738.20 69.9626   1
  -1   0   6 1829.36 70.0768   1
   0   0  -6 1368.46 53.6367   1
   0   0  -6 792.848 31.1957   2
  -1   0  -6 83.3054 3.59984   2
  -1   0  -6 84.2337 3.65511   2
  -1   0  -6 146.236 5.97653   1
  -1   0  -6 146.214 5.99866   1
  -2   0  -6 653.870 26.3188   1
  -2   0  -6 680.100 26.3545   1
  -2   0  -6 327.724 14.9881   2
  -2   0  -6 401.939 14.6880   2
  -3   0  -6 277.214 11.2049   1
  -3   0  -6 285.235 11.2146   1
   3   0   6 266.253 9.76030   1
  -3   0  -6 162.450 6.66133   2
  -3   0  -6 160.182 6.60917   2
   3   0   6 145.415 5.70307   2
  -4   0  -6 207.340 8.55358   1
  -4   0  -6 196.367 8.58160   1
   4   0   6 207.307 7.39360   1
   4   0   6 115.950 4.32469   2
  -4   0  -6 112.514 5.15757   2
  -4   0  -6 106.809 5.12867   2
   5   0   6 639.792 25.3334   1
   5   0   6 630.469 21.2942   1
   5   0   6 655.612 22.3105   1
   5   0   6 348.411 14.5117   2
   5   0   6 371.999 12.8263   2
   6   0   6 127.988 4.96285   1
   6   0   6 133.696 5.03610   1
   6   0   6 124.848 5.93639   1
   6   0   6 66.7284 2.97681   2
   6   0   6 66.4411 3.64122   2
   6   0   6 67.0455 2.99747   2
   7   0   6 70.0764 3.05715   1
   7   0   6 65.7999 3.11196   1
   7   0   6 68.9253 3.75321   1
   7   0   6 35.0754 2.23756   2
   7   0   6 40.2435 2.67796   2
   7   0   6 37.8895 2.14372   2
   8   0   6 65.9177 3.61715   2
   8   0   6 70.0694 3.57033   2
   8   0   6 121.192 4.75010   1
   8   0   6 126.954 5.30381   1
   8   0   6 121.587 5.76766   1
   9   0   6 11.1484 1.72104   1
   9   0   6 7.53121 1.08323   1
   9   0   6 4.17636 1.53469   2
   9   0   6 4.04077 1.14017   2
  10   0   6 14.5078 1.64250   2
  10   0   6 14.1071 1.65928   2
  10   0   6 23.2115 1.54386   1
  10   0   6 25.6735 1.96748   1
  11   0   6 10.2822 1.40449   1
  11   0   6 7.59876 0.98616   1
  11   0   6 4.77654 1.43573   2
  11   0   6 4.23101 1.19581   2
 -14  -1   6 48.9905 2.68599   1
 -14   1   6 60.6808 2.96070   1
 -14   1   6 30.0774 1.71957   2
 -13  -1   6 0.41119 0.58276   1
 -13  -1   6 1.02779 0.65599   2
 -13   1   6 0.29204 0.76593   1
 -13   1   6 -0.0429 0.68363   2
 -12  -1   6 109.950 5.74078   1
 -12  -1   6 112.899 4.35855   1
 -12  -1   6 58.2482 3.87266   2
 -12  -1   6 53.5020 2.70515   2
 -12   1   6 65.7321 3.62199   2
 -12   1   6 124.083 6.10085   1
 -11  -1   6 2.86744 0.77845   1
 -11  -1   6 -0.3886 0.78671   2
 -11   1   6 1.57284 1.01464   2
 -11   1   6 2.66363 0.83609   1
 -10  -1   6 0.27050 0.76153   2
  10  -1  -6 2.11724 1.22892   2
  10  -1  -6 -0.6893 1.02339   2
  10  -1  -6 0.34054 0.89496   1
  10  -1  -6 -0.4097 0.90159   1
  -9  -1   6 96.2522 3.91613   2
   9  -1  -6 99.9848 4.03155   2
   9  -1  -6 100.041 4.28732   2
  -9  -1   6 175.213 6.29907   1
   9  -1  -6 172.215 6.33602   1
   9  -1  -6 171.301 6.55010   1
   9   1  -6 86.3811 4.57818   2
   8  -1  -6 319.867 11.0148   1
   8  -1  -6 446.142 16.4166  -2
   8  -1  -6 446.142 16.4166   1
  -8  -1   6 483.683 15.6791  -2
  -8  -1   6 483.683 15.6791   1
   8  -1  -6 188.798 6.87764   2
   7  -1  -6 349.360 11.8378  -2
   7  -1  -6 349.360 11.8378   1
  -7  -1   6 338.893 11.7593  -2
  -7  -1   6 338.893 11.7593   1
   6  -1  -6 681.746 30.2653  -2
   6  -1  -6 681.746 30.2653   1
   6   1  -6 829.859 30.5086  -2
   6   1  -6 829.859 30.5086   1
   5  -1  -6 85.1478 4.14084  -2
   5  -1  -6 85.1478 4.14084   1
   5   1  -6 91.5404 4.21983  -2
   5   1  -6 91.5404 4.21983   1
  -5   1   6 80.3446 4.51942  -2
  -5   1   6 80.3446 4.51942   1
   4  -1  -6 104.254 4.48824   2
  -4  -1   6 96.6006 4.51979   2
   4  -1  -6 145.134 6.75248   1
  -4  -1   6 153.436 6.70160   1
   4   1  -6 161.916 6.61580   1
   4   1  -6 98.6457 4.45610   2
  -4   1   6 229.736 9.62859  -2
  -4   1   6 229.736 9.62859   1
  -3  -1   6 19.9110 1.37064   2
   3  -1  -6 18.0073 1.13774   2
   3  -1  -6 32.6031 1.71858   1
  -3  -1   6 34.4185 1.93801   1
   3   1  -6 18.4178 1.20070   2
  -3   1   6 18.1865 1.20221   2
   3   1  -6 32.3809 1.78895   1
  -3   1   6 32.1014 1.78268   1
   2  -1  -6 71.2934 3.10876   2
  -2  -1   6 70.9184 3.28237   2
  -2  -1   6 124.569 5.31597   1
   2  -1  -6 123.080 5.17375   1
  -2   1   6 126.989 5.18275   1
   2   1  -6 123.643 5.28702   1
  -2   1   6 75.6872 3.17369   2
   2   1  -6 72.1852 3.24584   2
  -1  -1   6 4.77063 0.67600   2
   1  -1  -6 4.55543 0.43301   2
  -1  -1   6 8.49527 0.76831   1
   1   1  -6 4.65019 0.59164   2
  -1   1   6 4.09326 0.50544   2
  -1   1   6 8.64796 0.60008   1
   1   1  -6 8.35600 0.71569   1
   0  -1  -6 271.139 10.8371   1
   0  -1  -6 159.891 6.33499   2
   0   1  -6 157.166 6.60209   2
   0   1  -6 277.395 11.0996   1
  -1  -1  -6 116.446 4.78838   2
  -1  -1  -6 120.473 4.81295   2
  -1   1  -6 120.555 5.24873   2
  -1   1  -6 200.894 8.29157   1
  -1   1  -6 202.974 8.27559   1
  -2  -1  -6 215.151 8.73778   2
  -2  -1  -6 213.526 8.72004   2
  -2   1  -6 225.522 9.13518   2
  -2   1  -6 221.046 9.14891   2
  -2   1  -6 398.230 15.8886   1
  -2   1  -6 392.434 15.8893   1
  -3  -1  -6 2.47141 0.47313   1
   3  -1   6 3.19194 0.85192   1
  -3  -1  -6 2.32083 0.68369   1
  -3  -1  -6 1.84494 0.71513   2
  -3  -1  -6 1.49363 0.44759   2
   3  -1   6 0.79508 0.56012   2
  -3   1  -6 1.19345 0.79642   2
   3   1   6 1.68815 0.51319   2
  -3   1  -6 0.78399 0.64130   2
   3   1   6 3.39916 0.84851   1
  -3   1  -6 2.37842 0.91676   1
  -3   1  -6 2.92504 0.71245   1
   4  -1   6 12.0401 1.14520   2
  -4  -1  -6 11.1011 1.42215   2
   4  -1   6 21.7479 1.31846   1
   4   1   6 12.0311 1.03364   2
  -4   1  -6 10.5892 1.84961   2
  -4   1  -6 19.9196 2.26139   1
  -4   1  -6 21.1748 1.83480   1
   4   1   6 22.7656 1.33495   1
   5  -1   6 118.675 4.51192   2
   5  -1   6 98.4060 5.31837   2
   5  -1   6 217.505 7.68241   1
   5  -1   6 193.092 8.95573   1
   5   1   6 215.049 7.67537   1
   5   1   6 213.546 7.45535   1
  -5   1  -6 208.952 9.27438   1
   5   1   6 206.010 8.83077   1
   5   1   6 114.530 5.19058   2
  -5   1  -6 111.092 5.94071   2
   5   1   6 113.257 4.22914   2
   5   1   6 116.244 4.40252   2
   6  -1   6 0.92935 0.58339   2
   6  -1   6 -1.0954 1.06876   2
   6  -1   6 1.21023 0.52220   1
   6  -1   6 3.08855 1.20672   1
   6   1   6 0.95214 0.68995   2
   6   1   6 2.17021 0.99241   2
   6   1   6 0.26112 0.53252   2
   6   1   6 4.75994 1.23201   1
   6   1   6 1.03583 0.48367   1
   6   1   6 1.74778 0.90429   1
   7  -1   6 1.86739 0.58999   1
   7  -1   6 0.82222 1.13941   1
   7  -1   6 -0.6506 1.08460   2
   7  -1   6 0.51515 0.57422   2
   7   1   6 1.67456 0.80503   1
   7   1   6 1.08801 0.84322   1
   7   1   6 1.77756 0.64996   1
   7   1   6 -0.1095 0.84702   2
   7   1   6 0.50418 0.60621   2
   7   1   6 1.56472 0.80854   2
   8  -1   6 143.575 6.49118   1
   8  -1   6 137.238 5.87977   1
   8  -1   6 68.0211 3.75460   2
   8  -1   6 76.1902 3.83193   2
   8   1   6 74.8005 3.81905   2
   8   1   6 75.7317 3.12201   2
   8   1   6 63.6104 3.54628   2
   8   1   6 140.904 5.29049   1
   8   1   6 141.832 5.83986   1
   8   1   6 141.235 6.42818   1
   9  -1   6 2.50260 0.99283   2
   9  -1   6 -0.0609 0.68382   2
   9  -1   6 0.60314 0.56905   1
   9  -1   6 0.45568 0.97164   1
   9   1   6 0.17581 0.55832   1
   9   1   6 -0.1566 0.76870   1
   9   1   6 -0.3933 0.68898   1
   9   1   6 0.05485 0.78489   2
   9   1   6 -0.0864 0.68784   2
   9   1   6 0.42861 0.74936   2
  10  -1   6 62.6145 3.36459   1
  10  -1   6 61.4679 2.90024   1
  10  -1   6 27.9598 1.94562   2
  10  -1   6 31.0567 2.25665   2
  10   1   6 59.8477 3.22962   1
  10   1   6 60.8266 2.78124   1
  10   1   6 30.9120 1.97251   2
  10   1   6 30.5523 2.15128   2
  11  -1   6 24.5014 1.78318   2
  11  -1   6 59.4203 2.56696   1
  11   1   6 26.2663 1.82165   2
  11   1   6 31.8102 1.89796   2
  11   1   6 57.9030 2.56070   1
  11   1   6 55.2022 2.90539   1
 -14  -2   6 13.0549 1.14443   2
 -14  -2   6 25.7438 1.47924   1
 -14   2   6 24.7798 1.49763   1
 -14   2   6 9.54625 1.21750   2
 -13  -2   6 74.3636 3.44569   1
 -13  -2   6 72.0793 2.89891   1
 -13  -2   6 45.6674 2.74495   2
 -13   2   6 75.6190 3.44831   1
 -13   2   6 39.4453 2.32046   2
 -12  -2   6 150.281 6.40180   1
 -12  -2   6 141.942 5.29544   1
 -12  -2   6 75.3525 3.15646   2
 -12  -2   6 82.8071 3.95299   2
 -12   2   6 148.634 6.35832   1
 -12   2   6 81.4023 3.93099   2
 -11  -2   6 64.9661 2.91252   2
  11  -2  -6 70.1297 3.09664   2
 -11  -2   6 124.995 4.70917   1
  11  -2  -6 119.770 4.73410   1
 -11   2   6 65.9296 3.62397   2
 -11   2   6 128.471 5.64919   1
 -10  -2   6 172.304 6.32575   1
  10  -2  -6 171.844 6.34806   1
  10  -2  -6 179.621 6.83658   1
 -10  -2   6 95.7447 3.84792   2
  10  -2  -6 94.4860 4.40564   2
  10  -2  -6 91.9278 3.94520   2
 -10   2   6 96.0569 4.73008   2
 -10   2   6 171.402 7.53732   1
  -9  -2   6 80.7652 3.34366   2
   9  -2  -6 74.3328 3.70498   2
   9  -2  -6 76.8753 3.40942   2
   9  -2  -6 139.576 5.63599   1
  -9  -2   6 149.170 5.47763   1
   9  -2  -6 146.991 5.47847   1
  -9   2   6 81.6272 4.23573   2
  -9   2   6 146.233 6.48110   1
   8  -2  -6 15.6737 1.53859   1
  -8  -2   6 17.3844 1.51637   1
   8  -2  -6 17.8636 1.50023   1
  -8  -2   6 8.23681 1.28831   2
   8  -2  -6 11.0149 1.40276   2
   8  -2  -6 11.7977 1.65897   2
  -8   2   6 20.9198 2.01015   1
  -8   2   6 9.72889 2.04790   2
   7  -2  -6 27.0966 1.75718   2
  -7  -2   6 25.9175 1.77926   2
   7  -2  -6 27.0034 1.98659   2
  -7  -2   6 45.6431 2.28800   1
   7  -2  -6 47.7474 2.33016   1
   7  -2  -6 45.3083 2.22155   1
  -7   2   6 27.0546 2.55201   2
  -7   2   6 44.0578 2.79173   1
  -6  -2   6 111.489 4.90733   1
   6  -2  -6 115.545 5.50467   1
   6  -2  -6 115.456 4.40301   1
   6  -2  -6 65.6004 3.55557   2
   6  -2  -6 66.7449 3.05141   2
  -6  -2   6 58.7558 3.28522   2
   5  -2  -6 1.95458 0.72783   1
   5  -2  -6 1.26590 0.62406   2
   5   2  -6 0.72803 0.64424   2
   4  -2  -6 115.216 4.98348   1
  -4  -2   6 100.232 5.13918   1
   4  -2  -6 59.1797 3.13198   2
  -4  -2   6 60.4963 3.22216   2
   4   2  -6 67.6791 3.17654   2
  -4   2   6 65.5620 3.14800   2
  -4   2   6 112.001 5.15885   1
   4   2  -6 122.547 5.12372   1
  -3  -2   6 18.6014 1.45209   1
   3  -2  -6 16.9042 1.15542   1
   3  -2  -6 9.81362 0.87796   2
  -3  -2   6 10.0781 1.12874   2
   3   2  -6 9.43244 1.02408   2
  -3   2   6 10.6759 0.99804   2
   3   2  -6 16.9058 1.32223   1
  -3   2   6 18.3684 1.35769   1
  -2  -2   6 29.8251 1.80634   2
   2  -2  -6 27.7302 1.43411   2
  -2  -2   6 48.3407 2.53488   1
   2  -2  -6 47.7695 2.20793   1
   2   2  -6 30.3450 1.71439   2
  -2   2   6 30.8589 1.50211   2
  -2   2   6 49.1445 2.24968   1
   2   2  -6 51.1784 2.49579   1
   1  -2  -6 9.31479 0.55791   2
  -1  -2   6 9.39461 1.01546   2
   1  -2  -6 17.1135 0.82632   1
  -1  -2   6 16.0591 1.21889   1
   1   2  -6 15.5258 1.14997   1
  -1   2   6 17.6564 0.83669   1
   1   2  -6 8.37977 0.91320   2
  -1   2   6 10.2595 0.59587   2
   0   2  -6 28.7642 1.62684   1
   0   2  -6 15.8972 1.38703   2
  -1   2  -6 1.62309 0.57536   1
  -1   2  -6 1.36751 0.44500   1
  -1   2  -6 0.20778 0.50155   2
   2  -2   6 427.929 15.7325   2
   2  -2   6 768.732 27.4004   1
  -2   2  -6 825.735 31.7803   1
   2   2   6 783.813 27.4168   1
  -2   2  -6 815.655 31.7773   1
   2   2   6 441.373 15.6114   2
  -2   2  -6 476.989 18.3870   2
  -2   2  -6 457.402 18.4197   2
   3  -2   6 9.10929 1.11784   2
   3  -2   6 14.3249 1.09696   1
   3   2   6 7.44868 0.83657   2
  -3   2  -6 9.37993 1.57738   2
  -3   2  -6 14.2119 1.50502   1
   3   2   6 14.1240 1.01860   1
   4  -2   6 126.669 4.85170   2
   4  -2   6 233.382 8.20501   1
   4   2   6 113.947 5.46995   2
  -4   2  -6 124.047 6.13069   2
   4   2   6 130.596 4.78040   2
   4   2   6 125.858 4.59027   2
   4   2   6 212.053 8.59010   1
   4   2   6 217.320 9.36594   1
  -4   2  -6 241.526 9.84707   1
   4   2   6 224.719 7.95683   1
   5  -2   6 127.930 6.90813   1
   5  -2   6 142.838 5.37065   1
   5  -2   6 77.6161 3.33912   2
   5   2   6 138.793 6.21803   1
   5   2   6 143.626 5.34111   1
   5   2   6 143.248 5.26751   1
   5   2   6 75.0721 3.84185   2
   5   2   6 77.2201 3.19926   2
   5   2   6 77.0703 3.14448   2
   6  -2   6 203.350 7.29459   1
   6  -2   6 182.613 8.54708   1
   6  -2   6 104.069 4.33607   2
   6   2   6 189.688 8.33185   1
   6   2   6 193.848 7.00148   1
   6   2   6 199.018 7.25472   1
   6   2   6 97.8568 4.84339   2
   6   2   6 104.361 4.04650   2
   6   2   6 107.577 4.25267   2
   7  -2   6 215.601 8.18029   2
   7  -2   6 194.148 9.05306   2
   7  -2   6 396.179 16.4457   1
   7  -2   6 407.510 14.4711   1
   7   2   6 403.389 16.4248   1
   7   2   6 400.477 13.7311   1
   7   2   6 413.805 14.4486   1
   7   2   6 218.501 7.63174   2
   7   2   6 228.689 8.13847   2
   7   2   6 214.150 9.15094   2
   8  -2   6 18.6884 2.59792   1
   8  -2   6 22.7601 1.59144   1
   8  -2   6 12.2558 1.44134   2
   8  -2   6 11.4002 2.36698   2
   8   2   6 11.9929 1.29612   2
   8   2   6 12.2321 1.69501   2
   8   2   6 10.6231 1.32061   2
   8   2   6 21.9735 2.08719   1
   8   2   6 21.0149 1.49346   1
   8   2   6 23.3896 1.57008   1
   9  -2   6 3.76450 0.95495   1
   9  -2   6 2.75165 1.24210   1
   9  -2   6 1.11624 2.09235   2
   9  -2   6 -0.0859 0.68839   2
   9   2   6 2.43240 0.67180   1
   9   2   6 1.99019 0.65069   1
   9   2   6 0.81092 0.74050   1
   9   2   6 1.06686 0.67087   2
   9   2   6 1.18686 0.70814   2
   9   2   6 1.13050 0.71465   2
  10  -2   6 10.0694 1.90694   1
  10  -2   6 8.66310 1.03249   1
  10  -2   6 4.57829 1.17726   2
  10   2   6 3.71317 1.11984   2
  10   2   6 6.75333 1.26830   2
  10   2   6 7.66734 1.30653   1
  10   2   6 8.79650 1.13703   1
  11  -2   6 9.03121 1.26972   2
  11  -2   6 20.0364 1.35952   1
  11   2   6 12.7220 1.64438   2
  11   2   6 11.0633 1.32749   2
  11   2   6 21.7206 1.52408   1
  11   2   6 21.4567 1.33172   1
 -14  -3   6 17.9959 1.35708   2
 -13  -3   6 17.7545 1.42415   2
 -13  -3   6 16.7321 1.39171   2
 -13  -3   6 32.8147 1.87384   1
 -13  -3   6 31.8748 1.50025   1
 -13   3   6 32.5449 1.99636   1
 -12  -3   6 9.68924 1.38141   2
  12  -3  -6 8.76644 1.33414   2
 -12  -3   6 8.94836 1.02244   2
 -12  -3   6 16.4222 1.20334   1
 -12  -3   6 16.9567 1.58018   1
 -12   3   6 18.2447 1.57191   1
 -12   3   6 9.52140 1.50966   2
  11  -3  -6 -0.5582 0.84118   2
 -11  -3   6 -0.1447 0.50362   2
 -11  -3   6 -0.1356 0.51616   1
 -11   3   6 -0.3167 0.94883   2
 -11   3   6 0.25993 0.84517   1
 -10  -3   6 65.7911 2.91770   1
  10  -3  -6 63.6485 3.15537   1
  10  -3  -6 65.8969 2.95738   1
  10  -3  -6 38.3961 2.16692   2
  10  -3  -6 33.7354 2.61457   2
 -10  -3   6 37.1027 2.22457   2
 -10   3   6 69.5347 3.52584   1
 -10   3   6 40.2968 2.69726   2
   9  -3  -6 15.1288 1.88988   2
  -9  -3   6 13.6929 1.31377   2
   9  -3  -6 14.2536 1.50154   2
  -9  -3   6 23.9296 1.65124   1
   9  -3  -6 26.6756 1.81068   1
   9  -3  -6 22.1703 1.71164   1
  -9   3   6 23.1364 2.13700   1
  -9   3   6 17.6915 2.17183   2
   8  -3  -6 24.7370 1.89755   1
   8  -3  -6 28.3496 1.77796   1
   8  -3  -6 15.3160 1.87323   2
   8  -3  -6 14.4178 1.78529   2
  -8  -3   6 12.7790 2.15266   2
  -8   3   6 26.3414 2.21472   1
  -8   3   6 18.4586 2.31021   2
   8   3  -6 15.0572 1.74011   2
   7  -3  -6 5.61071 1.46466   2
   7  -3  -6 2.90974 0.72247   2
  -7  -3   6 4.75450 1.13492   2
  -7  -3   6 8.87551 1.22942   1
   7  -3  -6 8.31749 1.19978   1
   7  -3  -6 6.19880 1.22719   1
  -7   3   6 7.29295 2.19780   2
   7   3  -6 5.06646 1.06299   2
  -7   3   6 9.15580 1.90180   1
  -6  -3   6 0.66737 0.67607   2
   6  -3  -6 -0.0300 0.69907   2
   6  -3  -6 -0.6777 0.81767   2
   6  -3  -6 1.89849 0.65282   1
  -6  -3   6 -0.3132 0.73975   1
   6  -3  -6 1.40882 0.71176   1
  -6   3   6 -0.1445 1.21573   2
  -6   3   6 1.00303 1.01640   1
   5  -3  -6 125.769 4.71501   1
   5  -3  -6 124.747 5.80941   1
   5  -3  -6 71.4076 3.74687   2
   5  -3  -6 73.1421 3.10944   2
   5   3  -6 66.2643 3.78923   2
   5   3  -6 123.706 5.86342   1
   4  -3  -6 1.02098 0.67166   2
   4  -3  -6 0.43077 0.66755   1
  -4   3   6 0.13091 0.92795   2
   4   3  -6 2.01237 0.81916   2
   4   3  -6 0.73284 0.71394   1
  -4   3   6 1.22862 1.02593   1
   3  -3  -6 171.897 7.04959   1
   3  -3  -6 96.8918 4.34006   2
  -3   3   6 162.125 7.14431   1
   3   3  -6 171.261 7.30143   1
  -3   3   6 97.6299 4.39541   2
   3   3  -6 102.366 4.61350   2
   2  -3  -6 3.47759 0.71350   2
  -2  -3   6 4.33974 1.25366   2
  -2  -3   6 5.92883 1.27277   1
   2  -3  -6 6.19859 0.70717   1
   2   3  -6 5.35844 0.99228   1
  -2   3   6 6.74764 0.93531   1
  -2   3   6 3.17527 0.85791   2
   2   3  -6 4.35768 1.00134   2
   1   3  -6 301.678 12.4300   1
   1   3  -6 166.421 7.21498   2
   0   3   6 3.74960 0.82492   2
   0   3  -6 4.21369 1.01384   2
   0   3   6 4.56087 0.84162   1
   0   3  -6 5.50668 0.96983   1
   1  -3   6 698.034 24.7757   1
   1  -3   6 398.620 14.2459   2
   1   3   6 388.027 14.0829   2
  -1   3  -6 431.138 16.7270   2
   1   3   6 692.556 24.7860   1
  -1   3  -6 773.192 28.8983   1
   2  -3   6 445.923 15.6980   1
   2  -3   6 242.018 9.12077   2
  -2   3  -6 456.445 18.4316   1
   2   3   6 450.582 15.6964   1
  -2   3  -6 261.262 10.8944   2
   2   3   6 256.243 8.97620   2
   3  -3   6 273.487 9.98914   2
   3  -3   6 524.466 17.9557   1
  -3   3  -6 508.925 21.0667   1
   3   3   6 516.376 17.9508   1
   3   3   6 512.375 17.3803   1
  -3   3  -6 275.797 12.0069   2
   3   3   6 270.798 9.46262   2
   3   3   6 286.143 9.84955   2
   4  -3   6 28.7030 2.07610   1
   4  -3   6 30.0691 1.65424   1
   4  -3   6 13.3137 1.66182   2
   4  -3   6 16.2903 1.35003   2
   4   3   6 28.3368 1.83988   1
   4   3   6 30.2011 1.57408   1
   4   3   6 29.1628 2.36487   1
   4   3   6 16.3383 1.29759   2
   4   3   6 15.2641 1.15044   2
   4   3   6 14.5441 1.83029   2
   5  -3   6 116.647 4.65006   1
   5  -3   6 115.730 4.61607   1
   5  -3   6 51.6538 2.80968   2
   5  -3   6 59.9814 2.81258   2
   5   3   6 121.861 4.56724   1
   5   3   6 114.897 5.42266   1
   5   3   6 116.228 4.59656   1
   5   3   6 62.3338 2.67752   2
   5   3   6 59.9294 3.28364   2
   5   3   6 62.6772 2.70447   2
   6  -3   6 0.27542 0.64861   2
   6  -3   6 2.21884 0.94352   2
   6  -3   6 3.04658 0.94230   1
   6  -3   6 3.64874 1.19484   1
   6   3   6 3.70046 1.16021   1
   6   3   6 3.78094 0.85235   1
   6   3   6 1.38526 0.89934   2
   6   3   6 1.67979 0.71343   2
   6   3   6 1.19771 0.56936   2
   7  -3   6 10.3419 1.29779   2
   7  -3   6 8.57340 1.73713   2
   7  -3   6 17.7302 1.43036   1
   7   3   6 9.34210 1.22556   2
   7   3   6 10.9610 1.67067   2
   7   3   6 9.78542 1.18088   2
   7   3   6 17.0359 1.89482   1
   7   3   6 18.1365 1.36802   1
   7   3   6 14.5767 1.40821   1
   8  -3   6 0.62463 0.57843   1
   8  -3   6 0.06969 0.66585   2
   8   3   6 1.20162 0.57478   1
   8   3   6 0.17632 0.56955   1
   8   3   6 -0.4964 0.74819   1
   8   3   6 0.63276 0.68958   2
   8   3   6 0.66805 0.82067   2
   8   3   6 0.49148 0.63800   2
   9  -3   6 7.07495 1.24633   2
   9  -3   6 14.4091 1.28308   1
   9   3   6 14.5457 1.65707   1
   9   3   6 15.6883 1.24076   1
   9   3   6 16.6176 1.30838   1
   9   3   6 6.60760 1.24322   2
   9   3   6 8.46363 1.15393   2
   9   3   6 6.53731 1.37356   2
  10  -3   6 76.8492 3.29169   1
  10  -3   6 37.0262 2.18800   2
  10   3   6 39.4222 2.31006   2
  10   3   6 39.3863 2.20042   2
  10   3   6 75.7928 3.68198   1
  10   3   6 74.7430 3.20095   1
  11  -3   6 86.1028 3.46777   1
 -11  -3  -6 42.7594 1.80495   2
  11  -3   6 42.5401 2.23059   2
  11   3   6 44.7272 2.27787   2
  11   3   6 42.8164 2.25384   2
  11   3   6 89.0850 3.45708   1
  11   3   6 84.4363 4.24657   1
 -13  -4   6 8.27909 0.74445   1
 -13  -4   6 6.65499 1.44597   1
 -13  -4   6 4.17608 1.31487   2
 -13  -4   6 4.97916 0.70299   2
  12  -4  -6 12.4869 1.16521   1
 -12  -4   6 10.6473 1.03753   1
 -12  -4   6 12.2370 1.52760   1
 -12  -4   6 5.30147 0.87753   2
 -12  -4   6 8.84517 1.34244   2
  12  -4  -6 8.35039 1.03251   2
 -12   4   6 5.84469 1.18557   2
 -12   4   6 9.16485 1.67569   1
 -11  -4   6 10.6801 1.57623   2
 -11  -4   6 9.76062 0.98089   2
  11  -4  -6 9.13802 1.13957   2
 -11  -4   6 18.6111 1.28676   1
  11  -4  -6 17.4745 1.35504   1
 -11  -4   6 17.0176 1.84849   1
 -11   4   6 7.68205 1.87425   2
 -11   4   6 19.2870 1.90017   1
 -10  -4   6 3.82921 0.92649   1
  10  -4  -6 1.13632 0.72539   2
 -10  -4   6 1.00000 0.58623   2
 -10   4   6 4.52647 1.63828   1
 -10   4   6 1.39115 1.23863   2
   9  -4  -6 5.20241 1.15950   2
   9  -4  -6 3.26807 1.26319   2
   9  -4  -6 3.56982 1.03713   1
  -9  -4   6 6.72282 1.12948   1
   9  -4  -6 3.66907 1.12930   1
  -9   4   6 6.88295 1.84226   1
  -9   4   6 1.36178 1.16440   2
   8  -4  -6 13.6460 1.44133   1
  -8  -4   6 15.3966 1.40826   1
   8  -4  -6 16.0429 1.42388   1
   8  -4  -6 9.92119 1.23558   2
   8  -4  -6 6.56808 1.49068   2
  -8  -4   6 8.81611 1.13137   2
  -8   4   6 8.59513 2.29211   2
   8   4  -6 7.85805 1.69375   2
  -8   4   6 18.0977 2.14560   1
   7  -4  -6 7.04095 1.11050   2
  -7  -4   6 6.07853 1.11222   2
   7  -4  -6 10.3450 1.27087   1
  -7  -4   6 13.9975 1.35638   1
   7  -4  -6 11.3459 1.27120   1
   7   4  -6 4.95958 1.43206   2
  -7   4   6 4.38070 1.55746   2
  -7   4   6 11.8615 2.09536   1
  -6  -4   6 60.1425 2.58766   2
   6  -4  -6 58.0870 2.59048   2
   6  -4  -6 52.9986 2.86124   2
  -6  -4   6 112.534 4.26010   1
   6  -4  -6 109.539 4.23617   1
   6  -4  -6 107.996 4.40214   1
  -6   4   6 50.9976 3.83330   2
   6   4  -6 54.7533 2.57401   2
  -6   4   6 95.2132 5.10726   1
   5  -4  -6 5.18099 1.13233   2
   5  -4  -6 7.82518 2.85263   2
   5  -4  -6 4.88794 1.04409   2
  -5  -4   6 4.43664 1.16645   2
   5  -4  -6 9.19194 1.76757   1
   5  -4  -6 10.5132 1.82831   1
  -5  -4   6 10.5613 1.39584   1
   5  -4  -6 6.14389 1.23991   1
  -5   4   6 3.88372 1.98268   2
   5   4  -6 4.80633 1.15292   2
   4  -4  -6 351.723 11.9803   1
  -4  -4   6 348.088 11.9012   1
   4  -4  -6 193.027 6.78073   2
  -4  -4   6 186.602 6.76573   2
   4   4  -6 190.907 6.89394   2
   3   4  -6 142.138 5.60227   2
  -3   4   6 162.587 5.76444   2
   3   4  -6 154.647 6.97181   2
  -3   4   6 276.233 9.51814   1
   3   4  -6 265.912 9.53365   1
   3   4  -6 264.232 11.4045   1
   2   4  -6 195.811 7.51174   1
  -2   4   6 218.449 7.55164   1
   2   4  -6 218.336 9.13025   1
   2   4  -6 111.986 4.44696   2
   2   4  -6 117.567 5.55870   2
  -2   4   6 123.732 4.50762   2
  -1   4   6 355.755 12.0948   1
   1   4  -6 324.775 12.0353   1
   1   4  -6 355.219 14.3626   1
   1   4  -6 179.348 6.95339   2
   1   4  -6 194.550 8.46922   2
  -1   4   6 201.820 6.96167   2
   0   4   6 144.962 5.26738   1
   0   4  -6 140.167 6.47256   1
   0   4   6 82.6889 3.27401   2
   1  -4   6 46.4123 2.11917   1
   1   4   6 25.9446 1.43283   2
  -1   4  -6 27.9483 2.50213   2
  -1   4  -6 45.9429 2.92143   1
   1   4   6 49.6921 2.11170   1
   2  -4   6 1.51441 0.72218   2
   2  -4   6 1.80703 0.80139   2
   2  -4   6 3.31184 0.72710   2
   2  -4   6 4.49044 0.90029   1
   2  -4   6 5.08696 1.13480   1
   2  -4   6 7.60840 1.32183   1
   2   4   6 5.48836 1.45779   1
   2   4   6 4.92644 0.81652   1
   2   4   6 1.12449 0.80335   2
   3  -4   6 6.84165 1.26372   2
   3  -4   6 8.50998 1.18887   2
   3  -4   6 6.95164 1.41386   2
   3  -4   6 14.5454 1.17950   1
   3  -4   6 14.0229 1.50742   1
   3  -4   6 10.5615 1.88660   1
   3   4   6 12.8306 2.12291   1
   3   4   6 13.4096 1.53090   1
   3   4   6 14.4940 1.09864   1
   3   4   6 8.69146 0.94735   2
   3   4   6 6.25309 1.90028   2
   3   4   6 8.66668 1.23197   2
   4  -4   6 5.01454 1.39097   1
   4  -4   6 4.75114 0.94081   1
   4  -4   6 3.64704 1.14426   1
   4  -4   6 1.97503 0.70477   2
   4  -4   6 1.71630 0.78855   2
   4  -4   6 2.68104 0.89826   2
   4   4   6 1.79194 0.54247   2
   4   4   6 1.29315 0.65219   2
   4   4   6 -0.2305 0.88561   2
   4   4   6 3.28968 0.79434   1
   4   4   6 4.03026 1.23546   1
   4   4   6 3.44341 0.81336   1
   5  -4   6 12.2879 1.57731   1
   5  -4   6 12.6896 1.18515   1
   5  -4   6 5.36847 1.68217   2
   5  -4   6 6.73197 1.19663   2
   5  -4   6 6.66407 1.25658   2
   5   4   6 11.3519 1.08620   1
   5   4   6 10.9166 1.81096   1
   5   4   6 3.88274 1.04162   2
   5   4   6 3.87074 1.07094   2
   5   4   6 5.09768 0.94115   2
   6  -4   6 207.497 7.81153   1
   6  -4   6 206.070 7.53340   1
   6  -4   6 110.339 4.62035   2
   6  -4   6 99.4062 4.28351   2
   6   4   6 113.106 4.48829   2
   6   4   6 105.040 5.11603   2
   6   4   6 112.464 4.30578   2
   6   4   6 201.933 8.87719   1
   6   4   6 215.050 7.79020   1
   6   4   6 206.130 7.45830   1
   7  -4   6 1.93172 0.80799   2
   7  -4   6 0.85411 0.78799   2
   7  -4   6 3.39638 0.98006   1
   7   4   6 1.82151 1.00138   2
   7   4   6 1.11778 0.61743   2
   7   4   6 0.21611 0.65689   2
   7   4   6 2.55156 0.67628   1
   7   4   6 2.03723 0.89262   1
   7   4   6 2.45865 0.65513   1
   8  -4   6 2.32555 0.92956   2
   8  -4   6 0.62743 0.70275   2
   8  -4   6 3.59672 1.02805   1
   8   4   6 3.91789 1.23882   1
   8   4   6 4.54699 0.90047   1
   8   4   6 4.95555 1.43818   1
   8   4   6 1.84978 0.75478   2
   8   4   6 1.35786 0.56825   2
   8   4   6 1.37816 0.73691   2
   9  -4   6 1.15569 0.63236   1
   9  -4   6 0.90421 0.70426   2
   9   4   6 0.11182 0.62672   2
   9   4   6 2.23520 0.74455   2
   9   4   6 0.84140 0.56402   1
   9   4   6 3.71506 1.16509   1
  10  -4   6 -0.9651 0.70175   2
  10  -4   6 -0.4932 0.59533   1
  10   4   6 0.73919 0.61378   2
  10   4   6 -0.0305 0.73226   2
  10   4   6 -0.2685 0.53238   1
 -11  -4  -6 13.6614 0.86134   2
 -11  -4  -6 22.0315 1.13155   1
  11   4   6 25.3994 1.52359   1
  11   4   6 10.1296 1.11127   2
 -13  -5   6 0.44747 0.39533   2
 -13  -5   6 2.21872 0.58815   1
  12  -5  -6 0.10246 0.56860   1
 -12  -5   6 1.10337 0.39515   1
 -12  -5   6 0.08514 0.36026   2
  12  -5  -6 0.85846 0.71203   2
 -11  -5   6 2.58054 0.77238   1
  11  -5  -6 4.20956 0.87680   1
  11  -5  -6 2.76105 0.86549   2
 -11  -5   6 0.27831 0.44228   2
 -10  -5   6 24.3159 1.55473   1
  10  -5  -6 27.1176 2.09823   1
 -10  -5   6 15.1621 1.20779   2
  -9  -5   6 76.5401 3.11980   2
   9  -5  -6 70.9438 3.29238   2
  -9  -5   6 139.155 5.31578   1
   9  -5  -6 140.234 5.30622   1
  -8  -5   6 14.8113 1.69468   2
   8  -5  -6 14.2207 1.31582   2
   8  -5  -6 27.0517 1.77945   1
  -8  -5   6 27.9477 1.79970   1
   8   5  -6 16.2981 2.30920   2
   7  -5  -6 37.3533 2.33095   2
  -7  -5   6 41.2856 2.04988   2
   7  -5  -6 40.8034 2.14889   2
  -7  -5   6 75.7630 3.35671   1
   7  -5  -6 71.6607 3.60895   1
   7  -5  -6 76.9166 3.27559   1
   7   5  -6 38.9882 2.29897   2
   6  -5  -6 181.342 6.44923   1
   6  -5  -6 179.613 6.51880   1
  -6  -5   6 153.592 7.03900   1
   6  -5  -6 102.546 4.13952   2
   6  -5  -6 101.553 4.11044   2
  -6  -5   6 103.266 4.28241   2
   6   5  -6 178.789 6.50597   1
   6   5  -6 99.6914 4.12614   2
   5  -5  -6 98.1062 3.90075   2
   5  -5  -6 95.4927 3.93463   2
  -5  -5   6 98.8159 3.83930   2
   5  -5  -6 170.441 6.23498   1
  -5  -5   6 152.052 6.36459   1
   5  -5  -6 174.620 6.20499   1
  -5  -5   6 173.266 6.20674   1
   5   5  -6 93.6208 3.87036   2
   5   5  -6 163.927 6.20652   1
   4  -5  -6 202.796 7.02796   1
  -4  -5   6 191.583 6.99101   1
  -4  -5   6 172.296 7.02405   1
   4  -5  -6 189.657 6.95885   1
  -4  -5   6 201.727 6.96607   1
   4  -5  -6 107.668 4.20477   2
   4  -5  -6 110.676 4.18784   2
  -4  -5   6 103.053 4.17377   2
  -4  -5   6 111.987 4.16146   2
  -4  -5   6 98.4682 4.09933   2
   4   5  -6 192.712 7.04188   1
  -4   5   6 195.214 7.03260   1
  -4   5   6 108.225 4.31462   2
   4   5  -6 103.987 4.13097   2
  -3  -5   6 -0.8769 0.84426   1
  -3  -5   6 1.96654 0.98901   1
  -3  -5   6 0.11490 0.96832   1
   3  -5  -6 0.41466 0.72589   1
   3  -5  -6 1.46340 0.90029   1
  -3  -5   6 5.25410 1.45200   2
   3  -5  -6 1.25663 0.86656   2
   3  -5  -6 1.72127 0.80065   2
  -3  -5   6 2.28560 0.84947   2
  -3  -5   6 -0.7080 0.74510   2
  -3   5   6 1.43157 0.53306   1
   3   5  -6 2.49337 0.64346   1
  -3   5   6 1.24136 0.64713   2
   3   5  -6 0.32865 0.58894   2
   2  -5  -6 71.9350 3.36165   1
  -2  -5   6 72.9575 3.23480   1
  -2  -5   6 76.2537 3.43159   1
   2  -5  -6 75.8522 3.28958   1
  -2  -5   6 41.0247 2.09234   2
  -2  -5   6 39.1383 2.09368   2
  -2   5   6 45.3057 2.09154   2
   2   5  -6 41.7180 2.02133   2
  -2   5   6 79.5961 3.08159   1
   2   5  -6 75.9760 3.04534   1
  -1  -5   6 13.5053 1.33859   2
  -1  -5   6 15.2664 1.39798   2
  -1  -5   6 23.3095 1.96923   1
   1  -5  -6 28.3118 1.95248   1
  -1  -5   6 25.9176 1.78696   1
   1   5  -6 24.5629 1.42104   1
  -1   5   6 25.9790 1.41856   1
   1   5  -6 14.2356 1.22851   2
  -1   5   6 15.5420 1.17482   2
   0  -5  -6 4.70524 1.05524   1
   0  -5   6 5.16472 0.95203   1
   0  -5   6 5.91745 1.52259   1
   0  -5   6 3.43587 1.09723   2
   0  -5   6 3.26183 0.72760   2
   0   5   6 2.41935 0.80558   2
   0   5  -6 3.81622 0.94630   2
   0   5   6 5.73506 0.85336   1
  -1  -5  -6 0.03080 0.89886   1
   1  -5   6 1.50884 0.89687   1
   1  -5   6 0.05513 0.77252   1
   1  -5   6 0.32548 0.66320   2
   1   5   6 -0.0641 0.49561   2
   1   5   6 0.70968 0.92402   2
   1   5   6 1.56507 1.22664   2
   1   5   6 -1.9068 1.45957   1
   1   5   6 1.26356 0.48012   1
   1   5   6 -0.9433 1.11995   1
   2  -5   6 15.5718 1.52879   1
  -2  -5  -6 14.2395 1.87225   1
   2  -5   6 14.5336 1.73952   1
   2  -5   6 10.2427 1.27068   2
  -2  -5  -6 6.84419 1.12502   2
   2  -5   6 9.98928 1.17505   2
   2   5   6 16.7506 1.66175   1
   2   5   6 18.3781 1.20603   1
   2   5   6 17.5297 2.58826   1
   2   5   6 9.87406 2.18392   2
   2   5   6 8.33842 0.95036   2
   2   5   6 5.20413 1.36853   2
   3  -5   6 13.9694 1.33947   2
   3  -5   6 14.8911 1.35525   2
  -3  -5  -6 11.8776 2.30466   2
   3  -5   6 14.6162 1.44940   2
   3  -5   6 25.4181 1.82854   1
   3  -5   6 28.5164 2.05317   1
  -3  -5  -6 28.0761 2.31732   1
   3  -5   6 27.5256 1.59375   1
   3   5   6 24.9741 1.51204   1
   3   5   6 26.6096 1.81596   1
   3   5   6 24.7711 2.59595   1
   3   5   6 16.3958 1.18086   2
   3   5   6 15.2847 1.50263   2
   3   5   6 11.5179 2.14380   2
   4  -5   6 3.81090 0.96248   1
   4  -5   6 1.75133 1.02194   1
   4  -5   6 3.47079 0.84968   1
   4  -5   6 0.15251 1.06409   2
   4   5   6 4.15914 1.18038   2
   4   5   6 3.61589 1.16474   2
   4   5   6 2.58681 0.86620   2
   4   5   6 5.62775 1.90618   1
   5  -5   6 15.4665 1.45569   2
   5  -5   6 14.9654 1.38896   2
   5  -5   6 15.8264 1.58594   2
   5  -5   6 25.8026 2.22527   1
   5  -5   6 25.4235 1.91182   1
   5  -5   6 26.9893 1.71564   1
   5   5   6 13.5821 1.30507   2
   5   5   6 16.5831 1.98835   2
   5   5   6 16.1454 1.44860   2
   5   5   6 28.4369 1.63794   1
   5   5   6 26.3310 1.69153   1
   5   5   6 26.1089 2.41671   1
   6  -5   6 0.64046 0.78538   1
   6  -5   6 1.45468 0.66208   1
   6  -5   6 1.28362 0.69561   2
   6  -5   6 1.06839 0.67895   2
   6   5   6 0.63147 0.89189   2
   6   5   6 0.62504 0.63641   2
   6   5   6 1.33386 0.60647   2
   6   5   6 2.53834 0.65178   1
   6   5   6 3.06893 1.00688   1
   6   5   6 1.53333 0.59361   1
   7  -5   6 36.9238 2.19946   2
   7  -5   6 37.7807 1.99025   2
   7  -5   6 66.8658 3.19988   1
   7  -5   6 77.4741 3.21816   1
   7   5   6 71.7862 3.73928   1
   7   5   6 72.2447 3.23788   1
   7   5   6 35.6552 2.11197   2
   7   5   6 34.4105 2.43687   2
   7   5   6 39.6402 2.05434   2
   8  -5   6 10.7544 1.23417   2
   8  -5   6 10.0844 1.35118   2
   8  -5   6 21.5422 1.65364   1
   8  -5   6 19.3837 1.44294   1
   8   5   6 10.2386 1.56446   2
   8   5   6 9.78536 1.26575   2
   8   5   6 10.9023 1.13962   2
   8   5   6 22.4825 1.86148   1
   8   5   6 21.9246 1.44108   1
   9  -5   6 50.3266 2.43266   1
   9  -5   6 26.7229 1.70394   2
   9   5   6 26.2552 1.84996   2
   9   5   6 26.9841 1.79729   2
   9   5   6 57.3418 2.55512   1
   9   5   6 52.3808 2.79601   1
  10   5   6 23.5654 1.63310   2
  10   5   6 26.3130 1.70931   2
  10   5   6 46.2755 2.39121   1
  10   5   6 45.3028 2.07269   1
  12  -6  -6 17.6283 0.99065   2
 -12  -6   6 17.0675 0.90656   2
 -12  -6   6 31.7286 1.35204   1
  12  -6  -6 29.5491 1.48434   1
 -11  -6   6 50.8493 2.10342   2
  11  -6  -6 51.4449 2.13320   2
  11  -6  -6 108.067 3.92994   1
 -11  -6   6 104.897 3.96598   1
  10  -6  -6 25.2507 1.45112   2
 -10  -6   6 24.3857 1.37822   2
 -10  -6   6 47.7297 2.21227   1
  10  -6  -6 50.0386 2.23870   1
   9  -6  -6 30.6550 2.03291   1
  -9  -6   6 33.6005 2.02361   1
  -9  -6   6 15.0363 1.42627   2
   9  -6  -6 18.3691 1.35079   2
  -9   6   6 15.5036 1.98312   2
  -8  -6   6 6.11192 1.12822   1
   8  -6  -6 7.12995 1.10774   1
   8  -6  -6 4.92311 1.05806   2
  -8   6   6 4.09932 1.14903   2
  -7  -6   6 15.4846 1.27862   2
   7  -6  -6 19.0181 1.54011   2
   7  -6  -6 15.6897 1.34866   2
   7  -6  -6 27.0689 2.18900   1
   7  -6  -6 28.1452 1.80511   1
  -7  -6   6 27.3312 1.82431   1
   7   6  -6 13.5350 1.81659   2
  -7   6   6 14.8529 1.78389   2
  -6  -6   6 82.2649 3.45688   2
   6  -6  -6 87.0366 3.59746   2
   6  -6  -6 83.7231 3.54221   2
  -6  -6   6 159.877 5.95987   1
   6  -6  -6 155.743 6.01310   1
   6  -6  -6 157.850 5.96038   1
   6   6  -6 85.9326 3.64647   2
  -6   6   6 89.8216 3.84093   2
   6   6  -6 157.290 6.00610   1
   5  -6  -6 3.89146 0.92015   1
  -5  -6   6 3.53342 1.29539   1
  -5  -6   6 2.75909 0.86651   1
   5  -6  -6 1.10083 0.72093   1
  -5  -6   6 0.46638 0.67977   2
   5  -6  -6 1.04638 0.66082   2
   5  -6  -6 0.41717 0.71991   2
  -5   6   6 0.70795 0.79934   2
   5   6  -6 1.43189 0.73969   2
   5   6  -6 1.88541 0.78405   1
  -5   6   6 4.99381 0.99634   1
   4  -6  -6 46.4701 2.54089   1
  -4  -6   6 48.4436 2.63234   1
  -4  -6   6 47.2434 2.51553   1
  -4  -6   6 47.5054 2.67304   1
   4  -6  -6 26.2035 1.76176   2
  -4  -6   6 26.3120 1.74755   2
   4  -6  -6 28.4374 2.08758   2
  -4  -6   6 25.7439 1.74022   2
  -4   6   6 27.5694 1.76749   2
   4   6  -6 25.2997 1.66085   2
   4   6  -6 46.2897 2.30534   1
  -4   6   6 49.9591 2.27488   1
  -3  -6   6 6.63475 1.30209   2
  -3  -6   6 5.03383 1.05988   2
   3  -6  -6 5.40872 1.18346   2
   3  -6  -6 5.63027 1.44016   2
  -3  -6   6 11.7451 1.91863   1
   3  -6  -6 11.9479 1.54888   1
  -3  -6   6 11.5828 1.68857   1
   3  -6  -6 10.8997 1.51603   1
  -3  -6   6 12.6104 1.54271   1
   3   6  -6 12.0721 1.17366   1
  -3   6   6 11.4969 1.06976   1
  -3   6   6 4.37095 1.06518   2
   3   6  -6 5.68460 1.12141   2
   2  -6  -6 0.48971 1.04873   2
  -2  -6   6 0.24279 0.62304   2
  -2  -6   6 0.76515 0.70092   2
   2  -6  -6 2.00001 0.69702   2
   2  -6  -6 3.14009 0.85773   1
  -2  -6   6 3.39782 0.97658   1
   2  -6  -6 0.21388 1.04771   1
  -2  -6   6 3.58104 0.89292   1
  -2   6   6 2.04086 0.64311   2
   2   6  -6 1.38477 0.62013   2
   2   6  -6 4.16177 0.95291   1
  -2   6   6 2.98775 0.67023   1
   1  -6  -6 10.5490 1.31297   2
  -1  -6   6 7.12756 1.14689   2
  -1  -6   6 11.2171 1.16602   2
   1  -6  -6 15.0329 1.60686   1
  -1  -6   6 11.9724 1.71668   1
  -1  -6   6 16.3472 1.52855   1
  -1   6   6 8.63100 1.05073   2
   1   6  -6 9.75107 1.17334   2
   1   6  -6 15.7596 1.19305   1
  -1   6   6 15.1505 1.17519   1
   0  -6   6 7.85001 1.12720   2
   0  -6  -6 6.42579 1.30060   2
   0  -6   6 5.02437 1.04990   2
   0  -6  -6 11.7348 1.56005   1
   0  -6   6 12.5563 1.63052   1
   0  -6   6 12.3062 1.40958   1
   0   6   6 8.78216 1.03737   2
   0   6  -6 7.14615 1.11970   2
   0   6  -6 14.5560 1.14954   1
   0   6   6 13.1890 1.07323   1
   1  -6   6 -0.8499 0.59866   2
  -1  -6  -6 -0.7069 0.77290   2
   1  -6   6 -0.1248 0.59065   2
   1  -6   6 0.59275 0.75047   1
   1  -6   6 -0.0631 0.85310   1
  -1   6  -6 1.39182 0.76038   2
   1   6   6 0.93275 1.11819   2
   1   6   6 -0.5858 0.49038   2
   1   6   6 0.10171 0.49362   1
  -2  -6  -6 1.34745 0.87947   2
   2  -6   6 1.94295 0.64224   2
   2  -6   6 0.48004 0.62258   2
   2  -6   6 4.33130 0.99864   1
  -2  -6  -6 2.36031 0.98813   1
   2  -6   6 2.49681 0.78132   1
   2   6   6 3.11096 0.82738   1
   2   6   6 6.48006 1.62356   1
   2   6   6 1.17266 0.90686   2
   2   6   6 0.93940 0.56655   2
   3  -6   6 8.38101 1.12211   2
  -3  -6  -6 9.86428 1.85628   2
   3  -6   6 9.51011 1.23451   2
   3  -6   6 18.8508 1.67907   1
   3  -6   6 18.9008 1.82952   1
  -3  -6  -6 23.1416 2.09932   1
   3   6   6 20.0667 1.64987   1
   3   6   6 17.9673 1.33374   1
   3   6   6 24.2690 3.70247   1
   3   6   6 10.7171 1.12018   2
   3   6   6 9.32160 1.48181   2
   3   6   6 13.4576 2.45503   2
   4  -6   6 38.8344 2.28157   1
   4  -6   6 40.2691 2.42090   1
   4  -6   6 21.7181 1.51154   2
   4  -6   6 21.6033 1.54595   2
   4   6   6 38.7590 2.03634   1
   4   6   6 39.7889 2.10520   1
   4   6   6 36.0154 3.04167   1
   4   6   6 20.9956 1.67780   2
   4   6   6 23.7052 2.44873   2
   4   6   6 21.3985 1.52073   2
   5  -6   6 46.3996 2.67588   1
   5  -6   6 49.3318 2.58639   1
   5  -6   6 26.4065 1.65829   2
   5  -6   6 24.4055 1.55126   2
   5   6   6 22.4513 2.34514   2
   5   6   6 22.1498 1.64063   2
   5   6   6 25.5132 1.67892   2
   5   6   6 49.3475 2.37216   1
   5   6   6 45.9370 2.33207   1
   5   6   6 48.9523 3.10193   1
   6  -6   6 4.72147 1.40355   2
   6  -6   6 4.62409 0.97245   2
   6  -6   6 14.2866 1.49693   1
   6   6   6 5.41998 1.09450   2
   6   6   6 4.69873 1.08382   2
   6   6   6 16.5475 2.00247   1
   6   6   6 11.6598 1.19311   1
   6   6   6 13.2722 1.19549   1
   7  -6   6 8.66302 1.02629   2
   7  -6   6 15.4447 1.42566   1
   7   6   6 14.3723 1.20800   1
   7   6   6 15.1265 1.81719   1
   7   6   6 8.65021 1.11746   2
   7   6   6 7.20114 1.25662   2
   7   6   6 6.68026 1.60175   2
   8  -6   6 2.55961 0.56264   2
   8  -6   6 6.86560 1.17631   1
   8   6   6 7.34383 1.59156   1
   8   6   6 7.93032 0.97313   1
   8   6   6 0.93200 0.89419   2
   8   6   6 1.70551 0.80606   2
   9  -6   6 0.24565 0.64661   2
   9   6   6 1.13513 0.56511   1
   9   6   6 1.21027 0.85364   1
   9   6   6 -0.2035 0.73251   2
 -10  -6  -6 2.39686 0.52042   1
 -10  -6  -6 0.94435 0.33122   2
 -11  -7   6 20.2965 1.08825   1
  11  -7  -6 21.8799 1.13490   1
  11  -7  -6 9.98740 0.72991   2
 -11  -7   6 9.42370 0.68681   2
  10  -7  -6 1.19783 0.40059   2
 -10  -7   6 0.25987 0.36546   2
  10  -7  -6 2.70826 0.66186   1
 -10  -7   6 0.99801 0.44443   1
  -9  -7   6 22.5765 1.43657   1
   9  -7  -6 21.9793 1.35408   1
  -9  -7   6 11.9119 0.98465   2
   9  -7  -6 13.3379 1.03023   2
  -9   7   6 24.3084 1.68781   1
   8  -7  -6 0.54208 0.48899   2
   8  -7  -6 1.10896 0.78571   2
  -8  -7   6 0.40744 0.50355   2
  -8  -7   6 -0.1457 0.58693   1
   8  -7  -6 0.98557 0.57175   1
  -8   7   6 0.47195 0.73675   1
  -8   7   6 -0.2599 0.97281   2
  -7  -7   6 19.6411 1.57321   1
   7  -7  -6 20.9732 1.45574   1
   7  -7  -6 21.6965 2.18148   1
   7  -7  -6 11.1129 1.22297   2
  -7  -7   6 12.1514 1.11793   2
   7  -7  -6 9.22151 1.13569   2
  -7   7   6 18.1875 1.46335   1
  -7   7   6 8.25426 1.48995   2
  -6  -7   6 19.0771 1.57992   1
   6  -7  -6 18.1841 1.46436   1
   6  -7  -6 16.7669 1.68302   1
  -6  -7   6 10.5058 1.16371   2
   6  -7  -6 9.61629 1.15368   2
   6  -7  -6 7.94806 1.17298   2
  -6   7   6 15.1074 1.33247   1
   6   7  -6 10.4205 1.57407   2
  -6   7   6 9.72264 1.41770   2
   5  -7  -6 -0.1894 0.64281   2
  -5  -7   6 -0.1691 0.75913   2
  -5  -7   6 -0.1771 0.68439   2
   5  -7  -6 0.36350 0.58681   2
   5  -7  -6 0.44150 0.73196   1
  -5  -7   6 1.26866 1.02572   1
  -5  -7   6 -0.6536 0.87495   1
   5  -7  -6 0.40183 0.77034   1
  -5   7   6 0.65574 0.78350   2
   5   7  -6 0.32422 0.76548   2
  -5   7   6 1.47295 0.63125   1
   5   7  -6 1.03884 0.84399   1
  -4  -7   6 285.873 9.94802   1
   4  -7  -6 287.305 9.88814   1
   4  -7  -6 283.253 9.99391   1
  -4  -7   6 276.037 9.79169   1
   4  -7  -6 151.477 5.68191   2
   4  -7  -6 158.340 5.73811   2
  -4  -7   6 149.691 5.52725   2
  -4  -7   6 148.950 5.58715   2
   4   7  -6 294.355 10.1279   1
  -4   7   6 253.153 10.7160   1
   4   7  -6 156.613 5.86741   2
   3  -7  -6 11.9403 1.50189   2
   3  -7  -6 10.8126 1.21398   2
  -3  -7   6 9.53922 1.15617   2
  -3  -7   6 11.4580 1.43565   2
  -3  -7   6 18.5458 1.79814   1
   3  -7  -6 18.9808 1.70617   1
  -3  -7   6 20.6632 1.84157   1
   3  -7  -6 19.0820 1.69825   1
   3   7  -6 10.1788 1.26512   2
  -3   7   6 10.7201 1.23716   2
  -3   7   6 20.4003 1.41596   1
   3   7  -6 19.3048 1.51190   1
  -2  -7   6 0.49112 0.56618   2
  -2  -7   6 -0.0864 0.70704   2
   2  -7  -6 1.21008 1.13215   2
   2  -7  -6 0.11473 0.60601   2
   2  -7  -6 0.14761 0.74823   1
  -2  -7   6 0.54778 0.81591   1
   2  -7  -6 -1.3365 0.96726   1
  -2  -7   6 0.14127 0.82825   1
   2   7  -6 0.93554 0.66709   2
  -2   7   6 -0.3384 0.63013   2
  -2   7   6 0.20110 0.52709   1
   2   7  -6 -0.6598 0.67306   1
  -1  -7   6 0.02685 0.56166   2
  -1  -7   6 0.21075 0.59660   2
   1  -7  -6 0.49489 0.61199   2
   1  -7  -6 1.45022 0.77762   1
  -1  -7   6 2.17648 0.74490   1
  -1  -7   6 0.73854 0.92446   1
  -1   7   6 3.61729 0.81345   1
   1   7  -6 0.15528 0.60364   1
   1   7  -6 -0.4036 0.65251   2
  -1   7   6 0.51635 0.59198   2
   0  -7  -6 119.470 4.79909   1
   0  -7   6 119.334 4.93634   1
   0  -7   6 114.114 4.68728   1
   0  -7   6 60.6034 2.74902   2
   0  -7  -6 63.4208 2.86497   2
   0  -7   6 62.3769 2.74601   2
   0   7   6 118.597 4.67991   1
   0   7  -6 121.330 4.64242   1
   0   7  -6 65.2265 2.94239   2
   0   7   6 65.4572 2.87918   2
   1  -7   6 14.0316 1.20899   2
   1  -7   6 14.0285 1.21580   2
  -1  -7  -6 10.9792 1.35619   2
   1  -7   6 22.9816 1.81487   1
  -1  -7  -6 23.2781 1.92030   1
   1  -7   6 27.2840 2.01733   1
  -1   7  -6 26.5481 1.56738   1
   1   7   6 25.4325 1.57245   1
  -1   7  -6 12.6441 1.39366   2
   1   7   6 13.9056 1.23712   2
   2  -7   6 50.8665 2.68711   1
  -2  -7  -6 48.3390 2.69578   1
   2  -7   6 53.1404 2.78660   1
   2  -7   6 28.3339 1.67919   2
   2  -7   6 27.1239 1.62047   2
  -2  -7  -6 31.0054 1.83919   2
  -2   7  -6 25.5296 2.87178   2
   2   7   6 24.5458 2.07153   2
   2   7   6 27.1776 1.72157   2
   2   7   6 52.9365 2.48229   1
  -2   7  -6 51.5131 3.00275   1
   3  -7   6 55.3633 2.84137   2
  -3  -7  -6 52.3664 2.54661   2
   3  -7   6 51.3125 2.44005   2
   3  -7   6 101.887 4.19899   1
  -3  -7  -6 99.1958 4.15978   1
   3  -7   6 97.7874 4.20404   1
  -3   7  -6 51.4192 2.77383   2
   3   7   6 54.1725 2.64340   2
   3   7   6 49.2685 2.53871   2
   3   7   6 95.3924 4.04259   1
   3   7   6 97.9523 3.92917   1
   4  -7   6 31.1531 1.68779   2
   4  -7   6 30.0216 1.67789   2
   4  -7   6 61.9152 2.96051   1
   4  -7   6 61.2908 2.90871   1
   4   7   6 28.5717 1.84426   2
   4   7   6 28.3757 1.79510   2
   4   7   6 59.3896 2.67563   1
   4   7   6 57.0611 2.71680   1
   5  -7   6 10.2945 0.99518   2
   5  -7   6 9.00449 1.58676   2
   5  -7   6 18.8315 1.57710   1
   5   7   6 6.95889 1.88427   2
   5   7   6 9.76001 1.21433   2
   5   7   6 8.47259 1.15102   2
   5   7   6 17.5744 1.30973   1
   6  -7   6 9.13420 1.19489   1
   6  -7   6 3.79574 1.11369   2
   6  -7   6 4.34640 0.82701   2
   6   7   6 3.41342 1.09234   2
   6   7   6 6.09940 2.08558   2
   6   7   6 7.06254 0.99573   1
   7  -7   6 26.8621 1.37534   2
   7  -7   6 56.5475 2.47231   1
   7   7   6 55.4447 2.50291   1
   7   7   6 24.9040 1.62964   2
   7   7   6 25.0957 2.46379   2
   8  -7   6 11.2103 1.04105   1
   8  -7   6 4.46705 0.69524   2
   8   7   6 9.92722 0.99350   1
   8   7   6 6.07378 1.15838   2
  -9  -7  -6 1.99072 0.57132   1
  -9  -7  -6 0.53928 0.31868   2
 -10  -8   6 2.20404 0.55190   1
  10  -8  -6 4.08072 0.64189   1
 -10  -8   6 2.33677 0.60462   2
  10  -8  -6 2.25513 0.51376   2
  -9  -8   6 21.7713 1.22625   1
   9  -8  -6 19.1572 1.14241   1
  -9  -8   6 7.15949 0.96114   2
   9  -8  -6 9.98622 0.74298   2
  -8  -8   6 1.05375 0.48299   2
   8  -8  -6 0.69440 0.45128   2
  -8  -8   6 1.40917 0.58197   1
   8  -8  -6 2.70555 0.72349   1
  -8   8   6 6.53479 1.37147   1
   7  -8  -6 33.2194 1.69252   2
  -7  -8   6 33.3660 1.70401   2
   7  -8  -6 36.7684 1.70566   2
  -7  -8   6 63.8544 2.75357   1
   7  -8  -6 66.5482 2.91877   1
   7  -8  -6 63.4512 2.76251   1
  -7   8   6 66.0869 2.86542   1
  -7   8   6 39.6442 2.15499   2
   6  -8  -6 3.33758 0.94421   1
  -6  -8   6 1.22707 0.82330   1
   6  -8  -6 1.72441 0.71890   1
  -6  -8   6 2.12488 0.67197   2
  -6   8   6 1.00051 0.66027   1
  -6   8   6 1.43409 0.84689   2
   5  -8  -6 26.1249 1.60155   2
   5  -8  -6 26.6459 1.51667   2
  -5  -8   6 50.5800 2.68042   1
   5  -8  -6 52.0004 2.41384   1
   5  -8  -6 50.1578 2.58400   1
  -5   8   6 26.5622 1.77862   2
   5   8  -6 25.1942 1.91729   2
  -5   8   6 47.9772 2.36497   1
  -4  -8   6 2.44130 0.65567   2
   4  -8  -6 3.02115 0.89445   2
   4  -8  -6 2.34670 0.72575   2
  -4  -8   6 5.65431 1.47147   1
   4  -8  -6 5.95442 1.21903   1
  -4   8   6 5.23451 0.98316   1
   4   8  -6 2.86724 0.94982   1
   4   8  -6 2.08496 0.83382   2
  -4   8   6 1.01198 0.72689   2
  -3  -8   6 41.9146 1.94251   2
   3  -8  -6 36.5315 2.13063   2
   3  -8  -6 44.3128 2.05003   2
  -3  -8   6 80.7832 3.45394   1
   3  -8  -6 76.9117 3.35797   1
  -3  -8   6 85.2799 3.60499   1
   3  -8  -6 76.0676 3.50471   1
  -3   8   6 38.8974 2.15363   2
   3   8  -6 38.7995 2.12878   2
  -3   8   6 77.6156 3.34570   1
   3   8  -6 76.9180 3.40109   1
  -2  -8   6 1.82298 0.78601   1
  -2  -8   6 0.13852 0.77465   1
   2  -8  -6 1.75275 0.71571   1
  -2  -8   6 -0.2760 0.66659   2
   2  -8  -6 0.96849 0.56044   2
  -2  -8   6 0.67276 0.48660   2
   2   8  -6 1.00343 0.73204   2
  -2   8   6 0.74808 0.64846   2
  -2   8   6 1.63570 0.61437   1
   2   8  -6 0.87797 0.68456   1
  -1  -8   6 8.43086 1.53332   1
  -1  -8   6 11.3400 1.38434   1
   1  -8  -6 9.04707 1.40313   1
  -1  -8   6 5.44728 0.91783   2
  -1  -8   6 5.94089 1.06976   2
   1  -8  -6 5.33262 1.00339   2
  -1   8   6 5.18390 1.04367   2
   1   8  -6 4.59981 1.21956   2
  -1   8   6 9.43243 1.04605   1
   1   8  -6 8.90135 1.19227   1
   0  -8   6 6.81348 1.39652   1
   0  -8   6 3.40834 0.81240   1
   0  -8  -6 3.05923 0.82445   1
   0  -8  -6 1.86374 0.56193   2
   0  -8   6 2.29513 0.59112   2
   0  -8   6 1.34749 0.57495   2
   0   8  -6 2.26775 0.70893   2
   0   8   6 1.86188 0.66941   2
   0   8  -6 4.51885 1.05822   1
   0   8   6 5.42531 0.94205   1
   1  -8   6 43.6559 2.46453   1
  -1  -8  -6 43.4333 2.42535   1
   1  -8   6 44.2657 2.33256   1
   1  -8   6 23.3389 1.40431   2
   1  -8   6 24.4110 1.43503   2
  -1  -8  -6 23.5268 1.47670   2
   1   8   6 40.5536 2.12008   1
  -1   8  -6 41.0533 2.13519   1
  -1   8  -6 22.7017 1.67620   2
   1   8   6 19.2768 1.48953   2
   2  -8   6 49.0096 2.24641   2
   2  -8   6 51.1862 2.27452   2
  -2  -8  -6 50.6140 2.27472   2
   2  -8   6 97.0792 3.99181   1
  -2  -8  -6 97.4359 3.97560   1
   2  -8   6 96.7664 4.11838   1
   2   8   6 90.2137 3.89196   1
  -2   8  -6 93.4688 3.83768   1
  -2   8  -6 48.5379 2.52816   2
   2   8   6 48.2315 2.43277   2
   3  -8   6 2.16041 0.82768   1
   3  -8   6 4.37800 1.08024   1
  -3  -8  -6 0.93904 1.05035   1
   3  -8   6 1.77104 0.59488   2
  -3  -8  -6 1.66612 0.83063   2
  -3   8  -6 1.19379 0.74683   2
   3   8   6 0.42148 0.60284   2
  -3   8  -6 0.55515 0.61383   1
   3   8   6 0.56690 0.57036   1
   4  -8   6 6.09243 0.81947   2
   4  -8   6 6.88112 0.90435   2
   4  -8   6 13.7346 1.30299   1
   4  -8   6 9.19878 1.35513   1
   4   8   6 6.96478 1.05518   2
  -4   8  -6 5.79480 1.25234   2
   4   8   6 11.5187 1.07553   1
  -4   8  -6 13.0983 1.14687   1
   5  -8   6 5.84151 1.04946   1
   5  -8   6 9.27620 1.27458   1
   5  -8   6 3.26676 0.79265   2
   5  -8   6 4.01290 0.68876   2
   5   8   6 3.80077 1.00062   2
  -5   8  -6 3.39619 1.09085   2
  -5   8  -6 9.53206 1.10764   1
   5   8   6 7.00567 0.93146   1
   6  -8   6 0.22399 0.45370   2
   6  -8   6 1.11196 0.77559   2
   6  -8   6 1.49378 0.57798   1
  -6   8  -6 -0.2277 0.81623   2
   6   8   6 0.51240 0.64567   2
  -6   8  -6 0.96595 0.67009   1
   6   8   6 1.04598 0.57972   1
  -7  -8  -6 5.57872 0.83034   1
   7  -8   6 5.56647 1.20225   1
   7   8   6 4.68897 0.88947   1
   7   8   6 5.68328 1.16963   2
  -8  -8  -6 0.69198 0.53786   2
   8  -8   6 0.27192 0.40082   2
   8  -9  -6 10.2309 0.71171   2
   8  -9  -6 20.4509 1.12858   1
   7  -9  -6 4.39289 1.27116   1
   7  -9  -6 3.19562 0.78829   1
   7  -9  -6 1.21814 0.42131   2
   7  -9  -6 1.17960 0.44497   2
   6  -9  -6 6.06082 1.08940   1
   6  -9  -6 6.92088 0.95088   1
   6  -9  -6 2.22012 0.64456   2
   6  -9  -6 2.83848 0.75167   2
  -6   9   6 4.78107 1.48334   2
  -6   9   6 5.11683 1.18042   1
   5  -9  -6 -0.0524 0.55384   1
   5  -9  -6 1.19103 0.61319   1
   5  -9  -6 0.60904 0.37729   2
   5  -9  -6 0.88177 0.55298   2
  -5   9   6 0.07502 0.65078   1
  -5   9   6 1.01420 0.82663   2
  -4  -9   6 16.2348 1.47829   1
   4  -9  -6 15.0052 1.56832   1
   4  -9  -6 16.0265 1.40910   1
  -4  -9   6 6.81061 0.98170   2
   4  -9  -6 8.11745 0.80680   2
   4  -9  -6 6.49910 1.19309   2
  -4   9   6 7.92948 1.26301   2
  -4   9   6 15.6464 1.54313   1
   3  -9  -6 6.73219 0.83758   2
  -3  -9   6 6.78704 0.87799   2
  -3  -9   6 13.0608 1.41386   1
   3  -9  -6 13.3897 1.32030   1
  -3   9   6 6.09686 1.13749   2
  -3   9   6 10.9870 1.10030   1
   2  -9  -6 1.11198 0.65911   2
  -2  -9   6 0.33941 0.42737   2
  -2  -9   6 0.75764 0.83698   1
   2  -9  -6 0.29531 0.64743   1
  -2  -9   6 0.47665 0.69482   1
  -2   9   6 1.09138 0.59311   1
   2   9  -6 4.76787 1.36503   1
   2   9  -6 -0.5742 0.79047   2
  -2   9   6 1.49017 0.69032   2
  -1  -9   6 1.85252 0.69171   1
   1  -9  -6 1.87239 0.73782   1
  -1  -9   6 1.40421 0.76022   1
  -1  -9   6 1.05613 0.43029   2
   1  -9  -6 0.92874 0.43997   2
  -1  -9   6 0.82066 0.58990   2
  -1   9   6 0.39106 0.59915   2
   1   9  -6 1.32953 0.79541   2
   1   9  -6 0.63089 0.80558   1
  -1   9   6 2.94403 0.90527   1
   0  -9   6 -0.1845 0.49435   2
   0  -9   6 0.65754 0.45221   2
   0  -9  -6 0.60272 0.46907   2
   0  -9   6 0.75689 0.62119   1
   0  -9   6 0.15529 0.71235   1
   0  -9  -6 0.28963 0.65196   1
   0   9   6 0.91499 0.55276   1
   0   9  -6 -0.2732 0.70752   1
   0   9  -6 1.87779 0.80740   2
   0   9   6 1.35730 0.64146   2
   1  -9   6 34.9246 1.67165   2
   1  -9   6 34.2597 1.66931   2
  -1  -9  -6 35.3655 1.70372   2
   1  -9   6 68.1404 2.97699   1
   1  -9   6 67.4922 3.16430   1
  -1  -9  -6 70.6106 3.05648   1
  -1   9  -6 69.1276 3.02274   1
   1   9   6 70.9984 3.00079   1
   1   9   6 35.1484 1.92180   2
  -1   9  -6 37.4501 2.01627   2
  -2  -9  -6 11.4074 1.05475   2
   2  -9   6 10.3154 0.88576   2
   2  -9   6 10.8944 0.94715   2
   2  -9   6 17.1890 1.53159   1
   2  -9   6 20.1043 1.43318   1
  -2  -9  -6 20.9926 1.61303   1
   2   9   6 19.8160 1.32303   1
  -2   9  -6 21.0434 1.42377   1
  -2   9  -6 9.37256 1.48071   2
   2   9   6 9.74493 1.11702   2
   3  -9   6 23.3210 1.49714   1
   3  -9   6 25.4219 1.65289   1
   3  -9   6 13.3524 0.92577   2
   3  -9   6 12.1354 0.92420   2
   3   9   6 13.3994 1.23039   2
  -3   9  -6 13.7387 1.38401   2
  -3   9  -6 25.4444 1.55806   1
   3   9   6 26.2056 1.48241   1
   4  -9   6 0.31186 0.33684   2
   4  -9   6 0.70989 0.35791   2
   4  -9   6 1.55098 0.61047   1
   4  -9   6 -0.6031 0.49056   1
  -4   9  -6 -0.0392 0.82364   2
   4   9   6 -0.4732 0.64786   2
  -4   9  -6 1.03878 0.77750   1
   4   9   6 0.52592 0.55759   1
   5  -9   6 0.36354 0.31829   2
   5  -9   6 0.64717 0.41012   2
   5  -9   6 1.67588 0.75565   1
   5  -9   6 0.36245 0.44378   1
   5   9   6 0.04946 0.75635   2
[truncated: 518,824 more chars]
