# Supplementary material for: Crystal structure, Hirshfeld surface analysis and inter­action energy, DFT and anti­bacterial activity studies of ethyl 2-[(2Z)-2-(2-chloro­benzyl­idene)-3-oxo-3,4-di­hydro-2H-1,4-benzo­thia­zin-4-yl]acetate
Source: Acta Crystallogr E Crystallogr Commun. 2020 Apr 7;76(Pt 5):629–36. doi: 10.1107/S2056989020004119 (PMC7199248; doi:10.1107/S2056989020004119)
Supplement: Supplementary file 2 [file e-76-00629-Isup2.hkl]

data_I                                                                          
_shelx_title ' jtm1127_4_a.res in P2(1)/c'                                      
_shelx_refln_list_code          4                                               
_shelx_F_calc_maximum      229.58                                               
_exptl_crystal_F_000       776.00                                               
_reflns_d_resolution_high  0.7998                                               
                                                                                
loop_                                                                           
 _space_group_symop_operation_xyz                                               
 'x, y, z'                                                                      
 '-x, y+1/2, -z+1/2'                                                            
 '-x, -y, -z'                                                                   
 'x, -y-1/2, z-1/2'                                                             
                                                                                
_cell_length_a    11.6882                                                       
_cell_length_b     9.0903                                                       
_cell_length_c    16.9533                                                       
_cell_angle_alpha  90.000                                                       
_cell_angle_beta  105.105                                                       
_cell_angle_gamma  90.000                                                       
                                                                                
_shelx_F_squared_multiplier     1.000                                           
                                                                                
loop_                                                                           
 _refln_index_h                                                                 
 _refln_index_k                                                                 
 _refln_index_l                                                                 
 _refln_F_squared_calc                                                          
 _refln_F_squared_meas                                                          
 _refln_F_squared_sigma                                                         
 _refln_observed_status                                                         
   1   0   0       1329.10       1271.37        51.82 o                         
  -1   0   0       1329.10       1370.62        51.85 o                         
   1   0   0       2472.55       2229.36        91.54 o                         
  -1   0   0       2472.55       2403.17        91.66 o                         
  -2   0   0        321.82        270.72        11.74 o                         
   2   0   0        321.82        286.46        11.66 o                         
  -2   0   0        172.99        171.07         7.33 o                         
   2   0   0        172.99        161.12         7.16 o                         
   3   0   0        522.99        421.28        18.27 o                         
  -3   0   0        522.99        456.84        18.34 o                         
  -3   0   0        281.13        267.99        10.88 o                         
   3   0   0        281.13        234.98        10.79 o                         
  -4   0   0       2166.24       2279.50        87.69 o                         
   4   0   0       2166.24       2138.28        87.65 o                         
   4   0   0       4029.89       3619.43       144.60 o                         
  -4   0   0       4029.89       3711.59       144.65 o                         
   5   0   0       1251.00       1229.18        42.81 o                         
   5   0   0       1251.00       1204.60        49.63 o                         
  -5   0   0       1251.00       1222.04        49.61 o                         
  -5   0   0       2327.25       2043.05        83.81 o                         
   5   0   0       2327.25       2135.61        83.88 o                         
   5   0   0       2327.25       2092.26        72.31 o                         
   6   0   0         85.88         98.92         7.54 o                         
   6   0   0         85.88        110.64         5.75 o                         
   6   0   0        159.76        208.30        11.21 o                         
   6   0   0        159.76        202.59         8.84 o                         
   7   0   0         33.67         29.05         3.62 o                         
   7   0   0         33.67         38.89         8.44 o                         
   7   0   0         33.67         27.90         7.37 o                         
   7   0   0         62.65         61.59         4.40 o                         
   7   0   0         62.65         60.55         8.60 o                         
   7   0   0         62.65         50.83         8.05 o                         
   8   0   0       1539.99       1551.66        63.36 o                         
   8   0   0       1539.99       1570.72        55.42 o                         
   8   0   0        827.81        885.61        32.69 o                         
   8   0   0        827.81        874.50        37.30 o                         
   9   0   0          1.64         -1.92         3.82 o                         
   9   0   0          1.64          2.20         2.33 o                         
   9   0   0          3.06         -1.98         3.82 o                         
   9   0   0          3.06         -0.88         2.06 o                         
  10   0   0          1.30          0.30         3.60 o                         
  10   0   0          0.70         -0.28         3.47 o                         
  11   0   0        867.16        825.63        31.84 o                         
  11   0   0       1613.20       1786.97        69.12 o                         
  11   0   0       1613.20       1626.79        60.69 o                         
  12   0   0         22.44         25.24         5.09 o                         
  12   0   0         41.75         40.47         4.31 o                         
  13   0   0         36.03         37.97         4.23 o                         
  13   0   0         19.37         23.33         5.09 o                         
 -14   0   0        102.09        131.45         6.80 o                         
 -14   0   0         54.88         61.06         4.93 o                         
  -1  -1   0         89.60         90.04         3.79 o                         
   1  -1   0        256.29        246.86        10.47 o                         
  -1  -1   0        166.69        156.46         6.47 o                         
   1   1   0         89.60         83.88         3.75 o                         
   1   1   0        166.69        152.97         6.44 o                         
  -1   1   0        256.29        251.28        10.45 o                         
  -2  -1   0       1591.75       1598.38        62.34 o                         
   2  -1   0       1591.75       1593.63        62.68 o                         
  -2  -1   0       2961.16       2739.40       102.27 o                         
   2  -1   0       2961.16       2520.85       102.44 o                         
   2   1   0       2961.16       2574.18       102.29 o                         
  -2   1   0       2961.16       2578.97       102.40 o                         
   2   1   0       1591.75       1395.27        62.33 o                         
  -2   1   0       1591.75       1747.05        62.74 o                         
  -3  -1   0       1718.93       1771.55        68.83 o                         
   3  -1   0       1718.93       1722.14        70.25 o                         
  -3  -1   0       3197.76       3075.74       116.97 o                         
   3  -1   0       3197.76       2716.51       117.07 o                         
   3   1   0       1718.93       1643.57        68.84 o                         
  -3   1   0       1718.93       1825.17        69.21 o                         
   3   1   0       3197.76       2946.80       116.86 o                         
  -3   1   0       3197.76       3137.57       117.21 o                         
  -4  -1   0       1965.34       1824.83        72.48 o                         
  -4  -1   0       1056.45       1065.04        43.17 o                         
   4  -1   0       1056.45       1063.89        43.98 o                         
   4   1   0       1965.34       1825.29        72.40 o                         
  -4   1   0       1965.34       1799.66        72.69 o                         
   4   1   0       1056.45       1017.92        43.20 o                         
  -4   1   0       1056.45       1144.41        43.73 o                         
  -5  -1   0       3355.22       3206.27       130.95 o                         
   5  -1   0       3355.22       3356.48       131.28 o                         
   5  -1   0       3355.22       3357.08       113.40 o                         
  -5  -1   0       1803.57       1885.29        77.20 o                         
   5  -1   0       1803.57       1895.14        77.74 o                         
   5  -1   0       1803.57       2004.67        67.23 o                         
   5   1   0       1803.57       1936.55        77.45 o                         
  -5   1   0       1803.57       1895.42        77.71 o                         
   5   1   0       1803.57       1973.65        66.96 o                         
   5   1   0       3355.22       3282.39       113.29 o                         
  -5   1   0       3355.22       3248.38       131.20 o                         
   5   1   0       3355.22       3352.53       130.82 o                         
   6  -1   0        149.38        145.37         9.24 o                         
   6  -1   0        149.38        138.46         6.77 o                         
  -6  -1   0        149.38        122.31        10.11 o                         
   6  -1   0         80.30         75.02         4.89 o                         
   6  -1   0         80.30         79.49         6.86 o                         
  -6  -1   0         80.30         67.76         7.00 o                         
   6   1   0         80.30         78.27         4.56 o                         
   6   1   0         80.30         75.79         6.28 o                         
   6   1   0        149.38        148.63         8.80 o                         
   6   1   0        149.38        144.62         6.73 o                         
   7  -1   0        130.54        108.06        10.69 o                         
   7  -1   0        130.54        131.83         6.49 o                         
   7  -1   0         70.17         69.70         5.13 o                         
   7  -1   0         70.17         64.80         9.04 o                         
   7   1   0         70.17         58.58         8.01 o                         
   7   1   0         70.17         76.86         4.78 o                         
   7   1   0        130.54        108.48         9.33 o                         
   7   1   0        130.54        122.22         6.35 o                         
   7   1   0        130.54        121.01        10.67 o                         
   8  -1   0         49.35         43.99         8.02 o                         
   8  -1   0         49.35         51.20         4.76 o                         
   8  -1   0         91.80         83.56         9.63 o                         
   8  -1   0         91.80         93.07         5.82 o                         
   8   1   0         49.35         38.41         7.19 o                         
   8   1   0         49.35         52.45         4.59 o                         
   8   1   0         91.80        104.58         5.88 o                         
   8   1   0         91.80         79.05         8.40 o                         
   9  -1   0         68.91         69.45         5.23 o                         
   9  -1   0         68.91         64.50         8.71 o                         
   9  -1   0         37.04         36.44         7.20 o                         
   9  -1   0         37.04         38.62         4.75 o                         
   9   1   0         68.91         78.62         7.88 o                         
   9   1   0         68.91         61.76         5.14 o                         
   9   1   0         37.04         42.36         4.90 o                         
   9   1   0         37.04         23.50         6.75 o                         
  10  -1   0          0.27          2.89         3.61 o                         
  10  -1   0          0.27          2.94         2.58 o                         
  10  -1   0          0.49          4.18         2.09 o                         
  10  -1   0          0.49          1.22         4.02 o                         
  10   1   0          0.49          2.80         3.58 o                         
  10   1   0          0.49         -1.77         2.11 o                         
  10   1   0          0.27         -0.31         2.73 o                         
  10   1   0          0.27         -0.17         3.68 o                         
 -11  -1   0          0.53         -1.74         2.98 o                         
  11  -1   0          0.53         -1.74         2.65 o                         
  11  -1   0          0.99          1.08         2.31 o                         
 -11  -1   0          0.99         -1.38         2.64 o                         
  11   1   0          0.99          8.13         5.52 o                         
  11   1   0          0.99          3.17         2.21 o                         
  11   1   0          0.53          5.46         3.54 o                         
  11   1   0          0.53          0.22         2.73 o                         
  12  -1   0        313.95        336.37        14.12 o                         
  12  -1   0        168.76        164.81         9.24 o                         
  12   1   0        313.95        342.72        14.10 o                         
  12   1   0        168.76        174.05         9.45 o                         
  13  -1   0        859.40        923.23        32.56 o                         
  13  -1   0        461.96        438.22        17.96 o                         
 -13   1   0        461.96        461.22        19.15 o                         
  13   1   0        461.96        428.09        17.91 o                         
  13   1   0        859.40        879.92        32.42 o                         
 -14  -1   0         39.79         26.20         3.59 o                         
 -14  -1   0         74.03         68.79         4.31 o                         
   0   2   0        389.94        335.57        13.81 o                         
   0   2   0        209.61        183.43         7.96 o                         
  -1  -2   0        417.86        463.03        18.25 o                         
  -1  -2   0        777.35        792.49        30.86 o                         
   1   2   0        417.86        416.44        18.15 o                         
  -1   2   0        417.86        467.29        18.59 o                         
   1   2   0        777.35        748.05        30.69 o                         
  -1   2   0        777.35        767.82        30.90 o                         
  -2  -2   0       4606.52       4678.45       179.85 o                         
   2  -2   0       4606.52       4251.50       180.43 o                         
   2  -2   0       8569.59       8574.97       337.69 o                         
  -2  -2   0       8569.59       8581.23       336.17 o                         
   2   2   0       8569.59       8484.72       334.98 o                         
  -2   2   0       8569.59       8443.31       335.55 o                         
  -2   2   0       4606.52       4834.37       180.44 o                         
   2   2   0       4606.52       4600.05       179.85 o                         
  -3  -2   0        165.29        144.27         7.03 o                         
   3  -2   0        165.28        151.70         7.44 o                         
   3  -2   0         88.85         86.14         5.01 o                         
  -3  -2   0         88.85         89.77         4.57 o                         
  -3   2   0         88.85         88.44         5.08 o                         
   3   2   0         88.85         85.17         4.50 o                         
   3   2   0        165.29        148.19         6.96 o                         
  -3   2   0        165.28        151.57         7.39 o                         
   4  -2   0        648.37        542.24        24.15 o                         
  -4  -2   0        648.38        595.57        23.85 o                         
   4  -2   0        648.37        570.42        20.64 o                         
   4  -2   0        348.53        330.19        13.14 o                         
  -4  -2   0        348.53        335.47        14.51 o                         
   4  -2   0        348.53        331.16        15.27 o                         
  -4   2   0        648.37        540.73        24.16 o                         
   4   2   0        648.38        558.17        20.47 o                         
   4   2   0        648.38        580.58        23.64 o                         
   4   2   0        348.53        335.06        12.62 o                         
   4   2   0        348.53        338.58        14.61 o                         
  -4   2   0        348.53        330.80        15.22 o                         
   5  -2   0       1862.68       2017.50        70.03 o                         
  -5  -2   0       1862.68       1913.16        80.20 o                         
   5  -2   0       1862.68       1998.37        81.25 o                         
   5  -2   0       3465.17       3270.91       113.43 o                         
   5  -2   0       3465.17       3411.63       131.67 o                         
  -5  -2   0       3465.17       3349.30       131.11 o                         
  -5   2   0       3465.17       3145.76       131.59 o                         
   5   2   0       3465.17       3310.05       113.26 o                         
   5   2   0       1862.68       1966.42        69.46 o                         
  -5   2   0       1862.68       2140.25        82.20 o                         
   6  -2   0       2063.52       1971.65        81.01 o                         
   6  -2   0       2063.52       2012.47        69.09 o                         
  -6  -2   0       2063.52       1802.01        80.45 o                         
   6  -2   0       1109.23       1033.75        46.47 o                         
  -6  -2   0       1109.23       1074.23        45.96 o                         
   6  -2   0       1109.23       1144.59        39.66 o                         
   6   2   0       2063.52       2040.05        79.97 o                         
   6   2   0       2063.52       2058.22        68.95 o                         
   6   2   0       1109.23       1101.76        45.79 o                         
   6   2   0       1109.23       1126.06        39.06 o                         
   7  -2   0        558.03        587.62        21.74 o                         
   7  -2   0        558.03        513.76        24.90 o                         
   7  -2   0       1038.11        908.82        41.85 o                         
   7  -2   0       1038.11       1021.41        36.01 o                         
   7   2   0        558.03        576.32        21.14 o                         
   7   2   0        558.03        589.61        20.80 o                         
   7   2   0        558.03        501.72        26.61 o                         
   7   2   0        558.03        544.15        24.98 o                         
   7   2   0       1038.11        991.16        41.31 o                         
   7   2   0       1038.11       1065.64        35.86 o                         
   7   2   0       1038.11       1014.99        34.32 o                         
   7   2   0       1038.11        925.93        42.77 o                         
   8  -2   0        615.88        562.95        27.48 o                         
   8  -2   0        615.88        624.18        23.27 o                         
   8  -2   0        331.06        314.24        16.64 o                         
   8  -2   0        331.06        314.04        14.78 o                         
   8  -2   0        331.06        338.12        14.12 o                         
   8   2   0        331.06        306.61        16.42 o                         
   8   2   0        331.06        320.90        13.66 o                         
   8   2   0        615.88        621.94        23.05 o                         
   8   2   0        615.88        597.74        26.88 o                         
   9  -2   0       1973.26       2135.86        76.77 o                         
   9  -2   0       3670.90       3822.66       153.70 o                         
   9  -2   0       3670.90       4078.54       136.11 o                         
   9   2   0       3670.89       4006.21       135.83 o                         
   9   2   0       3670.89       3784.08       153.53 o                         
   9   2   0       1973.26       2173.38        76.42 o                         
   9   2   0       1973.26       2164.48        86.55 o                         
  10  -2   0        304.20        302.97        14.58 o                         
  10  -2   0        565.92        588.54        23.69 o                         
  10   2   0        304.20        344.21        17.68 o                         
  10   2   0        304.20        315.41        14.47 o                         
  10   2   0        565.92        638.38        27.66 o                         
  10   2   0        565.92        602.35        23.55 o                         
 -11  -2   0        470.00        491.03        17.93 o                         
  11  -2   0        470.00        456.71        19.37 o                         
 -11  -2   0        252.65        255.88        10.30 o                         
  11  -2   0        252.65        225.47        12.03 o                         
  11   2   0        252.65        204.45        11.74 o                         
  11   2   0        252.65        276.25        13.64 o                         
  11   2   0        470.00        459.99        18.95 o                         
  11   2   0        470.00        510.74        22.35 o                         
 -12  -2   0          0.54          1.75         2.56 o                         
  12  -2   0          0.54          0.56         2.74 o                         
  12  -2   0          1.00          5.31         2.33 o                         
 -12  -2   0          1.00         -0.71         2.21 o                         
  12   2   0          1.00          1.58         2.19 o                         
  12   2   0          0.54         -2.42         2.82 o                         
  13  -2   0         60.45         48.92         5.81 o                         
  13  -2   0        112.46        109.50         6.33 o                         
  13   2   0        112.46        113.96         6.36 o                         
 -13   2   0        112.46        129.67         7.29 o                         
 -13   2   0         60.45         56.75         6.50 o                         
  13   2   0         60.45         40.06         6.01 o                         
   1   3   0         24.00         24.18         2.09 o                         
  -1   3   0         24.00         25.86         3.39 o                         
  -1   3   0         24.00         22.70         2.52 o                         
   1   3   0         44.64         42.49         2.81 o                         
  -1   3   0         44.64         41.93         2.97 o                         
  -1   3   0         44.64         43.83         3.16 o                         
  -2  -3   0         19.45         20.43         2.48 o                         
  -2  -3   0         36.19         44.60         3.21 o                         
  -2   3   0         36.19         42.82         3.52 o                         
   2   3   0         36.19         45.63         2.94 o                         
   2   3   0         19.45         27.57         2.35 o                         
  -3  -3   0        374.62        391.07        16.37 o                         
   3  -3   0        374.62        376.17        14.80 o                         
  -3  -3   0        696.92        688.81        27.47 o                         
   3  -3   0        696.92        649.29        23.78 o                         
   3   3   0        374.62        385.17        16.22 o                         
   3   3   0        374.62        366.36        14.10 o                         
   3   3   0        696.92        649.73        27.16 o                         
  -3   3   0        696.92        672.73        27.93 o                         
   3   3   0        696.92        645.01        23.67 o                         
   4  -3   0       1876.41       1930.28        65.43 o                         
  -4  -3   0       1876.41       1890.71        75.48 o                         
  -4  -3   0       1008.65       1086.26        43.82 o                         
   4  -3   0       1008.65       1095.78        38.61 o                         
  -4   3   0       1876.41       1776.95        76.04 o                         
   4   3   0       1876.41       1921.93        75.21 o                         
   4   3   0       1876.41       1890.54        65.21 o                         
   4   3   0       1008.65       1083.57        37.91 o                         
  -4   3   0       1008.65       1078.83        44.94 o                         
   4   3   0       1008.65       1043.01        43.73 o                         
   5  -3   0          3.37          0.80         1.74 o                         
  -5  -3   0          3.37          4.38         3.56 o                         
   5  -3   0          6.26         -0.56         1.43 o                         
  -5  -3   0          6.26         -1.16         3.63 o                         
   5   3   0          3.37          1.66         1.35 o                         
   5   3   0          3.37         -0.02         2.68 o                         
   5   3   0          6.26          2.94         1.65 o                         
   5   3   0          6.26          4.99         2.48 o                         
   6  -3   0        171.45        148.07         9.06 o                         
   6  -3   0        171.45        177.47         8.54 o                         
   6  -3   0        318.94        296.28        12.19 o                         
   6   3   0        171.45        176.75         7.81 o                         
   6   3   0        171.45        152.62        11.46 o                         
   6   3   0        171.45        174.61         8.70 o                         
   6   3   0        171.45        166.49        12.39 o                         
   6   3   0        318.94        287.78        12.15 o                         
   6   3   0        318.94        273.32        15.38 o                         
   6   3   0        318.94        309.43        12.03 o                         
   7  -3   0         29.99         41.77         4.63 o                         
   7  -3   0         29.99         43.21         6.30 o                         
   7  -3   0         55.79         70.17         4.88 o                         
   7  -3   0         55.79         58.86         6.47 o                         
   7   3   0         55.79         54.18         8.04 o                         
   7   3   0         55.79         68.48         4.78 o                         
   7   3   0         29.99         29.79         4.98 o                         
   7   3   0         29.99         40.17         3.85 o                         
   7   3   0         29.99         21.76         7.57 o                         
   8  -3   0        160.68        154.21         8.05 o                         
   8  -3   0        160.68        132.68         8.96 o                         
   8  -3   0         86.37         84.54         6.40 o                         
   8  -3   0         86.37         77.89         7.04 o                         
   8   3   0        160.68        159.70        10.77 o                         
   8   3   0        160.68        154.59         7.80 o                         
   8   3   0         86.37         70.84        13.18 o                         
   8   3   0         86.37         91.68         5.82 o                         
   9  -3   0         64.78         74.43         6.89 o                         
   9  -3   0         64.78         64.22         5.90 o                         
   9  -3   0        120.51        123.83         7.26 o                         
   9  -3   0        120.51        115.40         8.07 o                         
   9   3   0        120.51        115.88         6.86 o                         
   9   3   0        120.51        119.87         9.09 o                         
   9   3   0         64.78         58.27         7.86 o                         
   9   3   0         64.78         67.62         5.51 o                         
  10  -3   0         16.57         19.04         4.11 o                         
  10  -3   0          8.91          7.82         2.91 o                         
  10   3   0         16.57         34.13         6.48 o                         
  10   3   0         16.57         26.26         3.96 o                         
  10   3   0          8.91         10.76         3.01 o                         
  10   3   0          8.91          8.87         3.94 o                         
 -11  -3   0         28.97         23.93         3.63 o                         
  11  -3   0         28.97         30.06         4.64 o                         
  11  -3   0         53.89         56.11         5.03 o                         
 -11  -3   0         53.89         55.43         5.12 o                         
  11   3   0         53.89         51.15         5.21 o                         
  11   3   0         28.97         26.50         4.68 o                         
 -11   3   0         28.97         27.02         8.24 o                         
  12  -3   0        241.85        231.45        10.82 o                         
 -12  -3   0        241.85        231.14         9.20 o                         
  12  -3   0        449.92        446.37        17.73 o                         
 -12  -3   0        449.92        449.13        16.47 o                         
  12   3   0        449.92        468.89        17.66 o                         
 -12   3   0        449.92        448.14        19.88 o                         
  12   3   0        241.85        207.85        10.77 o                         
 -13  -3   0         97.71         85.20         4.79 o                         
   0   4   0       4221.77       4200.35       158.10 o                         
   0   4   0       4221.77       3814.79       157.89 o                         
   0   4   0       2269.38       2306.51        91.36 o                         
   0   4   0       2269.38       2450.93        91.84 o                         
   0   4   0       2269.38       2133.01        79.20 o                         
   1   4   0        116.89         72.59         3.95 o                         
  -1   4   0        116.89         75.28         4.80 o                         
  -1   4   0        116.89         79.15         5.23 o                         
   1   4   0        116.89         66.95         4.55 o                         
  -1   4   0         62.84         43.66         4.71 o                         
   1   4   0         62.84         43.25         3.48 o                         
  -1   4   0         62.84         42.78         3.96 o                         
   1   4   0         62.84         41.24         3.26 o                         
   2  -4   0        851.60        783.45        27.64 o                         
   2  -4   0        457.77        429.91        16.61 o                         
   2   4   0        851.61        774.65        31.71 o                         
  -2   4   0        851.60        764.27        32.17 o                         
  -2   4   0        851.60        776.39        32.46 o                         
   2   4   0        851.61        751.46        27.40 o                         
   2   4   0        457.77        418.12        18.36 o                         
  -2   4   0        457.77        447.75        19.74 o                         
  -2   4   0        457.77        432.15        19.26 o                         
   2   4   0        457.77        424.37        16.03 o                         
  -3  -4   0        560.55        570.73        24.17 o                         
   3  -4   0        560.55        617.61        21.70 o                         
  -3  -4   0       1042.80        999.68        42.65 o                         
   3  -4   0       1042.80       1079.71        36.89 o                         
   3   4   0       1042.80       1024.60        36.63 o                         
   3   4   0       1042.80       1046.99        42.34 o                         
  -3   4   0        560.55        537.31        25.47 o                         
   3   4   0        560.55        557.35        20.81 o                         
   3   4   0        560.55        564.42        24.02 o                         
   4  -4   0        920.11        963.37        33.50 o                         
  -4  -4   0        920.11        854.22        37.89 o                         
  -4  -4   0       1711.69       1608.61        67.71 o                         
   4  -4   0       1711.70       1738.68        58.45 o                         
   4   4   0       1711.69       1661.64        67.14 o                         
   4   4   0       1711.69       1658.14        58.12 o                         
   4   4   0        920.11        921.75        32.60 o                         
   5  -4   0        700.82        704.60        25.96 o                         
   5  -4   0        700.82        755.84        27.29 o                         
   5  -4   0       1303.75       1304.30        45.94 o                         
   5  -4   0       1303.75       1254.39        44.40 o                         
   5   4   0        700.82        733.24        26.40 o                         
   5   4   0        700.82        694.74        25.91 o                         
   5   4   0       1303.75       1281.67        43.83 o                         
   5   4   0       1303.75       1315.69        45.62 o                         
   6  -4   0        216.49        210.59        10.61 o                         
   6  -4   0        216.49        222.21        10.00 o                         
   6  -4   0        116.37        114.73         6.94 o                         
   6  -4   0        116.37        109.75         7.16 o                         
   6   4   0        216.49        221.37        13.99 o                         
   6   4   0        216.49        228.96         9.79 o                         
   6   4   0        116.37        124.42         7.15 o                         
   6   4   0        116.37        121.89         6.28 o                         
   6   4   0        116.37         93.95        10.72 o                         
   7  -4   0        457.71        436.28        17.73 o                         
   7  -4   0        457.71        427.09        17.30 o                         
   7  -4   0        246.04        257.39        11.78 o                         
   7  -4   0        246.04        246.17        11.12 o                         
   7   4   0        457.71        460.00        17.50 o                         
   7   4   0        457.71        434.32        20.89 o                         
   7   4   0        246.04        233.20        14.02 o                         
   7   4   0        246.04        239.94        10.94 o                         
   8  -4   0         26.24         24.05         4.58 o                         
   8  -4   0         26.24         23.90         4.93 o                         
   8  -4   0         48.82         50.44         5.63 o                         
   8  -4   0         48.82         52.05         4.82 o                         
   8   4   0         48.82         66.54         8.01 o                         
   8   4   0         48.82         47.87         4.53 o                         
   8   4   0         26.24         35.64         7.44 o                         
   8   4   0         26.24         28.06         4.01 o                         
   9  -4   0         48.27         61.29         5.77 o                         
   9  -4   0         48.27         49.21         5.64 o                         
   9  -4   0         89.80        100.05         6.64 o                         
   9  -4   0         89.80         99.36         7.06 o                         
   9   4   0         48.27         48.87         7.75 o                         
   9   4   0         48.27         53.00         5.18 o                         
   9   4   0         89.80        104.61         6.36 o                         
   9   4   0         89.80        116.97         9.08 o                         
  10  -4   0         92.82         99.31         6.49 o                         
  10  -4   0         92.82         77.33         6.59 o                         
  10  -4   0        172.68        176.88        10.80 o                         
  10  -4   0        172.68        168.35         8.95 o                         
  10   4   0        172.68        162.31         8.57 o                         
  10   4   0        172.68        195.61        11.04 o                         
  10   4   0         92.82         90.11         6.52 o                         
  10   4   0         92.82         93.47         8.23 o                         
 -11  -4   0         58.92         49.31         4.10 o                         
  11  -4   0         58.92         52.60         4.58 o                         
 -11  -4   0         31.67         28.97         3.14 o                         
  11  -4   0         31.67         28.75         4.66 o                         
  11   4   0         58.92         48.95         4.42 o                         
  11   4   0         31.67         31.38         5.62 o                         
  11   4   0         31.67         22.94         4.54 o                         
 -12  -4   0          0.84          0.78         1.71 o                         
  12  -4   0          0.84          3.36         2.25 o                         
  12  -4   0          0.45         -1.33         2.68 o                         
 -12  -4   0          0.45          0.95         1.58 o                         
  12   4   0          0.45          4.02         3.28 o                         
  12   4   0          0.84          2.60         2.43 o                         
 -13  -4   0         65.82         58.72         3.77 o                         
 -13  -4   0         65.82         79.88         5.19 o                         
   1   5   0         47.00         50.15         3.41 o                         
  -1   5   0         47.00         47.13         5.73 o                         
   1   5   0         47.00         48.34         6.62 o                         
   1   5   0         47.00         44.19         5.00 o                         
  -1   5   0         25.26         18.00         5.66 o                         
   1   5   0         25.26         30.20         4.88 o                         
   1   5   0         25.26         34.86         7.71 o                         
   1   5   0         25.26         26.06         3.05 o                         
  -1   5   0         25.26         20.31         7.49 o                         
   2   5   0        449.32        466.06        16.97 o                         
   2   5   0        449.32        428.42        19.98 o                         
  -2   5   0        449.31        459.81        20.82 o                         
   2   5   0        241.53        244.08        10.28 o                         
   2   5   0        241.53        244.37        12.49 o                         
  -2   5   0        241.53        267.66        14.11 o                         
   3  -5   0         41.84         49.49         7.32 o                         
   3  -5   0         41.84         32.59         5.17 o                         
   3  -5   0         77.83         77.58         4.66 o                         
   3  -5   0         77.83         77.65         6.42 o                         
   3   5   0         41.84         45.88         3.47 o                         
  -3   5   0         41.84         25.92         8.22 o                         
   3   5   0         77.83         80.38         4.46 o                         
   3   5   0         77.83         65.84         7.41 o                         
  -3   5   0         77.83         62.79         7.82 o                         
   4  -5   0       1053.08       1112.17        38.78 o                         
   4  -5   0       1053.08       1055.00        38.02 o                         
   4  -5   0       1053.08       1050.90        37.60 o                         
   4  -5   0        566.07        609.22        22.59 o                         
   4  -5   0        566.07        585.23        21.41 o                         
   4  -5   0        566.07        589.73        21.55 o                         
   4   5   0        566.07        592.76        21.79 o                         
   4   5   0        566.07        536.06        21.50 o                         
   4   5   0       1053.08       1088.22        38.47 o                         
   5  -5   0        393.79        402.31        16.21 o                         
   5  -5   0        393.79        372.14        16.90 o                         
   5  -5   0        393.79        414.52        16.19 o                         
   5  -5   0        211.68        216.95        10.30 o                         
   5  -5   0        211.68        203.12         9.76 o                         
   5  -5   0        211.68        199.34         9.96 o                         
   5   5   0        393.79        412.42        15.81 o                         
   5   5   0        211.68        219.72         9.48 o                         
   6  -5   0         85.96         91.15         5.96 o                         
   6  -5   0         85.96         92.90         6.89 o                         
   6  -5   0         46.21         48.38         5.07 o                         
   6  -5   0         46.21         57.09         5.15 o                         
   6  -5   0         46.21         44.84         6.60 o                         
   6   5   0         46.21         47.85         4.16 o                         
   6   5   0         46.21         34.10         6.68 o                         
   6   5   0         85.96         73.48        11.68 o                         
   6   5   0         85.96         93.62         5.55 o                         
   7  -5   0          7.14          5.47         2.55 o                         
   7  -5   0          7.14          3.81         2.55 o                         
   7  -5   0         13.28         11.55         3.10 o                         
   7  -5   0         13.28         10.46         3.48 o                         
   7   5   0         13.28         15.73         5.36 o                         
   7   5   0         13.28          9.05         2.28 o                         
   7   5   0          7.14          4.26         1.98 o                         
   7   5   0          7.14         27.47         8.78 o                         
   8  -5   0        250.52        250.93        11.33 o                         
   8  -5   0        250.52        235.97        11.37 o                         
   8  -5   0        134.67        108.04         7.74 o                         
   8  -5   0        134.67        134.49         7.22 o                         
   8   5   0        134.67        128.66        10.50 o                         
   8   5   0        134.67        120.15         7.42 o                         
   8   5   0        250.52        244.09        14.08 o                         
   8   5   0        250.52        244.99        11.08 o                         
   9  -5   0        118.02        115.51         7.00 o                         
   9  -5   0        118.02        109.16         6.86 o                         
   9  -5   0         63.44         56.74         5.62 o                         
   9  -5   0         63.44         66.60         5.36 o                         
   9   5   0        118.02        110.61         9.35 o                         
   9   5   0        118.02        109.53         6.54 o                         
   9   5   0         63.44         54.28         5.22 o                         
   9   5   0         63.44         59.41         8.38 o                         
  10  -5   0          2.44          4.27         2.33 o                         
 -10  -5   0          2.44          2.85         1.64 o                         
  10  -5   0          2.44          2.09         2.56 o                         
  10  -5   0          4.54          3.53         2.78 o                         
  10  -5   0          4.54          4.52         2.34 o                         
 -10  -5   0          4.54          5.13         1.99 o                         
  10   5   0          2.44          5.47         3.77 o                         
  10   5   0          2.44         -0.38         2.50 o                         
  10   5   0          4.54          3.27         1.96 o                         
 -11  -5   0          1.05          0.49         1.53 o                         
  11  -5   0          1.05          1.40         2.06 o                         
 -11  -5   0          0.57          0.82         1.45 o                         
  11  -5   0          0.57         -2.47         2.47 o                         
  11   5   0          0.57          0.20         2.82 o                         
  11   5   0          1.05          6.03         2.35 o                         
 -12  -5   0          0.73         -1.35         1.75 o                         
 -12  -5   0          1.36          4.61         1.57 o                         
   0  -6   0        235.99        228.44        11.53 o                         
   0  -6   0        235.99        209.94        13.59 o                         
   0  -6   0        126.85        112.98         6.84 o                         
   0   6   0        235.99        219.58        14.58 o                         
   0   6   0        235.99        221.71         9.45 o                         
   0   6   0        126.85        125.36         6.46 o                         
   1  -6   0         34.48         43.28         5.61 o                         
  -1  -6   0         34.48         40.87         4.81 o                         
   1  -6   0         34.48         48.46         4.68 o                         
   1  -6   0         64.15         87.23         7.09 o                         
  -1  -6   0         64.15         84.63         7.74 o                         
   1  -6   0         64.15         80.08         7.32 o                         
   1   6   0         64.15         78.07         4.78 o                         
  -1   6   0         64.15         81.11         4.80 o                         
   1   6   0         34.48         43.39         3.75 o                         
  -1   6   0         34.48         34.78        10.99 o                         
  -1   6   0         34.48         38.90         4.07 o                         
   2  -6   0        441.27        459.45        18.43 o                         
  -2  -6   0        441.27        431.12        18.32 o                         
   2  -6   0        441.27        430.33        17.38 o                         
  -2  -6   0        237.20        228.28        10.36 o                         
   2  -6   0        237.20        237.34        10.13 o                         
   2  -6   0        237.20        227.16        10.43 o                         
   2   6   0        237.20        240.99        10.13 o                         
   2   6   0        441.27        463.57        17.19 o                         
   3  -6   0          3.83          8.18         2.79 o                         
  -3  -6   0          3.83          6.21         3.32 o                         
   3  -6   0          3.83          2.56         2.53 o                         
  -3  -6   0          7.12          8.62         4.40 o                         
   3  -6   0          7.12          6.67         3.34 o                         
   3  -6   0          7.12         11.39         3.86 o                         
   3   6   0          7.12          7.64         2.58 o                         
   3   6   0          3.83          2.07         1.78 o                         
   4  -6   0          7.26          6.50         2.53 o                         
   4  -6   0          7.26          3.64         2.53 o                         
   4  -6   0         13.50          9.40         3.66 o                         
   4  -6   0         13.50         17.49         3.58 o                         
   4   6   0         13.50         16.06         2.91 o                         
   4   6   0          7.26          7.18         2.07 o                         
   5  -6   0        642.16        661.07        24.51 o                         
   5  -6   0       1194.63       1241.59        44.45 o                         
   5  -6   0       1194.63       1261.63        44.16 o                         
   5   6   0       1194.63       1281.57        45.25 o                         
   5   6   0        642.16        677.92        25.30 o                         
   6  -6   0          3.76          2.99         2.02 o                         
   6  -6   0          3.76         10.22         4.37 o                         
   6  -6   0          3.76         16.80         4.60 o                         
   6  -6   0          2.02          3.87         2.94 o                         
   6  -6   0          2.02          2.11         2.40 o                         
   6   6   0          2.02          0.57         1.95 o                         
   6   6   0          3.76          5.17         2.00 o                         
   7  -6   0          4.13          4.89         2.47 o                         
   7  -6   0          7.68          6.50         2.97 o                         
   7  -6   0          7.68         10.85         3.52 o                         
   7   6   0          4.13          3.42         2.28 o                         
   7   6   0          7.68          6.79         1.99 o                         
   8  -6   0        175.82        184.42         8.63 o                         
   8  -6   0        327.08        328.79        14.62 o                         
   8  -6   0        327.08        360.82        14.33 o                         
   8   6   0        327.08        332.95        14.18 o                         
   8   6   0        175.82        167.38        12.82 o                         
   8   6   0        175.82        170.11         9.06 o                         
   9  -6   0        526.57        510.08        19.22 o                         
   9  -6   0        526.57        504.26        20.17 o                         
  -9  -6   0        526.57        512.54        19.58 o                         
   9  -6   0        283.06        267.01        10.97 o                         
   9   6   0        283.06        260.39        14.91 o                         
   9   6   0        283.06        263.75        12.26 o                         
   9   6   0        526.57        507.99        19.76 o                         
 -10  -6   0         49.18         47.43         3.48 o                         
  10  -6   0         49.18         52.33         4.10 o                         
 -10  -6   0         91.49         93.00         5.32 o                         
  10  -6   0         91.49        104.20         5.94 o                         
  10   6   0         91.49        101.90         5.77 o                         
  10   6   0         49.18         43.00         5.02 o                         
 -11  -6   0         23.74         27.20         2.67 o                         
  11  -6   0         23.74         27.30         3.43 o                         
 -11  -6   0         44.16         47.08         3.32 o                         
  11   6   0         44.16         43.00         4.58 o                         
  11   6   0         23.74         27.72         5.28 o                         
  -1  -7   0         13.56         19.52         6.05 o                         
   1  -7   0         13.56         12.67         3.69 o                         
   1  -7   0         13.56         13.99         4.43 o                         
  -1  -7   0          7.29          8.08         2.41 o                         
   1  -7   0          7.29          5.74         3.18 o                         
   1  -7   0          7.29          6.29         2.55 o                         
  -1   7   0          7.29          7.12         2.24 o                         
   1   7   0          7.29          5.61         2.10 o                         
   1   7   0         13.56         19.04         2.90 o                         
  -1   7   0         13.56         13.58         2.97 o                         
  -2  -7   0         59.39         56.76         5.17 o                         
   2  -7   0         59.39         57.20         5.23 o                         
   2  -7   0         59.39         63.77         4.89 o                         
   2  -7   0        110.48        119.75         8.95 o                         
   2  -7   0        110.48        123.76         8.52 o                         
  -2  -7   0        110.48        117.35         8.84 o                         
  -2   7   0        110.48        123.37         6.59 o                         
   2   7   0        110.48        125.91         6.61 o                         
   2   7   0         59.39         61.84         4.72 o                         
  -2   7   0         59.39         65.64         5.43 o                         
  -3  -7   0         65.80         70.38         7.37 o                         
   3  -7   0         65.80         69.30         6.14 o                         
   3  -7   0         65.80         66.32         7.03 o                         
   3  -7   0         35.37         37.29         4.29 o                         
  -3  -7   0         35.37         48.04         7.18 o                         
   3  -7   0         35.37         36.39         4.60 o                         
  -3   7   0         35.37         37.95         4.94 o                         
   3   7   0         35.37         31.80         3.81 o                         
   3   7   0         65.80         59.96         4.72 o                         
   4  -7   0        560.96        541.23        20.92 o                         
   4  -7   0        560.96        540.64        21.39 o                         
  -4  -7   0        560.96        501.66        21.12 o                         
   4  -7   0        301.54        306.67        12.58 o                         
   4  -7   0        301.54        298.84        12.75 o                         
   4   7   0        560.96        564.14        20.86 o                         
   4   7   0        301.54        312.50        13.11 o                         
   5  -7   0        462.61        473.35        19.28 o                         
   5  -7   0        462.61        459.60        18.90 o                         
   5  -7   0        248.67        246.02        10.22 o                         
   5  -7   0        248.67        231.94        10.52 o                         
   5   7   0        462.61        492.97        20.53 o                         
   5   7   0        248.67        210.58        12.16 o                         
  -6  -7   0        525.49        558.96        20.54 o                         
   6  -7   0        525.49        557.86        21.05 o                         
   6  -7   0        525.49        541.30        21.00 o                         
   6  -7   0        282.47        292.15        11.89 o                         
   6  -7   0        282.47        289.59        11.62 o                         
   6   7   0        525.49        508.59        21.03 o                         
   6   7   0        282.47        246.44        12.01 o                         
  -7  -7   0          3.90          4.96         2.45 o                         
   7  -7   0          3.90          4.86         2.51 o                         
   7  -7   0          2.09          1.33         3.52 o                         
   7  -7   0          2.09          3.28         2.01 o                         
   7   7   0          2.09          4.63         2.29 o                         
   7   7   0          3.90          4.38         1.95 o                         
   8  -7   0          3.32          5.01         1.97 o                         
  -8  -7   0          3.32          2.39         1.67 o                         
   8  -7   0          6.18         14.61         3.63 o                         
  -8  -7   0          6.18          7.31         2.27 o                         
   8   7   0          6.18          4.85         2.46 o                         
   8   7   0          3.32          3.32         2.60 o                         
  -9  -7   0         38.79         31.40         3.63 o                         
   9  -7   0         38.79         35.73         3.36 o                         
  -9  -7   0         72.16         64.84         4.36 o                         
   9  -7   0         72.16         64.72         4.66 o                         
   9   7   0         72.16         68.50         4.78 o                         
   9   7   0         38.79         31.72         4.32 o                         
  10  -7   0         16.24         18.97         2.53 o                         
 -10  -7   0         16.24         12.21         2.23 o                         
 -10  -7   0         30.21         36.23         3.10 o                         
  10  -7   0         30.21         35.65         4.37 o                         
  10   7   0         30.21         28.28         4.10 o                         
  10   7   0         16.24         22.31         4.84 o                         
 -11  -7   0         14.54         11.81         2.18 o                         
 -11  -7   0          7.81          6.51         1.82 o                         
   0  -8   0        451.37        449.24        17.29 o                         
   0  -8   0        839.70        797.83        29.26 o                         
   0   8   0        451.37        465.55        19.56 o                         
   0   8   0        839.70        830.98        31.66 o                         
   1  -8   0         82.30         89.67         6.37 o                         
   1  -8   0         82.30         78.61         6.33 o                         
  -1  -8   0         82.30         88.92         5.77 o                         
   1  -8   0        153.10        144.04         8.79 o                         
   1  -8   0        153.10        164.24         9.62 o                         
  -1  -8   0        153.10        158.55         9.33 o                         
   2  -8   0         36.49         41.87         4.29 o                         
  -2  -8   0         36.49         41.89         4.40 o                         
   2  -8   0         36.49         47.78         4.58 o                         
  -2  -8   0         67.88         88.43         7.47 o                         
   2  -8   0         67.88         88.25         7.18 o                         
   2  -8   0         67.88         85.62         6.61 o                         
   2   8   0         67.88         80.00         5.31 o                         
  -2   8   0         67.88         75.89         5.29 o                         
   2   8   0         36.49         46.36         4.29 o                         
  -2   8   0         36.49         45.34         4.75 o                         
   3  -8   0         10.67         11.51         3.38 o                         
   3  -8   0         10.67          8.50         2.54 o                         
  -3  -8   0         10.67         16.79         4.36 o                         
  -3  -8   0         19.86         33.95         6.29 o                         
   3  -8   0         19.86         22.86         5.75 o                         
   3  -8   0         19.86         30.17         5.23 o                         
  -3   8   0         19.86         20.40         3.45 o                         
   3   8   0         19.86         24.12         3.60 o                         
   3   8   0         10.67         13.55         3.29 o                         
  -3   8   0         10.67          6.97         2.73 o                         
   4  -8   0         22.69         26.38         3.78 o                         
   4  -8   0         22.69         24.18         3.97 o                         
   4  -8   0         42.21         36.03         5.29 o                         
  -4  -8   0         42.21         45.88         7.23 o                         
   4  -8   0         42.21         50.16         5.92 o                         
  -4   8   0         22.69         29.61         4.65 o                         
   4   8   0         22.69         25.66         3.72 o                         
  -4   8   0         42.21         35.19         4.05 o                         
   4   8   0         42.21         36.19         3.93 o                         
   5  -8   0         13.09         11.52         2.97 o                         
   5  -8   0         13.09          7.62         3.01 o                         
  -5  -8   0         13.09          8.81         3.85 o                         
   5  -8   0          7.04          6.77         2.05 o                         
   5  -8   0          7.04          4.00         2.08 o                         
  -5  -8   0          7.04          4.26         2.36 o                         
   5   8   0          7.04          4.55         2.28 o                         
  -5   8   0          7.04          5.58         2.63 o                         
   5   8   0         13.09         12.37         2.66 o                         
   6  -8   0          3.35          0.96         2.10 o                         
   6  -8   0          3.35          1.54         1.89 o                         
  -6  -8   0          3.35          1.76         1.95 o                         
   6  -8   0          6.23          9.35         3.15 o                         
  -6  -8   0          6.23          1.32         2.84 o                         
   6  -8   0          6.23         -0.17         2.77 o                         
   6   8   0          3.35          2.89         2.09 o                         
  -6   8   0          3.35         -0.27         2.52 o                         
   6   8   0          6.23          2.81         2.04 o                         
  -6   8   0          6.23          6.81         2.39 o                         
   7  -8   0          0.62          3.42         2.13 o                         
  -7  -8   0          0.62          3.39         2.35 o                         
  -7  -8   0          0.33         -1.09         1.67 o                         
   7  -8   0          0.33         -0.22         1.66 o                         
   7  -8   0          0.33         -1.07         2.31 o                         
   7   8   0          0.62          0.79         1.92 o                         
  -7   8   0          0.62         -0.32         2.04 o                         
  -7   8   0          0.33          0.02         2.57 o                         
   7   8   0          0.33         -1.50         2.19 o                         
   8  -8   0         14.76         11.53         2.58 o                         
  -8  -8   0         14.76         15.01         2.63 o                         
  -8  -8   0         27.46         25.87         3.50 o                         
   8  -8   0         27.46         32.65         3.46 o                         
  -8   8   0         27.46         29.23         3.54 o                         
   8   8   0         27.46         27.45         3.75 o                         
  -8   8   0         14.76         16.65         4.13 o                         
  -9  -8   0          7.84         12.07         3.10 o                         
   9  -8   0          7.84          7.81         2.01 o                         
   9  -8   0         14.59         12.31         2.59 o                         
  -9  -8   0         14.59         15.96         2.74 o                         
   9   8   0          7.84         -0.37         5.25 o                         
  -9   8   0          7.84          6.64         2.74 o                         
  -9   8   0         14.59         10.24         3.29 o                         
 -10  -8   0         56.64         50.55         3.13 o                         
  10  -8   0         56.64         56.70         3.08 o                         
  -1  -9   0        121.85        120.00         7.83 o                         
   1  -9   0        121.85        103.72         7.43 o                         
   1  -9   0        121.85         95.56         7.52 o                         
   1  -9   0         65.50         56.76         4.39 o                         
  -1  -9   0         65.50         56.08         4.37 o                         
   1  -9   0         65.50         54.20         6.94 o                         
   1   9   0        121.85         97.19         5.93 o                         
  -1   9   0        121.85        104.89         6.08 o                         
  -1   9   0         65.50         54.05         4.95 o                         
   1   9   0         65.50         59.67         4.71 o                         
  -2  -9   0          1.84          3.54         2.00 o                         
   2  -9   0          1.84          0.77         3.09 o                         
   2  -9   0          1.84          3.36         1.61 o                         
   2  -9   0          3.43          2.89         2.86 o                         
   2  -9   0          3.43          4.44         2.76 o                         
  -2  -9   0          3.43          2.87         2.83 o                         
   2   9   0          1.84          1.21         1.99 o                         
  -2   9   0          1.84          2.00         2.23 o                         
   2   9   0          3.43          1.61         1.97 o                         
  -2   9   0          3.43          3.07         1.95 o                         
   3  -9   0        296.61        312.94        14.18 o                         
   3  -9   0        296.61        300.59        14.67 o                         
  -3  -9   0        296.61        293.37        12.99 o                         
  -3  -9   0        159.44        146.26         7.14 o                         
   3  -9   0        159.44        165.93         7.56 o                         
   3  -9   0        159.44        159.37         7.29 o                         
  -3   9   0        159.44        140.03         8.69 o                         
   3   9   0        159.44        147.72         7.88 o                         
  -3   9   0        296.61        302.52        13.45 o                         
   3   9   0        296.61        277.32        12.47 o                         
   4  -9   0         45.16         44.27         3.95 o                         
   4  -9   0         45.16         43.43         3.66 o                         
   4  -9   0         84.01         80.86         6.27 o                         
   4  -9   0         84.01         77.75         5.72 o                         
  -4  -9   0         84.01         86.92         7.50 o                         
  -4   9   0         45.16         39.04         4.68 o                         
   4   9   0         45.16         41.02         4.11 o                         
  -4   9   0         84.01         85.35         5.19 o                         
   4   9   0         84.01         80.19         5.26 o                         
   5  -9   0          3.79          7.14         2.58 o                         
   5  -9   0          3.79          4.70         2.06 o                         
   5  -9   0          2.04          1.55         1.68 o                         
   5  -9   0          2.04          0.99         1.51 o                         
  -5   9   0          3.79          5.09         1.90 o                         
   5   9   0          3.79         -0.29         2.13 o                         
  -5   9   0          2.04          3.00         2.55 o                         
   5   9   0          2.04         -1.95         1.95 o                         
   6  -9   0          9.20          8.72         2.20 o                         
   6  -9   0          9.20          5.05         2.81 o                         
   6  -9   0          4.95          4.43         1.66 o                         
   6  -9   0          4.95          4.93         1.56 o                         
  -6   9   0          4.95          3.23         2.45 o                         
   6   9   0          4.95         -1.75         2.22 o                         
  -6   9   0          9.20          9.28         2.26 o                         
   6   9   0          9.20         11.37         3.22 o                         
   7  -9   0         31.34         34.39         3.65 o                         
  -7  -9   0         16.85         17.77         3.74 o                         
   7  -9   0         16.85         20.62         2.35 o                         
  -7   9   0         16.85         12.58         3.74 o                         
   7   9   0         16.85         30.49         4.31 o                         
  -7   9   0         31.34         35.92         3.50 o                         
   7   9   0         31.34         37.21         4.01 o                         
   8  -9   0          2.30         -0.61         1.12 o                         
   8  -9   0          4.28          8.27         2.33 o                         
   0 -10   0        205.60        217.05        10.28 o                         
   0 -10   0        110.52        118.51         5.55 o                         
   0  10   0        205.60        235.32        10.05 o                         
   0  10   0        110.52        107.09         6.24 o                         
   1 -10   0         18.83         20.58         2.63 o                         
  -1 -10   0         18.83         18.32         2.71 o                         
   1 -10   0         35.02         31.43         4.67 o                         
  -1 -10   0         35.02         27.88         4.07 o                         
   1  10   0         35.02         39.38         5.27 o                         
  -1  10   0         35.02         31.98         3.75 o                         
   1  10   0         18.83         17.06         3.65 o                         
  -1  10   0         18.83         16.34         4.00 o                         
  -2 -10   0          0.39         -0.11         1.63 o                         
   2 -10   0          0.39         -1.01         1.17 o                         
  -2 -10   0          0.73          3.11         2.34 o                         
   2 -10   0          0.73          1.08         2.15 o                         
   2 -10   0          0.73          2.30         2.78 o                         
   2  10   0          0.39         -2.00         2.00 o                         
   2  10   0          0.73          0.05         1.82 o                         
  -2  10   0          0.73          0.66         1.90 o                         
  -3 -10   0          0.39          4.17         2.83 o                         
   3 -10   0          0.39          0.72         2.19 o                         
   3 -10   0          0.21          0.38         1.17 o                         
  -3 -10   0          0.21          3.06         2.67 o                         
   3 -10   0          0.21          3.50         1.98 o                         
  -3  10   0          0.21         -1.57         2.24 o                         
   3  10   0          0.21          2.75         2.15 o                         
   3  10   0          0.39          0.88         2.06 o                         
   4 -10   0         16.31         14.14         2.77 o                         
   4 -10   0         16.31         16.66         2.58 o                         
   4 -10   0         30.34         27.60         3.52 o                         
   4 -10   0         30.34         22.19         3.87 o                         
  -4  10   0         16.31         10.66         3.55 o                         
   4  10   0         16.31         21.03         3.58 o                         
  -4  10   0         30.34         28.54         3.29 o                         
   5 -10   0         92.46         92.76         5.33 o                         
   5 -10   0         92.46         87.04         4.95 o                         
   5 -10   0         49.70         44.85         3.82 o                         
   5 -10   0         49.70         46.05         3.27 o                         
  -5  10   0         49.70         47.12         4.47 o                         
   5  10   0         49.70         44.72         4.52 o                         
   5  10   0         92.46         92.32         5.40 o                         
  -5  10   0         92.46         96.50         5.11 o                         
   6 -10   0         28.39         25.51         2.26 o                         
   6 -10   0         52.81         51.46         3.43 o                         
  -1 -11   0         13.29         16.47         3.43 o                         
   1 -11   0         13.29         12.31         2.85 o                         
  -1 -11   0          7.14          7.87         2.27 o                         
   1 -11   0          7.14          6.06         1.79 o                         
   2 -11   0          1.95         -1.23         1.62 o                         
   2 -11   0          1.05          1.66         1.09 o                         
   3 -11   0         92.62        101.06         4.27 o                         
   3 -11   0        172.31        191.66         7.78 o                         
 -14  -1   1         68.55         68.21         4.70 o                         
 -14  -1   1        127.53        142.31         6.88 o                         
 -14   1   1         68.55         64.81         6.01 o                         
 -14   1   1        127.53        127.19         7.00 o                         
  13  -1  -1          2.25          2.20         2.57 o                         
  13  -1  -1          1.21          8.18         3.63 o                         
  13   1  -1          1.21          6.05         3.85 o                         
  13   1  -1          2.25          3.27         2.60 o                         
  12  -1  -1         54.79         55.21         5.84 o                         
  12  -1  -1        101.92         99.56         6.27 o                         
  12   1  -1        101.92         98.06         6.20 o                         
  12   1  -1         54.79         44.18         5.76 o                         
  11  -1  -1        758.01        774.30        29.63 o                         
 -11  -1   1        758.01        789.51        27.71 o                         
 -11  -1   1        407.46        391.32        15.28 o                         
  11  -1  -1        407.47        397.88        17.29 o                         
  11   1  -1        758.01        828.09        34.07 o                         
  11   1  -1        758.01        752.57        29.45 o                         
  11   1  -1        407.46        392.79        17.17 o                         
 -10  -1   1         33.20         34.47         5.20 o                         
  10  -1  -1         33.20         40.13         5.17 o                         
 -10  -1   1         61.76         60.25         5.79 o                         
  10  -1  -1         61.76         67.92         5.39 o                         
  10   1  -1         33.20         30.38         5.06 o                         
  10   1  -1         33.20         54.71        12.06 o                         
  10   1  -1         61.76         65.09         7.97 o                         
  10   1  -1         61.76         65.97         5.39 o                         
   9  -1  -1        143.88        141.93        10.87 o                         
   9  -1  -1        143.88        150.46         7.92 o                         
   9  -1  -1         77.34         86.17         6.19 o                         
   9  -1  -1         77.34         74.83         9.63 o                         
   9   1  -1        143.87        139.90        10.28 o                         
   9   1  -1        143.87        156.96         7.92 o                         
   9   1  -1         77.34         80.28         8.56 o                         
   9   1  -1         77.34         79.07         6.03 o                         
   8  -1  -1          2.46          4.95         4.20 o                         
   8  -1  -1          2.46          2.39         2.04 o                         
   8  -1  -1          4.57         -0.73         4.40 o                         
   8  -1  -1          4.57          8.03         2.25 o                         
   8   1  -1          4.57         18.55         6.78 o                         
   8   1  -1          4.57          5.00         2.10 o                         
   8   1  -1          2.46          4.76         4.15 o                         
   8   1  -1          2.46         -1.61         2.04 o                         
   7  -1  -1        113.69        130.22         6.59 o                         
   7  -1  -1        113.69        126.37        11.96 o                         
   7  -1  -1         61.12         73.83         5.19 o                         
   7   1  -1        113.69        126.19         6.44 o                         
   7   1  -1        113.69        120.46        10.03 o                         
   7   1  -1        113.69        119.52         9.98 o                         
   7   1  -1         61.12         63.16         8.56 o                         
   7   1  -1         61.12         76.03         4.75 o                         
   7   1  -1         61.12         58.69         8.32 o                         
  -6  -1   1         98.09        101.88         9.30 o                         
   6  -1  -1         98.09        116.46         7.76 o                         
   6  -1  -1         98.09        114.20         6.19 o                         
   6  -1  -1        182.47        195.54        10.80 o                         
  -6  -1   1        182.47        193.74        11.68 o                         
   6  -1  -1        182.47        200.00         8.60 o                         
   6   1  -1        182.47        186.59         8.45 o                         
   6   1  -1        182.47        197.69        10.61 o                         
   6   1  -1         98.09        109.20         7.38 o                         
   6   1  -1         98.09        118.47         5.84 o                         
   5  -1  -1         28.97         17.49         2.94 o                         
   5  -1  -1         28.97         17.36         3.44 o                         
   5  -1  -1         15.57         15.01         3.15 o                         
  -5  -1   1         15.57         15.11         3.38 o                         
   5  -1  -1         15.57         14.14         3.05 o                         
   5   1  -1         15.57         11.25         4.19 o                         
   5   1  -1         15.57         16.24         2.69 o                         
  -5   1   1         15.57         19.48         3.80 o                         
   5   1  -1         28.97         15.91         2.96 o                         
   4  -1  -1       1215.43       1079.97        45.19 o                         
  -4  -1   1       1215.43       1112.22        45.11 o                         
   4  -1  -1        653.35        632.76        27.30 o                         
  -4  -1   1        653.35        657.08        27.14 o                         
   4   1  -1       1215.43       1115.08        44.99 o                         
  -4   1   1       1215.43       1146.13        45.32 o                         
  -4   1   1        653.35        682.73        27.45 o                         
   4   1  -1        653.35        662.32        27.21 o                         
   3  -1  -1       1004.92       1078.85        42.97 o                         
  -3  -1   1       1004.92       1071.89        42.63 o                         
  -3  -1   1       1869.48       1772.70        69.66 o                         
   3  -1  -1       1869.48       1709.95        69.74 o                         
  -3   1   1       1004.92       1155.63        42.99 o                         
   3   1  -1       1004.92        964.80        42.58 o                         
  -3   1   1       1869.48       1828.24        69.86 o                         
   3   1  -1       1869.48       1709.68        69.55 o                         
  -2  -1   1          1.46          1.99         0.62 o                         
  -2  -1   1          0.78          0.62         0.47 o                         
   2   1  -1          0.78          1.14         0.47 o                         
   2   1  -1          1.46          1.39         0.57 o                         
  -2   1   1          2.24          5.45         1.45 o                         
  -1  -1   1        278.71        254.15        10.19 o                         
   1  -1  -1        428.52        382.26        15.73 o                         
  -1  -1   1        149.82        146.71         6.26 o                         
  -1   1   1        149.82        153.10         6.23 o                         
   1   1  -1        149.82        139.58         6.24 o                         
   1   1  -1        278.71        232.98        10.12 o                         
  -1   1   1        278.71        250.72        10.12 o                         
   0  -1   1        752.03        785.46        30.97 o                         
   0  -1   1       1399.02       1507.80        55.42 o                         
   0   1  -1       1399.02       1295.70        55.24 o                         
   0   1   1       1399.02       1410.55        55.34 o                         
   0   1   1        752.03        796.43        30.63 o                         
   0   1  -1        752.03        756.56        30.93 o                         
  -1  -1  -1         35.54         35.20         1.54 o                         
  -1  -1  -1         66.11         56.66         2.50 o                         
   1   1   1         66.11         50.68         2.46 o                         
  -1   1  -1         66.11         60.39         2.84 o                         
   1   1   1         35.54         27.71         1.77 o                         
  -2  -1  -1        168.52        182.57         7.71 o                         
   2  -1   1        313.50        305.88        13.42 o                         
  -2  -1  -1        313.50        320.42        13.11 o                         
  -2   1  -1        168.52        197.04         8.25 o                         
   2   1   1        168.52        173.28         7.73 o                         
   2   1   1        313.50        318.61        13.12 o                         
  -2   1  -1        313.50        335.05        13.45 o                         
   3  -1   1        128.67        111.36         5.76 o                         
  -3  -1  -1        128.67        106.20         5.27 o                         
   3  -1   1         69.17         61.52         3.85 o                         
  -3  -1  -1         69.17         64.74         3.38 o                         
  -3   1  -1        128.67        100.57         6.16 o                         
   3   1   1        128.67        114.36         5.35 o                         
   3   1   1         69.17         62.17         3.44 o                         
  -3   1  -1         69.17         61.90         3.82 o                         
   4  -1   1          1.39          3.98         1.66 o                         
  -4  -1  -1          1.39          7.04         2.36 o                         
   4  -1   1          0.75          1.65         1.43 o                         
  -4  -1  -1          0.75          2.52         1.16 o                         
   4   1   1          1.39          1.46         1.16 o                         
  -4   1  -1          1.39          1.47         1.47 o                         
  -4   1  -1          0.75         -0.95         1.38 o                         
   4   1   1          0.75          0.75         1.13 o                         
   5  -1   1        212.49        230.74        11.74 o                         
   5  -1   1        212.49        241.20         9.78 o                         
  -5  -1  -1        212.49        228.16        11.05 o                         
   5  -1   1        395.29        421.51        18.73 o                         
   5  -1   1        395.29        410.35        15.55 o                         
  -5  -1  -1        395.29        405.31        18.30 o                         
   5   1   1        395.29        402.60        15.48 o                         
   5   1   1        395.29        411.04        18.07 o                         
  -5   1  -1        395.29        407.05        18.69 o                         
  -5   1  -1        212.49        232.20        11.91 o                         
   5   1   1        212.49        229.99         9.47 o                         
   5   1   1        212.49        227.48        11.16 o                         
   6  -1   1        108.57        124.23         8.83 o                         
   6  -1   1        108.57        120.33         5.98 o                         
  -6  -1  -1        108.57         93.74         9.24 o                         
   6  -1   1         58.36         65.59         7.08 o                         
  -6  -1  -1         58.36         69.73         7.17 o                         
   6  -1   1         58.36         66.26         4.64 o                         
   6   1   1        108.57        109.03         8.21 o                         
   6   1   1        108.57        120.96         5.96 o                         
   6   1   1         58.36         65.22         6.99 o                         
   6   1   1         58.36         64.46         4.24 o                         
   7  -1   1         47.60         47.59         4.02 o                         
   7  -1   1         47.60         58.72         8.56 o                         
   7  -1   1         25.58         21.84         7.71 o                         
   7  -1   1         25.58         27.38         3.78 o                         
   7   1   1         47.60         48.75         4.00 o                         
   7   1   1         47.60         44.78         6.11 o                         
   7   1   1         47.60         41.57         9.73 o                         
   7   1   1         47.60         36.40         6.90 o                         
   7   1   1         25.58         29.19         3.36 o                         
   7   1   1         25.58         21.10         6.36 o                         
   7   1   1         25.58         20.05         6.48 o                         
   7   1   1         25.58         25.09         6.55 o                         
   8  -1   1        192.07        213.04        13.01 o                         
   8  -1   1        192.07        212.27        10.00 o                         
   8  -1   1        103.25        103.16         9.40 o                         
   8  -1   1        103.25        119.64         7.20 o                         
   8   1   1        192.07        205.15        12.37 o                         
   8   1   1        192.07        211.57         9.69 o                         
   8   1   1        103.25        117.97         6.69 o                         
   8   1   1        103.25        108.15         8.86 o                         
   9  -1   1        303.21        303.86        16.37 o                         
   9  -1   1        303.21        298.60        13.35 o                         
   9  -1   1        162.99        171.37        11.17 o                         
   9  -1   1        162.99        158.16         9.09 o                         
   9   1   1        303.21        306.56        16.16 o                         
   9   1   1        303.21        321.35        13.43 o                         
   9   1   1        162.99        167.08         9.10 o                         
   9   1   1        162.99        164.73        10.99 o                         
  10  -1   1        111.69        130.36         9.57 o                         
  10  -1   1        111.69         94.40         7.40 o                         
  10  -1   1        207.78        218.78        13.00 o                         
  10  -1   1        207.78        192.75        10.03 o                         
  10   1   1        111.69        110.62         7.48 o                         
  10   1   1        111.69        113.96         9.10 o                         
  10   1   1        207.78        221.24        15.44 o                         
  10   1   1        207.78        204.14        10.01 o                         
  11  -1   1        213.52        188.50        10.78 o                         
  11  -1   1        397.21        382.67        16.82 o                         
 -11  -1  -1        397.21        426.46        16.06 o                         
  11   1   1        213.52        206.29        10.87 o                         
  11   1   1        213.52        240.29        12.36 o                         
  11   1   1        397.21        437.79        19.76 o                         
  11   1   1        397.21        400.81        17.52 o                         
  12  -1   1         90.20         94.67         5.83 o                         
  12  -1   1         48.49         50.69         5.38 o                         
  12   1   1         48.49         44.08         5.72 o                         
  12   1   1         90.20         95.08         5.78 o                         
  13  -1   1         22.62         24.64         3.76 o                         
  13  -1   1         12.16          6.55         3.31 o                         
  13   1   1         22.62         24.25         3.76 o                         
  13   1   1         12.16          8.04         3.51 o                         
 -14  -2   1         47.93         48.70         3.85 o                         
 -14  -2   1         25.77         25.58         3.48 o                         
  13  -2  -1          0.21          1.35         2.60 o                         
  13  -2  -1          0.11         -0.72         3.61 o                         
  13   2  -1          0.21         -2.01         2.88 o                         
 -13   2   1          0.21          1.94         2.61 o                         
  13   2  -1          0.11          7.17         3.99 o                         
 -12  -2   1          3.42          1.21         2.46 o                         
  12  -2  -1          3.42          7.62         3.32 o                         
  12  -2  -1          6.37          5.21         2.44 o                         
 -12  -2   1          6.37          8.63         2.44 o                         
  12   2  -1          3.42          3.00         3.13 o                         
  12   2  -1          6.37          6.76         2.38 o                         
  11  -2  -1          6.98          2.67         2.90 o                         
 -11  -2   1          6.98          4.67         2.30 o                         
  11  -2  -1         12.99         14.41         3.79 o                         
 -11  -2   1         12.99         11.43         2.60 o                         
  11   2  -1         12.99          8.81         3.53 o                         
  11   2  -1         12.99         13.05         3.75 o                         
  11   2  -1          6.98          3.93         3.10 o                         
  11   2  -1          6.98          5.28         3.59 o                         
  10  -2  -1        432.78        455.12        18.82 o                         
  10  -2  -1        232.64        246.05        12.23 o                         
  10   2  -1        232.64        249.63        14.04 o                         
  10   2  -1        232.64        244.98        12.02 o                         
  10   2  -1        432.78        480.71        22.00 o                         
  10   2  -1        432.78        459.11        18.64 o                         
   9  -2  -1        132.28        132.89         8.16 o                         
   9  -2  -1        246.08        265.91        11.87 o                         
   9   2  -1        132.28        131.07         7.92 o                         
   9   2  -1        132.28        130.63        10.22 o                         
   9   2  -1        246.08        265.33        14.37 o                         
   9   2  -1        246.08        245.44        11.45 o                         
   8  -2  -1         24.40         30.58         9.18 o                         
   8  -2  -1         24.40         29.56         3.73 o                         
   8  -2  -1         24.40         25.41         5.07 o                         
   8  -2  -1         13.12         21.17         4.81 o                         
   8  -2  -1         13.12         19.17         4.07 o                         
   8   2  -1         24.40         21.23         3.57 o                         
   8   2  -1         24.40         28.38         7.10 o                         
   8   2  -1         13.12         10.22         3.32 o                         
   8   2  -1         13.12          9.54         4.44 o                         
   7  -2  -1         32.10         30.04         4.03 o                         
   7  -2  -1         32.10         18.75         5.92 o                         
   7  -2  -1         59.72         51.16        10.82 o                         
   7  -2  -1         59.72         50.90         4.14 o                         
   7   2  -1         32.10         47.95         7.72 o                         
   7   2  -1         32.10         19.86         6.18 o                         
   7   2  -1         32.10         33.55         3.50 o                         
   7   2  -1         59.72         50.23         8.93 o                         
   7   2  -1         59.72         38.63         7.93 o                         
   7   2  -1         59.72         59.43         4.30 o                         
   6  -2  -1       1261.37       1337.43        46.74 o                         
   6  -2  -1       1261.37       1256.20        54.95 o                         
   6  -2  -1        678.04        760.55        27.60 o                         
   6  -2  -1        678.04        724.84        32.64 o                         
   6   2  -1       1261.37       1344.77        46.54 o                         
   6   2  -1       1261.37       1337.40        54.45 o                         
   6   2  -1        678.04        751.95        27.02 o                         
   6   2  -1        678.04        737.98        32.03 o                         
   5  -2  -1        451.42        529.69        22.52 o                         
   5  -2  -1        451.42        510.95        18.80 o                         
  -5  -2   1        451.42        478.54        22.17 o                         
   5  -2  -1        242.66        281.59        13.87 o                         
   5  -2  -1        242.66        300.54        11.89 o                         
  -5  -2   1        242.66        275.18        13.38 o                         
  -5   2   1        242.66        287.10        14.24 o                         
   5   2  -1        242.66        287.81        13.43 o                         
   5   2  -1        242.66        283.25        11.19 o                         
  -5   2   1        451.42        484.78        22.56 o                         
   5   2  -1        451.42        515.48        21.87 o                         
   5   2  -1        451.42        497.66        18.56 o                         
   4  -2  -1        774.59        917.28        37.18 o                         
  -4  -2   1        774.59        918.80        36.63 o                         
   4  -2  -1        774.59        866.04        32.14 o                         
   4  -2  -1       1440.97       1556.66        63.26 o                         
   4  -2  -1       1440.97       1488.92        54.18 o                         
  -4  -2   1       1440.97       1549.43        62.66 o                         
   4   2  -1       1440.97       1585.76        62.50 o                         
  -4   2   1       1440.97       1616.20        63.04 o                         
  -4   2   1        774.59        900.47        37.04 o                         
   4   2  -1        774.59        880.21        36.56 o                         
   3  -2  -1        539.38        541.74        22.44 o                         
  -3  -2   1        539.38        530.07        22.06 o                         
   3  -2  -1       1003.43        926.63        38.85 o                         
  -3  -2   1       1003.42        987.47        38.85 o                         
  -3   2   1        539.38        539.56        22.41 o                         
   3   2  -1        539.38        527.55        22.09 o                         
   3   2  -1       1003.42        924.41        38.63 o                         
  -3   2   1       1003.43        990.34        38.97 o                         
   2  -2  -1       3024.84       2781.13       110.67 o                         
  -2  -2   1       3024.84       2847.23       110.54 o                         
   2  -2  -1       1625.98       1642.32        65.69 o                         
  -2  -2   1       1625.98       1633.23        65.46 o                         
  -2   2   1       1625.98       1719.38        65.69 o                         
   2   2  -1       1625.98       1617.32        65.38 o                         
   2   2  -1       3024.84       2705.59       110.36 o                         
  -2   2   1       3024.84       2888.59       110.60 o                         
  -1  -2   1       5267.31       5238.77       204.02 o                         
  -1  -2   1       2831.40       2948.46       116.39 o                         
  -1   2   1       2831.40       2974.47       116.38 o                         
  -1   2   1       5267.31       5178.64       205.38 o                         
   1   2  -1       5267.31       5204.36       205.84 o                         
   0   2  -1          4.85          4.64         1.08 o                         
   0   2   1          4.85          4.69         0.85 o                         
   0   2   1          4.85          5.12         0.77 o                         
   0   2   1          2.61          3.28         0.78 o                         
   0   2   1          2.61          2.18         0.65 o                         
   0   2  -1          2.61          2.22         0.69 o                         
  -1  -2  -1       3503.48       3532.17       135.55 o                         
  -1  -2  -1       6517.58       6340.32       240.33 o                         
  -1   2  -1       6517.59       5858.30       239.78 o                         
   1   2   1       6517.58       6172.78       240.71 o                         
   1   2   1       3503.48       3281.61       135.47 o                         
  -1   2  -1       3503.48       3573.98       136.35 o                         
  -2  -2  -1        302.56        319.47        12.73 o                         
  -2  -2  -1        562.85        585.04        23.15 o                         
  -2   2  -1        562.86        584.80        23.76 o                         
   2   2   1        562.85        550.51        23.05 o                         
  -2   2  -1        302.56        300.07        13.72 o                         
   2   2   1        302.56        306.35        12.70 o                         
  -3  -2  -1          0.80          0.39         0.90 o                         
  -3  -2  -1          1.49          0.89         0.91 o                         
   3   2   1          1.49          1.23         0.87 o                         
  -3   2  -1          1.49         -0.42         1.08 o                         
   3   2   1          0.80          0.50         0.84 o                         
  -3   2  -1          0.80         -0.59         1.40 o                         
   4  -2   1        108.68        112.45         7.02 o                         
   4  -2   1        108.68        124.05         6.17 o                         
  -4  -2  -1        108.68        129.39         6.30 o                         
   4  -2   1        202.18        225.23         9.04 o                         
   4  -2   1        202.18        206.05        10.70 o                         
  -4  -2  -1        202.18        219.63        10.24 o                         
   4   2   1        202.18        228.38        10.12 o                         
  -4   2  -1        202.18        211.81        10.86 o                         
   4   2   1        202.18        215.71         8.89 o                         
   4   2   1        108.68        127.56         6.34 o                         
   4   2   1        108.68        119.93         5.58 o                         
  -4   2  -1        108.68        119.84         7.27 o                         
   5  -2   1        270.48        302.54        14.72 o                         
   5  -2   1        270.48        299.56        11.85 o                         
  -5  -2  -1        270.48        290.28        14.14 o                         
   5  -2   1        145.40        157.30         9.36 o                         
   5  -2   1        145.40        157.49         7.57 o                         
  -5  -2  -1        145.40        160.36         8.57 o                         
   5   2   1        145.40        166.52         7.19 o                         
   5   2   1        145.40        160.82         8.63 o                         
   5   2   1        270.48        288.99        13.56 o                         
   5   2   1        270.48        294.64        11.67 o                         
  -6  -2  -1        464.17        427.73        21.81 o                         
   6  -2   1        464.17        449.33        21.98 o                         
   6  -2   1        464.17        447.68        18.57 o                         
   6  -2   1        249.51        255.81        11.80 o                         
   6  -2   1        249.51        275.08        14.72 o                         
  -6  -2  -1        249.51        242.32        13.75 o                         
   6   2   1        464.17        490.80        20.92 o                         
   6   2   1        249.51        254.95        13.73 o                         
   7  -2   1         65.75         58.31         4.90 o                         
   7  -2   1         65.75         51.50         9.66 o                         
   7  -2   1         65.75         49.51         8.96 o                         
   7  -2   1        122.31        120.05         6.40 o                         
   7  -2   1        122.31        102.54        11.73 o                         
   7   2   1         65.75         63.19         4.66 o                         
   7   2   1         65.75         59.61         7.86 o                         
   7   2   1         65.75         59.04         6.03 o                         
   7   2   1        122.31        113.16         6.21 o                         
   7   2   1        122.31        110.64         9.46 o                         
   7   2   1        122.31        118.12         7.01 o                         
   8  -2   1         22.81         29.10         4.26 o                         
   8  -2   1         22.81         26.28         8.14 o                         
   8  -2   1         42.44         51.07         9.66 o                         
   8  -2   1         42.44         45.42         4.32 o                         
   8   2   1         42.44         49.16         7.18 o                         
   8   2   1         42.44         39.36         4.04 o                         
   8   2   1         22.81         27.42         3.70 o                         
   8   2   1         22.81         18.16         4.84 o                         
   9  -2   1        185.84        188.15        10.08 o                         
   9  -2   1        185.84        193.97        12.32 o                         
   9  -2   1        345.72        341.70        18.37 o                         
   9  -2   1        345.72        362.33        15.09 o                         
   9   2   1        185.84        194.74        11.67 o                         
   9   2   1        185.84        170.40         9.52 o                         
   9   2   1        345.72        362.29        17.80 o                         
   9   2   1        345.72        345.18        14.83 o                         
  10  -2   1        178.58        176.00         9.90 o                         
  10  -2   1        332.22        322.17        14.31 o                         
  10   2   1        178.58        173.28         9.65 o                         
  10   2   1        178.58        184.39        11.30 o                         
  10   2   1        332.22        319.69        14.12 o                         
  10   2   1        332.22        356.62        18.35 o                         
  11  -2   1         27.34         18.90         4.40 o                         
 -11  -2  -1         27.34         24.51         4.59 o                         
  11  -2   1         50.86         53.71         4.82 o                         
  11   2   1         50.86         48.75         4.65 o                         
  11   2   1         50.86         69.22         7.46 o                         
  11   2   1         27.34         18.57         5.73 o                         
  11   2   1         27.34         29.80         4.73 o                         
  12  -2   1        166.37        187.99        11.52 o                         
 -12  -2  -1        166.37        157.88         7.65 o                         
 -12  -2  -1        309.51        338.06        12.63 o                         
  12  -2   1        309.51        378.15        15.72 o                         
  12   2   1        166.37        154.65        10.93 o                         
  12   2   1        309.51        278.08        14.38 o                         
  13  -2   1        106.07        117.54         6.45 o                         
  13  -2   1         57.02         48.94         5.91 o                         
  13   2   1         57.02         57.22         9.21 o                         
 -13   2  -1        106.07        119.69         7.64 o                         
 -13  -3   1        129.51        125.85         5.74 o                         
 -13  -3   1         69.62         55.44         5.02 o                         
 -12  -3   1         30.75         22.39         3.32 o                         
  12  -3  -1         30.75         35.25         5.68 o                         
  12  -3  -1         57.20         58.70         5.31 o                         
 -12  -3   1         57.20         51.78         4.16 o                         
 -12   3   1         30.75         21.84         4.62 o                         
 -12   3   1         57.20         55.81         6.16 o                         
  12   3  -1         57.20         52.31         4.75 o                         
 -11  -3   1         31.31         37.88         3.88 o                         
  11  -3  -1         31.31         32.15         5.09 o                         
  11  -3  -1         58.24         62.58         5.31 o                         
 -11  -3   1         58.24         77.62         5.16 o                         
  11   3  -1         58.24         66.78         5.21 o                         
  11   3  -1         31.31         28.70         5.09 o                         
 -11   3   1         31.31         26.09         7.34 o                         
  11   3  -1         31.31         34.14         6.27 o                         
  10  -3  -1        380.86        369.77        15.56 o                         
  10  -3  -1        204.73        225.02        10.65 o                         
  10  -3  -1        204.73        200.36        10.86 o                         
  10   3  -1        380.86        381.93        15.32 o                         
  10   3  -1        380.86        337.86        22.22 o                         
  10   3  -1        204.73        203.76        10.67 o                         
  10   3  -1        204.73        227.32        14.30 o                         
   9  -3  -1        887.25        883.95        32.42 o                         
   9  -3  -1        887.25        849.30        30.78 o                         
   9  -3  -1        476.94        444.44        17.89 o                         
   9  -3  -1        476.94        466.63        19.21 o                         
   9   3  -1        887.25        839.86        36.75 o                         
   9   3  -1        887.25        876.28        32.03 o                         
   9   3  -1        476.94        444.59        18.55 o                         
   9   3  -1        476.94        465.64        22.02 o                         
   8  -3  -1        796.65        813.07        29.81 o                         
   8  -3  -1        796.65        791.81        28.60 o                         
   8  -3  -1        428.23        445.31        18.20 o                         
   8  -3  -1        428.23        426.88        17.43 o                         
   8   3  -1        428.23        419.09        20.93 o                         
   8   3  -1        428.23        448.98        18.76 o                         
   8   3  -1        796.65        773.53        34.00 o                         
   8   3  -1        796.65        794.94        29.51 o                         
   7  -3  -1          1.24          0.41         1.95 o                         
   7  -3  -1          1.24         -1.59         3.49 o                         
   7  -3  -1          2.31          3.74         1.89 o                         
   7  -3  -1          2.31         -2.15         3.52 o                         
   7   3  -1          2.31          3.15         1.88 o                         
   7   3  -1          2.31          6.62         4.11 o                         
   7   3  -1          1.24         -1.04         1.78 o                         
   6  -3  -1        162.61        160.30         7.94 o                         
   6  -3  -1        302.51        284.76        11.39 o                         
   6   3  -1        162.61        159.26         7.22 o                         
   6   3  -1        162.61        152.13         8.33 o                         
   6   3  -1        162.61        137.75        11.13 o                         
   6   3  -1        302.51        251.29        14.56 o                         
   6   3  -1        302.51        270.01        11.15 o                         
  -5  -3   1         81.34        100.15         8.53 o                         
   5  -3  -1         81.34        106.40         5.70 o                         
   5  -3  -1         81.34        111.33         8.01 o                         
   5  -3  -1         43.72         68.91         6.46 o                         
  -5  -3   1         43.72         55.32         7.06 o                         
   5  -3  -1         43.72         61.17         4.61 o                         
   5   3  -1         43.72         63.55         4.01 o                         
   5   3  -1         43.72         65.08         6.08 o                         
   5   3  -1         81.34        113.31         5.54 o                         
   5   3  -1         81.34        117.41         7.30 o                         
  -4  -3   1       1347.48       1305.96        53.88 o                         
   4  -3  -1       1347.48       1327.76        46.44 o                         
   4  -3  -1       1347.48       1333.72        54.18 o                         
  -4  -3   1        724.33        747.43        31.40 o                         
   4  -3  -1        724.33        776.49        27.65 o                         
   4  -3  -1        724.33        759.98        32.07 o                         
   4   3  -1        724.33        735.00        31.34 o                         
  -4   3   1        724.33        754.15        32.19 o                         
   4   3  -1        724.33        753.51        26.95 o                         
   4   3  -1       1347.48       1304.88        46.25 o                         
  -4   3   1       1347.48       1323.74        54.35 o                         
   4   3  -1       1347.48       1349.61        53.63 o                         
  -3  -3   1       1790.89       1952.72        77.02 o                         
   3  -3  -1       1790.89       1966.72        67.36 o                         
   3  -3  -1       3331.62       3394.91       112.79 o                         
  -3  -3   1       3331.62       3345.75       130.06 o                         
   3   3  -1       3331.62       3239.65       129.81 o                         
  -3   3   1       3331.62       3340.95       130.25 o                         
   3   3  -1       3331.62       3117.39       112.50 o                         
  -3   3   1       1790.89       1996.68        77.60 o                         
   3   3  -1       1790.89       1950.18        76.98 o                         
   3   3  -1       1790.89       1803.53        66.63 o                         
  -2  -3   1         13.36         16.43         2.32 o                         
  -2  -3   1         24.86         25.55         2.77 o                         
  -2   3   1         24.86         25.39         2.74 o                         
   2   3  -1         24.86         25.25         2.86 o                         
  -2   3   1         13.36         16.81         2.61 o                         
   2   3  -1         13.36         12.48         1.96 o                         
  -1  -3   1         92.66         89.26         4.95 o                         
  -1   3   1        172.38        158.79         7.35 o                         
   1   3  -1        172.38        153.29         7.41 o                         
  -1   3   1        172.38        163.89         7.44 o                         
   1   3  -1         92.66         90.02         4.98 o                         
  -1   3   1         92.66         90.65         4.78 o                         
  -1   3   1         92.66         91.84         4.95 o                         
   0   3   1         80.33         68.55         3.97 o                         
   0   3  -1         80.33         71.35         4.07 o                         
   0   3   1         80.33         64.70         3.62 o                         
   0   3  -1        149.45        118.03         6.16 o                         
   0   3   1        149.45        141.89         6.02 o                         
   0   3   1        149.45        117.46         5.85 o                         
   1   3   1       1115.71       1053.46        42.40 o                         
  -1   3  -1       1115.71       1051.39        43.01 o                         
  -1   3  -1       1115.71       1087.90        43.06 o                         
  -1   3  -1        599.74        598.37        25.73 o                         
   1   3   1        599.74        607.05        24.98 o                         
  -1   3  -1        599.74        650.80        26.10 o                         
  -2  -3  -1          4.71          5.25         1.30 o                         
  -2  -3  -1          2.53          1.46         1.01 o                         
   2   3   1          4.71          4.86         1.69 o                         
   2   3   1          2.53          3.41         0.98 o                         
  -2   3  -1          2.53          3.84         1.65 o                         
   3  -3   1       1223.22       1288.87        44.87 o                         
  -3  -3  -1       1223.22       1282.34        50.60 o                         
  -3  -3  -1       2275.57       2336.29        89.48 o                         
   3  -3   1       2275.58       2229.85        77.88 o                         
   3   3   1       2275.57       2147.98        89.18 o                         
   3   3   1       2275.57       2260.04        77.79 o                         
  -3   3  -1       2275.58       2313.29        90.33 o                         
   3   3   1       1223.22       1226.41        50.57 o                         
  -3   3  -1       1223.22       1283.51        51.98 o                         
   3   3   1       1223.22       1255.58        44.20 o                         
  -4  -3  -1        310.60        311.52        13.91 o                         
   4  -3   1        310.60        312.87        12.79 o                         
  -4  -3  -1        577.81        538.60        23.90 o                         
   4  -3   1        577.81        572.60        20.89 o                         
   4   3   1        577.81        564.67        23.72 o                         
   4   3   1        577.81        589.54        20.82 o                         
   4   3   1        310.60        309.11        13.91 o                         
   4   3   1        310.60        321.13        12.18 o                         
   5  -3   1         21.73         49.31         3.70 o                         
  -5  -3  -1         21.73         34.14         6.50 o                         
   5  -3   1         11.68         29.01         3.62 o                         
  -5  -3  -1         11.68         20.09         6.38 o                         
   5   3   1         21.73         37.29         7.00 o                         
   5   3   1         21.73         51.62         3.64 o                         
   5   3   1         11.68         29.74         5.13 o                         
   5   3   1         11.68         27.93         2.89 o                         
   6  -3   1         67.40         68.30         5.04 o                         
   6  -3   1         67.40         54.35         6.86 o                         
   6  -3   1        125.39        121.41         6.34 o                         
   6  -3   1        125.39        122.85         7.98 o                         
   6   3   1        125.39        114.09         6.08 o                         
   6   3   1        125.39        120.54         6.93 o                         
   6   3   1        125.39        106.77         9.94 o                         
   6   3   1         67.40         58.39         5.82 o                         
   6   3   1         67.40         52.29         8.83 o                         
   6   3   1         67.40         65.41         4.41 o                         
   7  -3   1        501.42        522.82        19.66 o                         
   7  -3   1        501.42        496.89        19.40 o                         
   7  -3   1        269.54        266.50        12.41 o                         
   7  -3   1        269.54        273.52        12.61 o                         
   7   3   1        501.42        466.00        22.64 o                         
   7   3   1        501.42        490.78        18.71 o                         
   7   3   1        501.42        514.01        19.42 o                         
   7   3   1        269.54        287.65        12.01 o                         
   7   3   1        269.54        287.37        12.03 o                         
   7   3   1        269.54        254.18        14.71 o                         
   8  -3   1         12.93         12.19         4.08 o                         
   8  -3   1         12.93         26.77         6.12 o                         
   8  -3   1         24.06         27.83         3.90 o                         
   8  -3   1         24.06         35.66         6.47 o                         
   8   3   1         12.93         13.59         3.54 o                         
   8   3   1         12.93         27.37         6.48 o                         
   8   3   1         24.06         18.87         6.68 o                         
   8   3   1         24.06         29.26         3.87 o                         
   9  -3   1        170.82        154.59         9.66 o                         
   9  -3   1         91.82         71.97         7.40 o                         
   9  -3   1         91.82         83.49         7.63 o                         
   9   3   1         91.82         81.08         8.21 o                         
   9   3   1         91.82         93.78         6.91 o                         
   9   3   1        170.82        171.70        10.74 o                         
   9   3   1        170.82        159.42         8.56 o                         
  10  -3   1         13.79          6.96         2.75 o                         
  10   3   1         25.66         20.23         3.72 o                         
  10   3   1         25.66         32.08         5.97 o                         
  10   3   1         13.79         19.69         6.01 o                         
  10   3   1         13.79          8.17         2.78 o                         
  11  -3   1         79.70         79.60         5.57 o                         
 -11  -3  -1         79.70         82.94         5.22 o                         
 -11  -3  -1         42.84         45.24         3.94 o                         
  11  -3   1         42.84         55.32         5.27 o                         
  11   3   1         42.84         43.60         5.99 o                         
  11   3   1         42.84         38.84         5.11 o                         
  11   3   1         79.70         73.19         6.86 o                         
  11   3   1         79.70         83.77         5.48 o                         
  12  -3   1         98.73         99.62         5.81 o                         
 -12  -3  -1         98.73        102.88         5.28 o                         
 -12  -3  -1         53.07         50.18         3.85 o                         
  12  -3   1         53.07         50.18         5.20 o                         
  12   3   1         53.07         44.29         5.26 o                         
  12   3   1         98.73         96.92         5.72 o                         
 -13  -4   1         15.53          8.78         2.16 o                         
 -13  -4   1         28.89         30.30         4.25 o                         
 -13  -4   1         28.89         20.54         2.74 o                         
  12  -4  -1        277.49        300.02        12.17 o                         
 -12  -4   1        277.49        282.35        11.39 o                         
 -12  -4   1        149.16        139.28         6.40 o                         
  12  -4  -1        149.16        145.53         7.88 o                         
  12   4  -1        277.49        284.02        12.01 o                         
  12   4  -1        149.16        140.55         8.33 o                         
 -11  -4   1         41.27         41.25         4.02 o                         
  11  -4  -1         41.27         39.27         4.46 o                         
 -11  -4   1         22.18         25.42         3.26 o                         
  11  -4  -1         22.18         18.10         5.01 o                         
  11  -4  -1         22.18         26.84         4.85 o                         
  11   4  -1         22.18         25.72         4.89 o                         
  11   4  -1         41.27         48.79         4.58 o                         
  10  -4  -1          8.74         11.05         3.04 o                         
  10  -4  -1          8.74         10.80         3.12 o                         
 -10  -4   1         16.25         16.01         3.51 o                         
  10  -4  -1         16.25         17.00         3.83 o                         
  10  -4  -1         16.25         13.91         3.30 o                         
  10   4  -1         16.25         12.58         3.60 o                         
  10   4  -1         16.25         21.83         6.72 o                         
  10   4  -1          8.74          9.29         3.92 o                         
   9  -4  -1        189.54        175.66         8.92 o                         
   9  -4  -1        189.54        174.40         9.02 o                         
   9  -4  -1        101.88        100.37         6.82 o                         
   9  -4  -1        101.88         92.10         7.00 o                         
   9   4  -1        189.54        156.70        11.21 o                         
   9   4  -1        189.54        166.03         8.54 o                         
   9   4  -1        101.88         98.66         9.08 o                         
   9   4  -1        101.88         82.69         6.43 o                         
   8  -4  -1        208.30        221.49        10.48 o                         
   8  -4  -1        208.30        228.10        10.82 o                         
   8  -4  -1        111.97        123.49         7.78 o                         
   8  -4  -1        111.97        119.36         7.63 o                         
   8   4  -1        208.30        236.23        10.44 o                         
   8   4  -1        208.30        216.25        13.22 o                         
   8   4  -1        111.97        123.03         7.14 o                         
   8   4  -1        111.97        116.16        10.29 o                         
   7  -4  -1         61.81         56.83         5.85 o                         
   7  -4  -1         61.81         54.68         4.70 o                         
   7  -4  -1         33.23         25.54         5.13 o                         
   7  -4  -1         33.23         35.12         4.63 o                         
   7   4  -1         61.81         50.85         4.37 o                         
   7   4  -1         61.81         67.98         9.34 o                         
   7   4  -1         33.23         28.14         8.52 o                         
   7   4  -1         33.23         33.12         3.86 o                         
   6  -4  -1        316.12        282.57        12.10 o                         
   6  -4  -1        316.12        290.58        12.48 o                         
   6  -4  -1        169.93        161.25         8.19 o                         
   6  -4  -1        169.93        150.65         8.16 o                         
   6   4  -1        316.12        269.23        11.66 o                         
   6   4  -1        316.12        291.45        16.56 o                         
   6   4  -1        169.93        120.55        12.17 o                         
   6   4  -1        169.93        160.02         7.42 o                         
   5  -4  -1          0.28         -3.34         3.34 o                         
   5  -4  -1          0.28          0.74         1.67 o                         
   5  -4  -1          0.15          2.10         2.94 o                         
   5  -4  -1          0.15         -1.39         1.99 o                         
   5   4  -1          0.28          5.80         3.93 o                         
   5   4  -1          0.28         -0.11         1.53 o                         
   5   4  -1          0.15         -2.72         3.92 o                         
   5   4  -1          0.15          0.87         1.53 o                         
   4  -4  -1         39.56         39.32         3.49 o                         
  -4  -4   1         39.56         34.86         7.41 o                         
   4  -4  -1         21.27         26.57         3.79 o                         
  -4  -4   1         21.27         32.34         5.95 o                         
   4   4  -1         21.27         26.26         2.86 o                         
   4   4  -1         21.27         22.76         4.86 o                         
   4   4  -1         39.56         48.63         5.32 o                         
   4   4  -1         39.56         39.63         3.30 o                         
   3  -4  -1        235.22        251.22        10.62 o                         
  -3  -4   1        235.22        252.14        12.11 o                         
  -3  -4   1        437.59        416.68        19.31 o                         
   3  -4  -1        437.59        447.22        16.24 o                         
   3   4  -1        235.22        244.26         9.94 o                         
   3   4  -1        235.22        246.64        12.59 o                         
  -3   4   1        235.22        245.51        12.88 o                         
  -3   4   1        437.59        414.25        19.40 o                         
   3   4  -1        437.59        425.88        15.95 o                         
   3   4  -1        437.59        435.79        18.86 o                         
   2  -4  -1        311.57        313.96        12.06 o                         
  -2  -4   1        311.57        302.15        14.33 o                         
  -2  -4   1        167.48        173.89         8.88 o                         
  -2   4   1        311.57        316.74        14.37 o                         
   2   4  -1        311.57        306.41        13.95 o                         
  -2   4   1        311.57        312.17        14.07 o                         
   2   4  -1        311.57        300.62        11.76 o                         
   2   4  -1        167.48        165.29         8.60 o                         
   2   4  -1        167.48        168.27         7.35 o                         
  -2   4   1        167.48        182.02         9.46 o                         
  -1   4   1         85.71        120.66         6.24 o                         
  -1   4   1         85.71        115.58         6.53 o                         
   1   4  -1         85.71        112.19         5.31 o                         
   1   4  -1         85.71        110.16         6.35 o                         
   1   4  -1         46.08         62.96         4.67 o                         
  -1   4   1         46.07         68.37         4.57 o                         
  -1   4   1         46.07         74.18         5.47 o                         
   1   4  -1         46.08         72.66         4.11 o                         
   0   4  -1        524.05        565.28        24.05 o                         
   0   4   1        524.05        546.62        20.22 o                         
   0   4   1        524.05        580.79        23.41 o                         
   0   4  -1        524.05        515.56        23.34 o                         
   0   4   1        524.05        541.74        22.97 o                         
   0   4  -1        974.90        925.38        39.08 o                         
   0   4   1        974.91        953.30        38.72 o                         
   0   4   1        974.91        933.58        33.58 o                         
   0   4  -1        974.90        982.60        39.25 o                         
   0   4   1        974.91        981.09        38.86 o                         
  -1   4  -1        643.77        727.33        30.00 o                         
   1   4   1        643.77        673.64        25.03 o                         
   1   4   1        643.77        721.83        28.99 o                         
   1   4   1        643.77        676.88        28.48 o                         
  -1   4  -1        643.77        684.14        29.45 o                         
  -1   4  -1       1197.62       1267.87        50.29 o                         
  -1   4  -1       1197.62       1233.00        50.33 o                         
   1   4   1       1197.62       1196.14        43.07 o                         
   1   4   1       1197.62       1243.25        49.54 o                         
   2  -4   1        122.92        108.64         5.98 o                         
   2  -4   1        228.67        194.08         8.05 o                         
   2   4   1        122.92        112.34         5.34 o                         
  -2   4  -1        122.92        115.10         7.90 o                         
  -2   4  -1        122.92        115.38         7.20 o                         
   2   4   1        122.92        104.35         5.82 o                         
  -2   4  -1        228.67        194.44         9.72 o                         
  -2   4  -1        228.67        179.66        10.05 o                         
   2   4   1        228.67        188.54         8.96 o                         
   2   4   1        228.67        186.51         7.83 o                         
   3  -4   1       2286.65       2426.14        80.66 o                         
  -3  -4  -1       2286.65       2307.37        91.64 o                         
   3  -4   1       4253.90       4297.66       142.21 o                         
  -3  -4  -1       4253.90       4010.14       163.46 o                         
   3   4   1       4253.90       4129.42       141.94 o                         
   3   4   1       4253.90       4079.53       163.19 o                         
  -3   4  -1       4253.90       4209.23       164.55 o                         
   3   4   1       2286.65       2333.55        79.84 o                         
   3   4   1       2286.65       2201.91        91.58 o                         
  -3   4  -1       2286.65       2285.23        93.38 o                         
   4  -4   1       1647.24       1686.22        56.29 o                         
  -4  -4  -1       1647.24       1478.93        64.72 o                         
   4  -4   1        885.46        947.33        33.45 o                         
   4   4   1       1647.24       1577.91        64.29 o                         
   4   4   1       1647.24       1660.42        56.06 o                         
   4   4   1        885.46        858.76        37.46 o                         
   4   4   1        885.46        928.39        32.67 o                         
   5  -4   1         68.60         58.41         4.85 o                         
   5  -4   1         68.60         57.72         5.69 o                         
   5  -4   1        127.62        116.83         6.30 o                         
   5  -4   1        127.62        122.04         7.57 o                         
   5   4   1         68.60         69.70         4.34 o                         
   5   4   1         68.60         59.42         5.87 o                         
   5   4   1        127.62        114.06         7.07 o                         
   5   4   1        127.62        124.74         6.12 o                         
   6  -4   1        128.98        112.17         7.35 o                         
   6  -4   1        128.98        125.23         7.23 o                         
   6  -4   1        239.93        220.90        10.88 o                         
   6  -4   1        239.93        230.19        10.16 o                         
   6   4   1        128.97        106.51        10.48 o                         
   6   4   1        128.97        131.30         6.62 o                         
   6   4   1        128.97        131.78         7.53 o                         
   6   4   1        239.93        232.78         9.96 o                         
   6   4   1        239.93        240.31        10.27 o                         
   6   4   1        239.93        199.63        13.46 o                         
   7  -4   1        146.49        151.80         8.45 o                         
   7  -4   1        146.49        144.03         8.30 o                         
   7  -4   1        272.51        278.91        12.13 o                         
   7  -4   1        272.51        276.22        12.31 o                         
   7   4   1        272.51        275.46        11.87 o                         
   7   4   1        272.51        265.02        14.87 o                         
   7   4   1        146.49        145.37        10.60 o                         
   7   4   1        146.49        151.29         7.78 o                         
   7   4   1        146.49        141.86         9.58 o                         
   8  -4   1        457.26        486.43        18.91 o                         
   8  -4   1        457.26        499.41        20.39 o                         
   8  -4   1        850.65        947.42        35.29 o                         
   8  -4   1        850.65        914.05        33.61 o                         
   8   4   1        457.26        483.35        22.79 o                         
   8   4   1        457.26        488.62        19.70 o                         
   8   4   1        850.65        966.85        35.00 o                         
   8   4   1        850.65        962.88        40.02 o                         
   9  -4   1        185.76        174.71         9.25 o                         
   9  -4   1        185.76        161.07         8.85 o                         
   9  -4   1         99.86         90.25         6.71 o                         
   9  -4   1         99.86         89.07         6.70 o                         
   9   4   1         99.86         84.69         6.37 o                         
   9   4   1         99.86         86.07        10.33 o                         
   9   4   1        185.76        182.86        10.95 o                         
   9   4   1        185.76        159.13         8.41 o                         
  10  -4   1          3.89          2.58         2.69 o                         
  10  -4   1          3.89          7.64         3.21 o                         
  10  -4   1          7.23          3.42         2.19 o                         
  10   4   1          3.89          2.62         3.28 o                         
  10   4   1          3.89          0.31         2.66 o                         
  10   4   1          7.23          7.84         2.54 o                         
  10   4   1          7.23          4.34         3.29 o                         
 -11  -4  -1          5.35          9.53         2.81 o                         
  11  -4   1          5.35          7.44         2.78 o                         
 -11  -4  -1          9.96          5.70         1.85 o                         
  11  -4   1          9.96         12.26         3.29 o                         
  11   4   1          5.35          9.58         3.01 o                         
  11   4   1          5.35         14.17         5.30 o                         
  11   4   1          9.96          9.40         2.99 o                         
  11   4   1          9.96         12.96         3.71 o                         
  12  -4   1          2.08         -2.38         2.51 o                         
 -12  -4  -1          2.08          0.30         1.63 o                         
 -12  -4  -1          3.88          4.39         1.58 o                         
  12  -4   1          3.88          4.23         2.27 o                         
  12   4   1          2.08         -1.24         2.93 o                         
  12   4   1          3.88         -0.44         2.27 o                         
 -12  -5   1         11.40         11.16         2.27 o                         
 -12  -5   1         11.40          5.28         3.34 o                         
 -12  -5   1          6.13          2.13         1.51 o                         
 -11  -5   1          9.81          8.28         2.47 o                         
  11  -5  -1          9.81          1.36         2.34 o                         
  11  -5  -1         18.26         15.47         3.14 o                         
 -11  -5   1         18.26         14.07         2.84 o                         
  11  -5  -1         18.26         21.91         3.79 o                         
  11   5  -1          9.81          1.91         3.05 o                         
  11   5  -1         18.26         14.81         3.80 o                         
 -10  -5   1          2.47          0.03         2.96 o                         
  10  -5  -1          2.47          0.05         2.58 o                         
  10  -5  -1          2.47          1.24         2.19 o                         
 -10  -5   1          1.33          1.37         2.59 o                         
  10  -5  -1          1.33         -0.85         2.67 o                         
  10   5  -1          1.33         -2.46         2.46 o                         
  10   5  -1          2.47          1.89         2.11 o                         
   9  -5  -1         74.43         78.48         5.71 o                         
   9  -5  -1         74.43         71.44         6.23 o                         
   9  -5  -1        138.47        147.51         7.86 o                         
   9  -5  -1        138.47        136.50         7.95 o                         
   9   5  -1        138.47        154.78        11.10 o                         
   9   5  -1        138.47        139.13         7.64 o                         
   9   5  -1         74.43         80.12         9.21 o                         
   9   5  -1         74.43         74.62         5.93 o                         
   8  -5  -1         26.88         17.45         5.46 o                         
   8  -5  -1         26.88         20.62         4.87 o                         
   8  -5  -1         14.45          5.71         4.21 o                         
   8  -5  -1         14.45         14.44         4.13 o                         
   8   5  -1         26.88         25.41         8.89 o                         
   7  -5  -1         19.94         17.07         4.33 o                         
   7  -5  -1         19.94         20.19         4.23 o                         
   7  -5  -1         37.09         20.93         4.91 o                         
   7   5  -1         19.94         18.40         9.70 o                         
   7   5  -1         19.94         14.01         3.47 o                         
   7   5  -1         37.09         35.90         9.90 o                         
   7   5  -1         37.09         21.81         3.46 o                         
   6  -5  -1         14.18         20.11         4.14 o                         
   6  -5  -1         14.18          9.92         3.02 o                         
   6  -5  -1          7.62          7.04         2.77 o                         
   6  -5  -1          7.62          6.81         2.64 o                         
   6  -5  -1          7.62         10.14         3.68 o                         
   6   5  -1          7.62          3.07         1.83 o                         
   6   5  -1          7.62          2.80         6.78 o                         
   6   5  -1         14.18         15.51         3.21 o                         
   5  -5  -1        142.36        163.54         8.78 o                         
   5  -5  -1        142.36        170.49         8.63 o                         
   5  -5  -1        142.36        184.22         8.97 o                         
   5  -5  -1        264.83        313.84        14.61 o                         
   5  -5  -1        264.83        302.38        13.50 o                         
   5  -5  -1        264.83        330.67        13.78 o                         
   5   5  -1        264.83        320.12        12.90 o                         
   5   5  -1        142.36        165.58         7.92 o                         
   4  -5  -1        505.47        517.96        20.24 o                         
   4  -5  -1        505.47        530.32        19.46 o                         
   4  -5  -1        505.47        504.26        19.20 o                         
   4  -5  -1        940.33        910.63        33.93 o                         
   4  -5  -1        940.33        950.28        33.68 o                         
   4  -5  -1        940.33        983.53        34.55 o                         
   4   5  -1        940.33        961.74        34.16 o                         
   4   5  -1        505.47        518.53        19.50 o                         
   3  -5  -1         35.20         35.11         6.19 o                         
   3   5  -1         18.92         18.09         2.71 o                         
   3   5  -1         18.92         17.96         4.09 o                         
  -3   5   1         18.92         14.55         4.55 o                         
  -3   5   1         35.20         44.97         6.68 o                         
   3   5  -1         35.20         36.20         6.96 o                         
   3   5  -1         35.20         32.02         3.44 o                         
   2   5  -1        427.30        383.50        14.58 o                         
  -2   5   1        427.30        378.31        18.10 o                         
   2   5  -1        427.30        369.46        17.47 o                         
   2   5  -1        794.91        684.79        25.45 o                         
  -2   5   1        794.91        703.35        30.38 o                         
   2   5  -1        794.91        724.97        30.33 o                         
  -1   5   1        747.26        766.40        33.33 o                         
   1   5  -1        747.26        761.65        32.62 o                         
   1   5  -1        747.26        782.62        27.92 o                         
  -1   5   1        747.26        767.71        28.06 o                         
  -1   5   1        747.26        765.57        32.62 o                         
  -1   5   1       1390.14       1442.90        57.70 o                         
  -1   5   1       1390.14       1366.18        57.94 o                         
   1   5  -1       1390.14       1416.86        49.48 o                         
   1   5  -1       1390.14       1434.51        57.81 o                         
   0   5  -1       2216.43       2513.19       100.28 o                         
   0   5  -1       2216.43       2467.77        86.49 o                         
   0   5   1       2216.42       2543.06        86.49 o                         
   0   5   1       2216.42       2561.07       100.22 o                         
   0   5  -1       2216.43       2397.57       100.94 o                         
   0   5   1       4123.25       4345.99       173.69 o                         
   0   5  -1       4123.26       4492.48       174.09 o                         
   0   5  -1       4123.26       4345.40       150.28 o                         
   0   5   1       4123.25       4361.25       150.35 o                         
   0   5   1       4123.25       4421.04       173.51 o                         
   1   5   1        310.54        302.87        11.86 o                         
  -1   5  -1        310.54        288.13        14.80 o                         
   1   5   1        310.54        293.46        13.55 o                         
   1   5   1        310.54        279.70        14.96 o                         
   1   5   1        577.71        521.32        23.75 o                         
  -1   5  -1        577.71        538.70        23.91 o                         
   1   5   1        577.71        529.76        23.31 o                         
   1   5   1        577.71        548.84        19.79 o                         
   2   5   1         54.26         64.82         4.06 o                         
  -2   5  -1         54.26         72.82         7.53 o                         
   2   5   1         54.26         66.62         6.56 o                         
  -2   5  -1         29.17         22.45         7.33 o                         
   2   5   1         29.17         27.69         5.06 o                         
   2   5   1         29.17         40.06         3.36 o                         
   3  -5   1        277.19        313.76        12.31 o                         
   3  -5   1        277.19        281.50        13.92 o                         
   3  -5   1        277.19        288.38        12.80 o                         
   3  -5   1        149.00        163.11         8.32 o                         
   3  -5   1        149.00        160.42         8.08 o                         
   3  -5   1        149.00        155.06         8.23 o                         
   3   5   1        277.19        310.79        12.06 o                         
   3   5   1        149.00        162.85         7.37 o                         
   4  -5   1        513.97        490.91        19.96 o                         
   4  -5   1        513.97        497.48        19.62 o                         
   4  -5   1        513.97        510.10        19.56 o                         
   4  -5   1        276.28        270.70        11.64 o                         
   4  -5   1        276.28        291.56        12.17 o                         
   4  -5   1        276.28        258.20        11.62 o                         
   4   5   1        276.28        262.12        12.09 o                         
   4   5   1        276.28        272.71        11.31 o                         
   4   5   1        513.97        521.90        19.23 o                         
   4   5   1        513.97        521.66        19.31 o                         
   5  -5   1         42.34         45.14         5.12 o                         
   5  -5   1         42.34         50.08         4.69 o                         
   5  -5   1         42.34         47.20         5.91 o                         
   5  -5   1         78.77         78.18         6.56 o                         
   5  -5   1         78.77         91.84         5.56 o                         
   5  -5   1         78.77         78.33         8.78 o                         
   5   5   1         42.34         46.94         4.02 o                         
   5   5   1         42.34         47.58         5.64 o                         
   5   5   1         42.34         51.83        11.13 o                         
   5   5   1         78.77         83.89         5.21 o                         
   5   5   1         78.77         78.01         6.09 o                         
   6  -5   1       2448.74       2402.70        82.03 o                         
   6  -5   1       2448.73       2502.79        85.06 o                         
   6  -5   1       1316.30       1358.40        46.72 o                         
   6  -5   1       1316.30       1156.60        45.36 o                         
   6   5   1       1316.30       1323.34        45.77 o                         
   6   5   1       1316.30       1299.30        45.04 o                         
   6   5   1       1316.30       1206.51        52.26 o                         
   6   5   1       2448.73       2507.76        84.72 o                         
   6   5   1       2448.73       2274.87        95.85 o                         
   7  -5   1         90.65         91.27         6.56 o                         
   7  -5   1         90.65         92.84         6.24 o                         
   7  -5   1        168.64        165.56         8.59 o                         
   7  -5   1        168.64        158.65         8.96 o                         
   7   5   1         90.65         85.58         5.91 o                         
   7   5   1         90.65         79.86         9.50 o                         
   7   5   1        168.64        169.73        11.77 o                         
   7   5   1        168.64        154.22         8.21 o                         
   8  -5   1        885.92        829.53        32.13 o                         
   8  -5   1        885.92        884.40        30.87 o                         
   8  -5   1        476.22        445.33        17.27 o                         
   8  -5   1        476.22        422.30        18.65 o                         
   8   5   1        476.22        426.67        18.12 o                         
   8   5   1        476.22        480.36        21.46 o                         
   8   5   1        885.92        895.48        36.36 o                         
   8   5   1        885.92        813.45        31.70 o                         
   9  -5   1          1.61         -0.12         2.09 o                         
   9  -5   1          1.61          0.39         2.81 o                         
   9  -5   1          0.86          0.54         2.53 o                         
   9  -5   1          0.86          6.95         2.63 o                         
   9   5   1          1.61          3.00         2.03 o                         
   9   5   1          1.61          3.95         3.81 o                         
   9   5   1          0.86         -3.68         3.68 o                         
   9   5   1          0.86          1.58         2.30 o                         
  10  -5   1         11.42         14.38         4.02 o                         
  10  -5   1         11.42          7.57         2.71 o                         
  10  -5   1         21.25         21.17         3.73 o                         
  10  -5   1         21.25         28.28         4.94 o                         
  10   5   1         21.25         17.15         3.32 o                         
  10   5   1         21.25         34.89         6.05 o                         
  10   5   1         11.42         15.45         4.11 o                         
  10   5   1         11.42         21.20         6.04 o                         
 -11  -5  -1         35.23         34.68         2.87 o                         
  11  -5   1         35.23         23.79         4.17 o                         
 -11  -5  -1         65.53         57.90         3.90 o                         
  11  -5   1         65.53         67.54         4.68 o                         
  11   5   1         65.53         60.24         4.53 o                         
  11   5   1         35.23         21.89         4.50 o                         
 -12  -5  -1         10.62          5.27         1.52 o                         
 -12  -5  -1         19.75         19.57         2.40 o                         
 -12  -6   1        209.08        174.52         6.77 o                         
 -12  -6   1        112.39        101.04         4.55 o                         
  11  -6  -1         99.28        108.14         5.84 o                         
 -11  -6   1         99.28        120.43         5.55 o                         
 -11  -6   1         53.37         58.09         3.48 o                         
  11  -6  -1         53.37         59.27         4.77 o                         
  11   6  -1         53.37         48.43         6.01 o                         
  11   6  -1         99.28        108.75         6.34 o                         
  10  -6  -1          4.93          3.57         1.98 o                         
 -10  -6   1          4.93          4.07         1.50 o                         
  10  -6  -1          9.17          8.34         2.48 o                         
 -10  -6   1          9.17         11.43         2.90 o                         
  10   6  -1          9.17         14.83         3.91 o                         
   9  -6  -1         14.78         17.86         4.24 o                         
  -9  -6   1         14.78         15.13         3.46 o                         
   9   6  -1          7.95         16.16         4.20 o                         
   9   6  -1         14.78         18.87         3.65 o                         
   8  -6  -1         15.45         24.15         3.82 o                         
  -8  -6   1         28.74         33.29         4.36 o                         
   8  -6  -1         28.74         28.69         4.48 o                         
   8  -6  -1         28.74         29.99         4.31 o                         
   8   6  -1         28.74         29.42         4.10 o                         
   8   6  -1         15.45         15.97        12.12 o                         
   8   6  -1         15.45         14.28         4.02 o                         
   7  -6  -1        157.69        160.99         8.64 o                         
   7  -6  -1        293.35        299.06        12.79 o                         
   7  -6  -1        293.35        276.94        12.82 o                         
   7   6  -1        157.69        153.75         8.18 o                         
   7   6  -1        293.35        283.12        12.33 o                         
   6  -6  -1        508.79        516.28        19.52 o                         
   6  -6  -1        508.79        526.80        19.96 o                         
   6  -6  -1        946.50        933.85        34.78 o                         
   6  -6  -1        946.50        995.30        34.97 o                         
   6   6  -1        946.50        986.61        35.56 o                         
   6   6  -1        508.78        528.07        20.56 o                         
   5  -6  -1       3499.36       3711.24       121.75 o                         
   5  -6  -1       3499.36       3593.81       121.20 o                         
   5  -6  -1       1881.05       1933.80        65.17 o                         
   5  -6  -1       1881.05       1864.05        64.55 o                         
   5   6  -1       1881.05       1990.90        67.94 o                         
   5   6  -1       3499.35       3686.82       126.56 o                         
   4  -6  -1        301.09        293.52        12.45 o                         
   4  -6  -1        301.09        298.03        12.26 o                         
   4  -6  -1        560.12        559.02        21.45 o                         
   4  -6  -1        560.12        551.09        20.90 o                         
  -4  -6   1        560.12        501.59        21.54 o                         
   4   6  -1        301.09        297.20        12.33 o                         
   4   6  -1        560.12        552.14        20.63 o                         
   3  -6  -1        701.31        719.83        24.41 o                         
  -3  -6   1        701.31        627.89        24.21 o                         
   3  -6  -1        701.31        686.02        24.57 o                         
   3  -6  -1       1304.66       1300.02        45.15 o                         
  -3  -6   1       1304.66       1223.29        44.81 o                         
   3  -6  -1       1304.66       1329.43        44.78 o                         
   3   6  -1       1304.66       1307.72        45.82 o                         
   2  -6  -1          0.92         -2.23         2.92 o                         
   2  -6  -1          0.92          3.09         2.49 o                         
  -2  -6   1          0.92          1.17         2.76 o                         
  -2  -6   1          1.72          5.52         3.87 o                         
   2  -6  -1          1.72          5.29         3.37 o                         
   2  -6  -1          1.72         -0.82         3.37 o                         
  -2   6   1          0.92          2.22         2.24 o                         
   2   6  -1          0.92         -0.27         1.52 o                         
  -1  -6   1         26.56         22.60         4.56 o                         
   1  -6  -1         26.56         14.53         3.91 o                         
   1  -6  -1         26.56         20.44         4.41 o                         
  -1  -6   1         49.42         45.45         6.91 o                         
   1  -6  -1         49.42         38.79         6.39 o                         
   1  -6  -1         49.42         45.16         6.13 o                         
   1   6  -1         26.56         18.77         3.18 o                         
  -1   6   1         26.56         23.44         3.59 o                         
   1   6  -1         49.42         41.38        13.54 o                         
  -1   6   1         49.42         41.02         3.48 o                         
   1   6  -1         49.42         44.38         3.55 o                         
   0  -6   1          3.60          6.89         2.49 o                         
   0  -6  -1          3.60          8.38         2.88 o                         
   0  -6   1          3.60          2.76         3.85 o                         
   0  -6  -1          6.70         20.90         6.08 o                         
   0  -6   1          6.70          8.16         3.89 o                         
   0  -6   1          6.70         17.63         4.05 o                         
   0   6  -1          6.70          9.13         2.60 o                         
   0   6   1          6.70         11.23         2.43 o                         
   0   6  -1          3.60          9.85         2.87 o                         
   0   6  -1          3.60         14.80         6.97 o                         
   0   6   1          3.60          9.01         2.13 o                         
   1  -6   1        105.81         91.58         8.11 o                         
  -1  -6  -1        105.81         83.40         7.78 o                         
   1  -6   1        105.81        105.57         7.46 o                         
   1  -6   1         56.88         49.27         4.93 o                         
  -1  -6  -1         56.88         54.80         5.49 o                         
   1  -6   1         56.88         59.79         5.65 o                         
   1   6   1         56.88         58.42         4.15 o                         
  -1   6  -1         56.88         57.54         4.69 o                         
  -1   6  -1        105.81        105.67         5.58 o                         
   1   6   1        105.81        107.09         5.44 o                         
  -2  -6  -1          0.14         -0.01         3.93 o                         
   2  -6   1          0.14          3.34         3.16 o                         
   2  -6   1          0.08          3.80         2.76 o                         
  -2  -6  -1          0.08          1.34         2.88 o                         
   2  -6   1          0.08          4.53         2.37 o                         
   2   6   1          0.08          1.98         1.61 o                         
   2   6   1          0.14         -0.92         1.40 o                         
   3  -6   1        804.74        824.01        28.22 o                         
  -3  -6  -1        804.74        723.30        27.80 o                         
   3  -6   1        804.74        805.35        27.84 o                         
   3  -6   1       1497.08       1524.66        52.02 o                         
   3  -6   1       1497.08       1557.17        52.37 o                         
  -3  -6  -1       1497.08       1463.03        52.02 o                         
   3   6   1       1497.08       1505.72        53.45 o                         
   3   6   1        804.74        801.99        29.05 o                         
   4  -6   1         18.64         22.06         4.61 o                         
   4  -6   1         18.64         14.13         4.16 o                         
   4  -6   1         34.68         39.44         6.52 o                         
   4  -6   1         34.68         40.63         5.40 o                         
   4   6   1         34.68         39.04         3.71 o                         
   4   6   1         18.64         19.71         3.17 o                         
   5  -6   1          2.63          5.56         3.09 o                         
   5  -6   1          2.63          1.16         1.94 o                         
   5  -6   1          2.63          8.84         4.22 o                         
   5  -6   1          1.41         -0.35         2.61 o                         
   5  -6   1          1.41         -0.93         2.21 o                         
   5   6   1          2.63          4.38         2.01 o                         
   5   6   1          1.41          4.91         2.08 o                         
   6  -6   1       2185.87       2268.92        78.49 o                         
   6  -6   1       2185.87       2473.74        82.91 o                         
   6  -6   1       2185.87       2254.88        78.94 o                         
   6  -6   1       1175.00       1178.65        41.82 o                         
   6  -6   1       1175.00       1180.45        41.19 o                         
   6   6   1       2185.87       2355.97        82.00 o                         
   6   6   1       1175.00       1255.81        43.83 o                         
   7  -6   1          5.34          1.32         2.43 o                         
   7  -6   1          9.94          7.90         3.05 o                         
   7  -6   1          9.94          3.40         2.22 o                         
   7   6   1          5.34          3.17         2.24 o                         
   7   6   1          5.34          1.82         5.61 o                         
   7   6   1          9.94          8.48         2.43 o                         
   8  -6   1         34.52         27.55         4.52 o                         
   8  -6   1         34.52         23.59         3.77 o                         
   8  -6   1         18.56          9.74         2.29 o                         
   8   6   1         18.56         17.40         4.01 o                         
   8   6   1         18.56         13.54         5.05 o                         
   8   6   1         34.52         26.68         3.79 o                         
   8   6   1         34.52         36.96        10.28 o                         
   9  -6   1        126.44        132.41         7.19 o                         
   9  -6   1        126.44        128.13         7.21 o                         
   9  -6   1         67.96         68.95         4.78 o                         
   9   6   1        126.44        126.95         6.93 o                         
   9   6   1         67.96         65.78         8.23 o                         
   9   6   1         67.96         61.70         5.39 o                         
 -10  -6  -1        200.69        235.61         9.58 o                         
  10  -6   1        200.69        223.14         9.57 o                         
  10  -6   1        107.88        120.26         5.87 o                         
 -10  -6  -1        107.88        114.54         5.88 o                         
  10   6   1        107.88        107.16         6.72 o                         
  10   6   1        200.69        230.54        10.00 o                         
 -11  -6  -1        216.30        271.21        10.27 o                         
 -11  -6  -1        116.27        135.97         5.91 o                         
  11  -7  -1         50.40         44.53         3.37 o                         
 -11  -7   1         50.40         45.00         2.77 o                         
  10  -7  -1        194.96        180.56         7.36 o                         
 -10  -7   1        194.96        171.93         7.23 o                         
  10  -7  -1        362.69        377.12        13.74 o                         
 -10  -7   1        362.69        367.64        13.63 o                         
  10   7  -1        362.69        359.40        14.49 o                         
  10   7  -1        194.96        174.64         8.97 o                         
   9  -7  -1        292.12        292.32        11.51 o                         
  -9  -7   1        292.12        301.86        11.93 o                         
  -9  -7   1        543.44        548.44        20.25 o                         
   9  -7  -1        543.44        561.82        20.58 o                         
   9   7  -1        292.12        267.17        12.73 o                         
   9   7  -1        543.44        570.41        21.22 o                         
  -8  -7   1        233.65        255.47        10.88 o                         
   8  -7  -1        233.65        252.95        11.14 o                         
   8  -7  -1        125.60        127.49         6.62 o                         
  -8  -7   1        125.60        128.15         6.31 o                         
   8   7  -1        125.60        122.39         7.51 o                         
   8   7  -1        233.65        252.68        11.12 o                         
   7  -7  -1         43.83         46.00         5.23 o                         
  -7  -7   1         43.83         47.78         4.13 o                         
   7  -7  -1         43.83         40.29         4.28 o                         
  -7  -7   1         81.54         80.95         5.98 o                         
   7  -7  -1         81.54         93.17         6.10 o                         
   7   7  -1         81.54         76.14         5.38 o                         
   7   7  -1         43.83         40.45         4.44 o                         
   6  -7  -1        351.77        366.63        15.45 o                         
   6  -7  -1        351.77        363.70        15.12 o                         
  -6  -7   1        351.78        361.31        14.76 o                         
   6  -7  -1        189.09        199.21         8.89 o                         
  -6  -7   1        189.09        192.42         8.64 o                         
   6  -7  -1        189.09        186.08         9.40 o                         
   6   7  -1        189.09        177.96         9.12 o                         
   6   7  -1        351.78        339.50        14.66 o                         
   5  -7  -1        444.35        436.37        17.77 o                         
   5  -7  -1        444.35        455.81        17.49 o                         
   5  -7  -1        826.62        837.36        30.72 o                         
   5  -7  -1        826.62        840.35        30.57 o                         
  -5  -7   1        826.63        809.15        29.87 o                         
   5   7  -1        826.63        859.19        31.60 o                         
   5   7  -1        444.35        497.16        19.43 o                         
   4  -7  -1        331.35        334.73        13.38 o                         
  -4  -7   1        331.35        310.85        13.58 o                         
   4  -7  -1        331.35        343.96        13.73 o                         
  -4  -7   1        331.35        332.44        13.28 o                         
  -4  -7   1        616.42        612.66        23.77 o                         
   4  -7  -1        616.41        603.55        23.32 o                         
  -4  -7   1        616.42        601.38        23.19 o                         
   4  -7  -1        616.41        629.98        23.94 o                         
   4   7  -1        331.35        354.22        15.29 o                         
   4   7  -1        616.42        645.54        23.59 o                         
   3  -7  -1        113.69        114.88         6.65 o                         
   3  -7  -1        113.69        106.77         6.85 o                         
  -3  -7   1        113.69        114.80         9.49 o                         
  -3  -7   1        211.51        211.20        11.17 o                         
   3  -7  -1        211.51        219.23        11.43 o                         
   3  -7  -1        211.51        211.41        10.51 o                         
   3   7  -1        113.69        125.31         6.65 o                         
  -3   7   1        113.69        115.63         7.18 o                         
   3   7  -1        211.51        221.88         9.77 o                         
  -3   7   1        211.51        212.96         9.81 o                         
   2  -7  -1         51.81         58.32         4.87 o                         
   2  -7  -1         51.81         52.26         5.52 o                         
  -2  -7   1         51.81         55.10         5.16 o                         
  -2  -7   1         96.39        107.23         8.11 o                         
   2  -7  -1         96.39         89.41         7.97 o                         
   2  -7  -1         96.39        103.66         7.11 o                         
   2   7  -1         96.39        105.67         5.88 o                         
  -2   7   1         96.39        101.87         5.80 o                         
  -2   7   1         51.81         51.26         4.86 o                         
   2   7  -1         51.81         51.26         4.43 o                         
   1  -7  -1          0.33          2.07         3.38 o                         
   1  -7  -1          0.33          1.95         2.26 o                         
  -1  -7   1          0.62          0.96         4.43 o                         
   1  -7  -1          0.62         -2.46         3.40 o                         
   1  -7  -1          0.62          1.86         3.54 o                         
  -1  -7   1          0.62         -2.03         3.28 o                         
   1   7  -1          0.62          0.84         1.71 o                         
  -1   7   1          0.62          1.44         1.57 o                         
   0  -7   1        386.30        365.48        15.92 o                         
   0  -7  -1        386.30        375.53        16.27 o                         
   0  -7   1        386.30        386.72        16.85 o                         
   0  -7  -1        386.30        407.14        16.93 o                         
   0  -7   1        207.65        213.00         9.38 o                         
   0  -7   1        207.65        198.63        10.06 o                         
   0   7   1        207.65        220.17         9.92 o                         
   0   7  -1        207.65        214.07         9.95 o                         
   0   7  -1        386.30        410.94        15.65 o                         
   0   7   1        386.30        397.23        15.69 o                         
   1  -7   1         13.51          2.68         6.22 o                         
   1  -7   1         13.51         18.15         3.83 o                         
  -1  -7  -1         13.51          9.90         3.77 o                         
  -1  -7  -1          7.26          9.11         2.57 o                         
   1  -7   1          7.26          7.60         2.93 o                         
  -1   7  -1          7.26          7.59         2.44 o                         
   1   7   1          7.26          6.33         2.00 o                         
   1   7   1         13.51         11.53         2.81 o                         
  -1   7  -1         13.51         17.86         3.12 o                         
   2  -7   1        267.78        276.72        11.35 o                         
  -2  -7  -1        267.78        257.60        11.53 o                         
   2  -7   1        267.78        243.12        13.72 o                         
   2  -7   1        498.15        487.54        19.79 o                         
   2  -7   1        498.15        511.07        20.64 o                         
   2   7   1        267.78        275.45        11.74 o                         
  -2   7  -1        267.78        279.16        12.39 o                         
  -2   7  -1        498.15        522.84        19.66 o                         
   2   7   1        498.15        509.83        19.63 o                         
  -3  -7  -1         39.05         52.73         7.47 o                         
   3  -7   1         39.05         44.61         5.60 o                         
   3  -7   1         39.05         42.93         6.28 o                         
   3  -7   1         20.99         14.20         3.75 o                         
  -3  -7  -1         20.99         14.64         3.19 o                         
   3  -7   1         20.99         18.59         3.95 o                         
   3   7   1         39.05         44.33         4.06 o                         
   3   7   1         20.99         16.64         3.35 o                         
  -3   7  -1         20.99         25.74         4.81 o                         
   4  -7   1          1.83          0.55         2.16 o                         
   4  -7   1          1.83          0.12         2.28 o                         
  -4  -7  -1          3.40         -0.15         4.56 o                         
   4  -7   1          3.40          2.13         3.30 o                         
   4  -7   1          3.40          4.30         2.91 o                         
   4   7   1          3.40          6.71         1.98 o                         
   4   7   1          1.83          3.64         2.00 o                         
   5  -7   1         24.36         24.87         3.99 o                         
   5  -7   1         24.36         16.33         4.32 o                         
   5  -7   1         45.31         43.92         5.71 o                         
   5  -7   1         45.31         66.56         6.89 o                         
   5   7   1         24.36         23.11         3.72 o                         
   5   7   1         45.31         48.05         4.48 o                         
   6  -7   1        328.33        370.67        14.97 o                         
   6  -7   1        328.33        345.28        14.91 o                         
   6  -7   1        176.49        188.47         8.58 o                         
   6  -7   1        176.49        187.95         8.52 o                         
   6   7   1        176.49        163.21         8.88 o                         
   6   7   1        328.33        323.58        14.31 o                         
   7  -7   1        289.55        304.56        12.06 o                         
   7  -7   1        538.65        611.61        22.26 o                         
   7   7   1        538.65        551.99        22.35 o                         
   7   7   1        289.55        271.05        12.63 o                         
  -8  -7  -1        256.14        276.72        11.61 o                         
   8  -7   1        256.14        286.40        12.10 o                         
   8  -7   1        137.69        138.22         6.63 o                         
   8   7   1        137.69        128.96         7.36 o                         
   8   7   1        256.14        293.52        12.81 o                         
   9  -7   1         76.13         81.82         5.11 o                         
  -9  -7  -1         76.13         86.99         4.90 o                         
   9  -7   1         40.92         40.19         3.35 o                         
  -9  -7  -1         40.92         35.35         3.12 o                         
   9   7   1         40.92         38.48         4.48 o                         
   9   7   1         76.13         89.31         5.20 o                         
 -10  -7  -1         81.41         87.54         4.51 o                         
  10  -7   1         81.41         90.59         4.93 o                         
  10  -7   1         43.76         54.55         3.29 o                         
 -10  -7  -1         43.76         43.72         2.97 o                         
  10   7   1         43.76         34.00         5.02 o                         
  10   7   1         81.41         87.92         6.26 o                         
 -10  -8   1        143.04        148.80         6.17 o                         
  10  -8  -1        143.04        154.95         6.37 o                         
 -10  -8   1         76.89         74.84         3.87 o                         
  10  -8  -1         76.89         84.38         3.79 o                         
  -9  -8   1         10.39          7.02         2.73 o                         
   9  -8  -1         10.39         11.67         2.64 o                         
  -9  -8   1          5.58          7.65         2.19 o                         
  -9   8   1          5.58         16.76         4.32 o                         
   9   8  -1          5.58          6.05         4.01 o                         
  -9   8   1         10.39         16.19         3.29 o                         
   8  -8  -1          9.30          8.87         2.48 o                         
  -8  -8   1          9.30         12.50         2.68 o                         
   8  -8  -1         17.29         16.27         3.56 o                         
  -8  -8   1         17.29         20.69         3.39 o                         
  -8   8   1         17.29         22.29         3.47 o                         
   8   8  -1         17.29         15.30         3.65 o                         
   8   8  -1          9.30          9.99         2.77 o                         
  -8   8   1          9.30         18.35         4.18 o                         
  -7  -8   1         99.39         99.31         5.97 o                         
   7  -8  -1         99.39         78.29         9.76 o                         
   7  -8  -1         99.39         95.15         6.06 o                         
  -7  -8   1         53.43         44.77         3.94 o                         
   7  -8  -1         53.43         52.08         4.38 o                         
   7  -8  -1         53.43         47.24         3.93 o                         
  -7   8   1         99.39         90.15         5.61 o                         
   7   8  -1         99.39        101.38         5.86 o                         
  -7   8   1         53.43         42.48         5.10 o                         
   7   8  -1         53.43         52.91         4.68 o                         
   6  -8  -1        211.12        216.02         8.92 o                         
  -6  -8   1        211.12        194.41         8.74 o                         
   6  -8  -1        211.12        231.53        10.55 o                         
  -6  -8   1        392.75        380.85        15.20 o                         
   6  -8  -1        392.75        424.07        15.98 o                         
   6  -8  -1        392.75        380.67        15.84 o                         
   6   8  -1        211.12        201.63         9.71 o                         
  -6   8   1        211.12        181.05        10.99 o                         
  -6   8   1        392.75        384.32        15.76 o                         
   6   8  -1        392.75        378.96        15.66 o                         
  -5  -8   1         65.18         59.09         6.63 o                         
   5  -8  -1         65.18         62.23         6.47 o                         
   5  -8  -1         65.18         67.62         5.80 o                         
   5  -8  -1         35.04         32.43         4.02 o                         
  -5  -8   1         35.04         37.52         4.49 o                         
   5  -8  -1         35.04         33.76         3.89 o                         
   5   8  -1         35.04         41.07         4.34 o                         
  -5   8   1         35.04         33.86         4.78 o                         
  -5   8   1         65.18         64.71         4.95 o                         
   5   8  -1         65.18         66.73         4.84 o                         
   4  -8  -1          0.13          3.84         2.64 o                         
   4  -8  -1          0.13          3.95         2.99 o                         
  -4  -8   1          0.07          2.74         2.77 o                         
   4  -8  -1          0.07          1.95         1.77 o                         
   4   8  -1          0.13         -1.93         1.94 o                         
  -4   8   1          0.13          1.14         1.98 o                         
   4   8  -1          0.07         -1.42         1.89 o                         
  -4   8   1          0.07         -0.61         2.63 o                         
  -3  -8   1          0.69         -3.14         3.14 o                         
   3  -8  -1          0.69          5.30         2.92 o                         
   3  -8  -1          0.69         -2.42         3.06 o                         
   3  -8  -1          0.37         -0.21         2.34 o                         
  -3  -8   1          0.37          0.99         2.36 o                         
   3  -8  -1          0.37         12.65         3.92 o                         
   3   8  -1          0.37         -1.92         1.92 o                         
  -3   8   1          0.69          1.49         1.73 o                         
   3   8  -1          0.69          3.56         2.02 o                         
  -2  -8   1        149.70        157.01         9.28 o                         
   2  -8  -1        149.70        142.61         8.93 o                         
   2  -8  -1        149.70        148.95         8.62 o                         
   2  -8  -1         80.47         73.09         5.71 o                         
  -2  -8   1         80.47         76.77         5.33 o                         
   2  -8  -1         80.47         73.21         5.07 o                         
   2   8  -1         80.47         79.22         5.51 o                         
  -2   8   1         80.47         69.77         5.75 o                         
  -2   8   1        149.70        144.93         7.44 o                         
   2   8  -1        149.70        135.03         7.42 o                         
   1  -8  -1        136.38        128.54         8.51 o                         
   1  -8  -1        136.38        125.24         8.13 o                         
  -1  -8   1        136.38        130.54         8.71 o                         
  -1  -8   1         73.31         65.77         6.17 o                         
   1  -8  -1         73.31         65.77         6.21 o                         
   1  -8  -1         73.31         63.02         4.73 o                         
  -1   8   1        136.38        110.40         9.43 o                         
   0  -8   1         57.72         71.35         7.25 o                         
   0  -8  -1         57.72         59.80         6.76 o                         
   0  -8   1         57.72         59.86         6.74 o                         
   0  -8   1         31.03         35.66         4.04 o                         
   0  -8  -1         31.03         42.50         4.40 o                         
   0  -8   1         31.03         32.24         5.67 o                         
   0   8  -1         31.03         30.50         5.56 o                         
   0   8  -1         57.72         65.20         5.70 o                         
   1  -8   1        392.32        421.33        18.61 o                         
   1  -8   1        392.32        417.78        16.43 o                         
  -1  -8  -1        392.32        428.04        17.42 o                         
   1  -8   1        210.89        217.62         9.69 o                         
  -1  -8  -1        210.89        212.25         9.43 o                         
   1  -8   1        210.89        217.34         9.59 o                         
  -1   8  -1        210.89        217.89        11.56 o                         
   1   8   1        210.89        195.61        10.26 o                         
   1   8   1        392.32        387.65        16.74 o                         
  -1   8  -1        392.32        383.53        17.15 o                         
   2  -8   1        195.76        185.35         8.61 o                         
   2  -8   1        195.76        200.85         8.95 o                         
  -2  -8  -1        195.76        197.40         8.89 o                         
   2  -8   1        364.18        345.59        14.73 o                         
   2  -8   1        364.18        361.57        15.91 o                         
  -2  -8  -1        364.18        371.32        15.42 o                         
  -2   8  -1        195.76        171.39         9.54 o                         
   2   8   1        195.76        182.55         9.14 o                         
  -2   8  -1        364.18        345.05        14.39 o                         
   2   8   1        364.18        326.60        14.36 o                         
   3  -8   1        486.45        530.27        20.97 o                         
   3  -8   1        486.45        536.72        20.40 o                         
  -3  -8  -1        486.46        552.87        20.65 o                         
   3  -8   1        261.49        278.94        11.48 o                         
   3  -8   1        261.49        275.82        11.40 o                         
  -3  -8  -1        261.49        270.06        11.25 o                         
  -3   8  -1        486.45        487.87        20.11 o                         
   3   8   1        486.46        498.94        20.22 o                         
   3   8   1        261.49        265.96        12.01 o                         
  -4  -8  -1        203.32        209.34         9.63 o                         
   4  -8   1        203.32        226.35         9.56 o                         
   4  -8   1        203.32        222.35        10.07 o                         
  -4  -8  -1        378.24        406.85        16.90 o                         
   4  -8   1        378.24        402.93        16.88 o                         
   4  -8   1        378.24        428.95        16.71 o                         
  -4   8  -1        378.24        399.38        16.35 o                         
   4   8   1        378.24        387.17        16.30 o                         
   4   8   1        203.32        204.19        10.06 o                         
  -4   8  -1        203.32        220.86        11.03 o                         
   5  -8   1          2.43          4.65         2.94 o                         
   5  -8   1          2.43         -0.68         2.60 o                         
  -5  -8  -1          1.31          0.43         2.34 o                         
   5  -8   1          1.31         -0.06         1.73 o                         
   5  -8   1          1.31         -0.34         1.77 o                         
  -5   8  -1          2.43         -0.62         1.93 o                         
   5   8   1          2.43          2.21         2.01 o                         
   5   8   1          1.31          1.95         1.91 o                         
  -5   8  -1          1.31          1.14         2.62 o                         
   6  -8   1        384.12        383.01        15.63 o                         
  -6  -8  -1        384.12        397.70        15.15 o                         
   6  -8   1        384.12        379.49        16.15 o                         
   6  -8   1        206.48        205.51         8.78 o                         
   6  -8   1        206.48        192.09         9.04 o                         
  -6  -8  -1        206.48        205.07         8.57 o                         
   6   8   1        206.48        208.66         9.70 o                         
  -6   8  -1        206.48        195.84        10.28 o                         
   6   8   1        384.12        404.14        15.80 o                         
   7  -8   1         93.59         79.91         4.82 o                         
   7  -8   1         93.59         89.60         5.57 o                         
  -7  -8  -1         93.59         85.48         4.72 o                         
   7  -8   1        174.11        163.35         8.04 o                         
  -7  -8  -1        174.11        161.69         7.59 o                         
   7   8   1         93.59         87.47         5.71 o                         
  -7   8  -1         93.59         75.85         5.99 o                         
   7   8   1        174.11        160.69         7.81 o                         
  -8  -8  -1         65.33         62.82         3.59 o                         
   8  -8   1         65.33         56.27         3.66 o                         
   8  -8   1        121.53        109.68         5.93 o                         
  -8  -8  -1        121.53        122.43         5.89 o                         
   8   8   1         65.33         48.00         4.67 o                         
  -8   8  -1         65.33         61.19         5.13 o                         
   8   8   1        121.53        123.47         6.18 o                         
  -8   8  -1        121.53        112.69         6.06 o                         
  -9  -8  -1          1.87          1.33         1.69 o                         
   9  -8   1          1.87          4.66         1.78 o                         
   9  -8   1          1.00          0.69         1.59 o                         
  -9  -8  -1          1.00          0.85         1.40 o                         
   8  -9  -1          6.38          4.37         1.31 o                         
   8  -9  -1         11.88          8.61         2.31 o                         
   7  -9  -1          3.25          4.38         1.80 o                         
   7  -9  -1          1.74          2.66         2.23 o                         
  -7  -9   1          1.74          9.04         3.46 o                         
   7  -9  -1          1.74          8.54         2.07 o                         
   7   9  -1          1.74          5.61         2.98 o                         
  -7   9   1          1.74          6.78         2.69 o                         
  -7   9   1          3.25          4.36         2.02 o                         
   7   9  -1          3.25          2.85         2.58 o                         
   6  -9  -1          3.96          4.88         1.66 o                         
   6  -9  -1          3.96         10.93         2.66 o                         
   6  -9  -1          7.37          7.75         2.71 o                         
   6  -9  -1          7.37         10.63         2.43 o                         
   6   9  -1          7.37         13.03         3.33 o                         
  -6   9   1          7.37          8.96         2.82 o                         
  -6   9   1          3.96          1.73         2.48 o                         
   6   9  -1          3.96          4.52         2.49 o                         
   5  -9  -1         12.73          3.37         2.56 o                         
   5  -9  -1         12.73         11.03         3.50 o                         
   5  -9  -1          6.85          2.66         1.62 o                         
   5  -9  -1          6.85          5.85         1.84 o                         
   5   9  -1          6.85          6.99         2.29 o                         
  -5   9   1          6.85          8.33         3.24 o                         
   5   9  -1         12.73         10.99         3.24 o                         
  -5   9   1         12.73          9.37         2.91 o                         
   4  -9  -1        182.86        170.45         9.10 o                         
  -4  -9   1        182.86        170.31         9.59 o                         
   4  -9  -1        182.86        185.89         8.79 o                         
   4  -9  -1         98.29         95.62         5.49 o                         
   4  -9  -1         98.29         92.93         5.17 o                         
   4   9  -1        182.86        176.29         8.65 o                         
  -4   9   1        182.86        169.26         8.34 o                         
   4   9  -1         98.29         88.52         5.82 o                         
  -4   9   1         98.29         93.41         6.38 o                         
  -3  -9   1        120.77        119.25         6.31 o                         
   3  -9  -1        120.77        125.30         6.46 o                         
   3  -9  -1        120.77        127.69         6.26 o                         
   3  -9  -1        224.67        247.22        12.10 o                         
   3  -9  -1        224.67        252.68        11.69 o                         
  -3  -9   1        224.67        232.83        11.25 o                         
   3   9  -1        224.67        225.69        10.53 o                         
  -3   9   1        224.67        242.22        10.68 o                         
  -3   9   1        120.77        118.83         7.17 o                         
   3   9  -1        120.77        110.24         6.75 o                         
   2  -9  -1        593.50        629.67        23.84 o                         
   2  -9  -1        593.50        623.97        22.90 o                         
  -2  -9   1        593.50        657.31        23.67 o                         
   2  -9  -1        319.03        333.11        12.65 o                         
  -2  -9   1        319.03        328.23        12.50 o                         
   2   9  -1        319.03        312.36        14.13 o                         
  -2   9   1        319.03        298.64        13.71 o                         
  -2   9   1        593.50        581.71        23.38 o                         
   2   9  -1        593.50        603.99        23.57 o                         
   1  -9  -1        178.42        186.90        10.00 o                         
   1  -9  -1        178.42        187.71         9.68 o                         
  -1  -9   1        178.42        200.97         9.93 o                         
   1  -9  -1         95.91        101.60         5.64 o                         
  -1  -9   1         95.91        107.19         5.58 o                         
  -1   9   1         95.91         88.69         6.15 o                         
   1   9  -1         95.91         95.88         6.27 o                         
   1   9  -1        178.42        176.94         8.77 o                         
  -1   9   1        178.42        181.99         8.83 o                         
   0  -9  -1          9.38          9.20         3.01 o                         
   0  -9   1          9.38          5.54         3.24 o                         
   0  -9   1          9.38         13.29         3.85 o                         
   0  -9   1          5.04          0.81         1.75 o                         
   0  -9  -1          5.04          3.09         1.74 o                         
   0   9   1          5.04          0.35         2.06 o                         
   0   9  -1          5.04          1.56         2.29 o                         
   0   9  -1          9.38          6.81         2.19 o                         
   0   9   1          9.38          9.23         2.86 o                         
   1  -9   1        422.41        438.16        16.77 o                         
  -1  -9  -1        422.41        446.50        17.56 o                         
   1  -9   1        422.41        431.25        17.74 o                         
   1  -9   1        227.06        244.56        10.31 o                         
  -1  -9  -1        227.06        229.02         9.60 o                         
   1  -9   1        227.06        240.97        10.11 o                         
  -1   9  -1        227.06        209.93        10.53 o                         
   1   9   1        227.06        208.09        10.36 o                         
   1   9   1        422.41        399.58        16.83 o                         
  -1   9  -1        422.41        411.74        16.85 o                         
   2  -9   1         10.30         18.77         5.31 o                         
   2  -9   1         10.30          7.41         2.31 o                         
  -2  -9  -1         10.30         11.89         3.39 o                         
   2  -9   1         19.17         23.52         5.00 o                         
  -2  -9  -1         19.17         25.96         5.49 o                         
   2  -9   1         19.17         21.72         4.60 o                         
  -2   9  -1         10.30          8.46         2.42 o                         
   2   9   1         10.30         15.65         3.40 o                         
   2   9   1         19.17         23.81         3.49 o                         
  -2   9  -1         19.17         24.24         3.40 o                         
  -3  -9  -1         27.31         42.32         4.14 o                         
   3  -9   1         27.31         32.35         3.83 o                         
   3  -9   1         50.80         56.16         5.27 o                         
   3  -9   1         50.80         46.63         6.60 o                         
  -3  -9  -1         50.80         61.86         5.98 o                         
   3   9   1         50.80         61.42         4.62 o                         
  -3   9  -1         50.80         64.71         4.65 o                         
   3   9   1         27.31         33.83         4.14 o                         
  -3   9  -1         27.31         35.72         4.53 o                         
   4  -9   1         40.18         40.80         3.60 o                         
   4  -9   1         40.18         38.12         3.71 o                         
   4  -9   1         74.75         84.12         6.11 o                         
   4  -9   1         74.75         72.33         5.51 o                         
  -4   9  -1         74.75         76.75         5.00 o                         
   4   9   1         74.75         79.24         5.07 o                         
  -4   9  -1         40.18         48.61         4.72 o                         
   4   9   1         40.18         37.91         4.11 o                         
   5  -9   1         71.07         73.67         5.67 o                         
   5  -9   1         71.07         68.03         5.49 o                         
   5  -9   1         38.21         31.15         3.16 o                         
   5  -9   1         38.21         34.88         3.29 o                         
  -5   9  -1         71.07         65.85         4.69 o                         
   5   9   1         71.07         73.24         4.78 o                         
   5   9   1         38.21         36.89         3.94 o                         
  -5   9  -1         38.21         34.79         4.32 o                         
   6  -9   1         58.43         53.57         4.35 o                         
   6  -9   1         58.43         52.24         5.44 o                         
   6  -9   1         31.41         29.13         3.14 o                         
   6  -9   1         31.41         28.59         3.04 o                         
   6   9   1         58.43         54.33         4.26 o                         
  -6   9  -1         58.43         57.63         4.07 o                         
  -6   9  -1         31.41         29.34         4.07 o                         
   6   9   1         31.41         34.67         4.07 o                         
   7  -9   1         88.72         78.22         3.95 o                         
  -7  -9  -1         88.72         73.57         5.19 o                         
   7  -9   1        165.04        144.79         6.97 o                         
   7   9   1         88.72         77.65         5.37 o                         
  -7   9  -1         88.72         77.07         5.31 o                         
  -7   9  -1        165.04        160.59         7.16 o                         
   7   9   1        165.04        162.42         7.36 o                         
   8  -9   1          9.45         15.69         2.44 o                         
   8  -9   1          5.08          6.66         1.73 o                         
   6 -10  -1         45.08         41.10         2.73 o                         
   6 -10  -1         45.08         43.07         3.01 o                         
   6 -10  -1         83.86         79.95         4.30 o                         
   5 -10  -1         90.89         91.80         6.45 o                         
   5 -10  -1         90.89        102.94         5.49 o                         
   5 -10  -1         48.86         49.73         3.26 o                         
   5 -10  -1         48.86         49.34         3.09 o                         
   5  10  -1         48.86         36.66         4.80 o                         
  -5  10   1         48.86         58.22         4.58 o                         
   5  10  -1         90.89        122.65         8.14 o                         
  -5  10   1         90.89        114.85         5.68 o                         
   4 -10  -1         16.27         23.14         2.96 o                         
   4 -10  -1         16.27         21.88         2.42 o                         
   4 -10  -1         30.26         42.65         4.02 o                         
   4 -10  -1         30.26         31.10         4.12 o                         
  -4  10   1         30.26         43.73         3.64 o                         
   4  10  -1         30.26         41.99         3.98 o                         
   4  10  -1         16.27         19.83         3.77 o                         
  -4  10   1         16.27         23.22         3.76 o                         
   3 -10  -1         68.87         60.99         4.64 o                         
   3 -10  -1         68.87         70.01         3.91 o                         
  -3 -10   1         68.87         67.22         4.59 o                         
   3 -10  -1        128.12        134.21         7.08 o                         
  -3 -10   1        128.12        131.81         7.09 o                         
   3 -10  -1        128.12        128.21         6.79 o                         
  -3  10   1        128.12        135.71         6.63 o                         
   3  10  -1        128.12        129.25         6.61 o                         
   3  10  -1         68.87         71.97         4.91 o                         
  -3  10   1         68.87         66.44         4.90 o                         
  -2 -10   1         44.49         42.04         3.38 o                         
   2 -10  -1         44.49         38.84         2.99 o                         
   2 -10  -1         82.77         77.64         6.26 o                         
  -2 -10   1         82.77         76.77         5.66 o                         
   2 -10  -1         82.77         69.66         5.35 o                         
   2  10  -1         82.77         81.88         5.06 o                         
  -2  10   1         82.77         78.86         4.86 o                         
  -2  10   1         44.49         33.57         3.97 o                         
   2  10  -1         44.49         39.40         4.09 o                         
   1 -10  -1        245.27        256.95        11.20 o                         
  -1 -10   1        245.27        265.88        11.18 o                         
  -1 -10   1        131.85        133.91         6.26 o                         
   1 -10  -1        131.85        133.39         6.27 o                         
  -1  10   1        245.27        259.48        11.41 o                         
   1  10  -1        245.27        225.63        11.14 o                         
  -1  10   1        131.85        149.55         7.93 o                         
   1  10  -1        131.85        144.35         8.92 o                         
   0 -10   1         14.41         15.04         2.54 o                         
   0 -10  -1         14.41         10.42         2.39 o                         
   0 -10  -1         26.82         32.37         4.33 o                         
   0 -10   1         26.82         29.69         4.52 o                         
   0  10   1         14.41         16.31         3.36 o                         
   0  10  -1         14.41         14.53         3.98 o                         
   0  10   1         26.82         33.97         3.69 o                         
   0  10  -1         26.82         27.48         3.80 o                         
   1 -10   1         43.03         40.59         5.74 o                         
   1 -10   1         43.03         39.45         4.53 o                         
  -1 -10  -1         43.03         44.87         4.85 o                         
   1 -10   1         23.13         25.03         2.65 o                         
  -1 -10  -1         23.13         23.68         2.76 o                         
  -1  10  -1         23.13         15.29         4.33 o                         
   1  10   1         23.13         21.98         4.41 o                         
  -1  10  -1         43.03         47.27         4.87 o                         
   2 -10   1         25.89         25.93         4.29 o                         
   2 -10   1         25.89         25.17         4.13 o                         
  -2 -10  -1         25.89         26.21         4.30 o                         
   2 -10   1         13.92         13.10         2.29 o                         
  -2 -10  -1         13.92         11.16         2.91 o                         
   2  10   1         13.92         12.76         3.39 o                         
  -2  10  -1         13.92         18.82         3.55 o                         
   2  10   1         25.89         23.48         3.31 o                         
  -2  10  -1         25.89         24.95         3.40 o                         
   3 -10   1         18.87         16.19         3.83 o                         
   3 -10   1         18.87         21.49         3.63 o                         
  -3 -10  -1         18.87         16.95         4.93 o                         
   3 -10   1         10.14         12.44         2.82 o                         
  -3  10  -1         10.14          6.79         2.49 o                         
   3  10   1         10.14          4.63         2.20 o                         
   3  10   1         18.87         20.69         3.13 o                         
  -3  10  -1         18.87         19.45         3.09 o                         
   4 -10   1        227.70        223.34         9.50 o                         
   4 -10   1        227.70        226.84         9.80 o                         
   4 -10   1        122.40        127.82         5.46 o                         
   4 -10   1        122.40        117.43         5.38 o                         
  -4  10  -1        227.70        239.33         9.86 o                         
   4  10   1        227.70        245.11         9.93 o                         
   4  10   1        122.40        129.24         6.59 o                         
  -4  10  -1        122.40        113.60         6.52 o                         
   5 -10   1          3.94          1.89         1.30 o                         
   5 -10   1          3.94          3.21         1.43 o                         
   5  10   1          7.33          8.86         2.87 o                         
  -5  10  -1          7.33         12.20         3.05 o                         
  -5  10  -1          3.94         11.45         3.84 o                         
   5  10   1          3.94          0.49         2.63 o                         
   6 -10   1          4.43          3.32         1.25 o                         
   6 -10   1          8.24         12.15         2.52 o                         
   3 -11  -1        124.80        111.54         5.32 o                         
   3 -11  -1         67.09         62.91         3.14 o                         
   2 -11  -1         15.35         21.65         2.92 o                         
  -2 -11   1         15.35         15.30         4.05 o                         
   2 -11  -1          8.25          8.60         1.82 o                         
  -1 -11   1         41.04         44.38         3.94 o                         
   1 -11  -1         41.04         42.08         3.57 o                         
  -1 -11   1         22.06         27.89         2.47 o                         
   1 -11  -1         22.06         20.04         2.14 o                         
   0 -11   1         29.82         29.48         3.34 o                         
   0 -11  -1         29.82         33.16         3.36 o                         
   0 -11  -1         16.03         16.45         2.19 o                         
   0 -11   1         16.03         13.63         2.01 o                         
  -1 -11  -1          4.72         -1.63         2.08 o                         
   1 -11   1          4.72          3.96         1.73 o                         
   1 -11   1          2.54         -0.05         1.11 o                         
  -1 -11  -1          2.54          2.97         1.51 o                         
   2 -11   1          3.32          1.96         1.06 o                         
   2 -11   1          6.18          3.37         1.79 o                         
   3 -11   1         43.15         44.05         3.53 o                         
   3 -11   1         23.20         22.12         1.95 o                         
 -14   0   2          9.10          9.28         3.25 o                         
 -14   0   2          4.89          3.76         2.22 o                         
  13   0  -2        111.89        110.81         6.53 o                         
  13   0  -2         60.15         50.36         6.60 o                         
  12   0  -2        122.21        111.63         7.86 o                         
  12   0  -2        227.34        225.36        10.48 o                         
  11   0  -2         98.21        104.36         7.47 o                         
  11   0  -2        182.71        187.77         9.38 o                         
  10   0  -2          3.18          1.59         2.75 o                         
  10   0  -2          5.91          4.97         3.58 o                         
  10   0  -2          5.91          2.92         2.16 o                         
   9   0  -2       4733.63       4053.12       176.84 o                         
   9   0  -2       4733.63       4950.90       154.75 o                         
  -9   0   2       4733.63       4430.16       146.10 o                         
   9   0  -2       2544.53       2786.95        95.67 o                         
   9   0  -2       2544.53       2666.88       110.65 o                         
   8   0  -2       1267.37       1310.01        45.78 o                         
   8   0  -2       1267.37       1229.26        51.99 o                         
   8   0  -2       2357.71       2305.34        79.01 o                         
   8   0  -2       2357.71       2215.55        89.92 o                         
   7   0  -2          4.20          5.89         3.63 o                         
   7   0  -2          4.20          7.54         2.13 o                         
   7   0  -2          2.26          8.25         4.05 o                         
   7   0  -2          2.26          3.74         2.02 o                         
   6   0  -2         78.34        102.37         6.94 o                         
   6   0  -2         78.34         90.10         5.34 o                         
   6   0  -2        145.73        159.06         7.50 o                         
   6   0  -2        145.73        172.43         9.56 o                         
   5   0  -2          0.79          0.76         1.31 o                         
  -5   0   2          0.79          1.28         1.55 o                         
  -5   0   2          1.48          1.17         1.99 o                         
   5   0  -2          1.48          2.93         1.59 o                         
  -4   0   2       1447.02       1448.64        57.05 o                         
   4   0  -2       1447.02       1397.96        57.00 o                         
   4   0  -2       2691.91       2351.51        94.13 o                         
  -4   0   2       2691.91       2387.31        94.25 o                         
  -3   0   2       1327.49       1389.13        55.56 o                         
   2   0  -2       5656.80       5467.70       217.61 o                         
  -2   0   2       5656.80       5422.06       214.73 o                         
  -1   0   2       3265.27       3329.72       129.19 o                         
   1   0  -2       3265.27       3271.64       129.65 o                         
   1   0  -2       1755.22       1804.49        70.80 o                         
   0   0  -2        733.48        656.05        27.81 o                         
   0   0   2        733.48        755.59        27.84 o                         
   0   0  -2        394.28        400.66        17.12 o                         
   0   0   2        394.28        460.72        17.16 o                         
  -1   0  -2       3655.10       3628.06       143.18 o                         
  -1   0  -2       1964.78       1926.14        75.62 o                         
  -2   0  -2       1040.19        978.83        38.85 o                         
   2   0   2       1040.19        974.70        38.85 o                         
  -2   0  -2        559.15        576.87        23.06 o                         
   2   0   2        559.15        565.62        23.16 o                         
   3   0   2       2790.96       2433.33       100.52 o                         
  -3   0  -2       2790.96       2661.86       100.57 o                         
   3   0   2       1500.26       1509.88        60.27 o                         
  -3   0  -2       1500.26       1515.59        60.13 o                         
  -4   0  -2         66.58         49.89         4.00 o                         
   4   0   2         66.58         48.19         3.34 o                         
   4   0   2         66.58         47.89         3.74 o                         
   4   0   2         35.79         28.83         3.17 o                         
   4   0   2         35.79         26.55         2.89 o                         
  -4   0  -2         35.79         29.74         3.23 o                         
  -5   0  -2        685.04        551.49        25.14 o                         
   5   0   2        685.04        589.71        25.24 o                         
   5   0   2        685.04        610.96        21.51 o                         
   5   0   2        368.24        340.37        13.20 o                         
   5   0   2        368.24        347.76        15.82 o                         
  -5   0  -2        368.24        327.54        15.54 o                         
   6   0   2       2537.21       2505.36        87.10 o                         
   6   0   2       2537.21       2520.53       101.24 o                         
   6   0   2       1363.86       1436.20        49.95 o                         
   6   0   2       1363.86       1387.76        58.62 o                         
   7   0   2       5684.59       5533.40       209.83 o                         
   7   0   2       5684.59       5271.58       185.27 o                         
   7   0   2       3055.71       3017.00       118.72 o                         
   7   0   2       3055.71       3037.14       105.14 o                         
   8   0   2       2198.21       2237.90        87.79 o                         
   8   0   2       2198.21       2158.08        73.16 o                         
   8   0   2       1181.63       1259.93        45.57 o                         
   8   0   2       1181.63       1208.69        50.57 o                         
   9   0   2        116.26        120.39         9.59 o                         
   9   0   2        116.26        107.24         6.74 o                         
   9   0   2         62.49         70.89         5.94 o                         
   9   0   2         62.49         74.16         7.88 o                         
  10   0   2        286.66        279.58        13.85 o                         
  10   0   2        286.66        318.89        15.78 o                         
  10   0   2        533.29        614.07        26.50 o                         
  10   0   2        533.29        541.51        22.50 o                         
  11   0   2        993.21        924.14        37.81 o                         
  11   0   2        993.21       1100.38        42.41 o                         
  11   0   2       1847.68       1856.11        69.96 o                         
  11   0   2       1847.68       2112.19        79.53 o                         
  12   0   2        101.27        105.02         7.12 o                         
  12   0   2        188.40        217.33        10.11 o                         
  13   0   2         30.27         27.08         5.07 o                         
  13   0   2         56.31         61.05         4.43 o                         
 -14  -1   2        317.49        341.86        14.78 o                         
 -14  -1   2        170.66        180.16         8.64 o                         
 -14   1   2        170.66        171.64         8.76 o                         
 -14   1   2        317.49        351.77        14.77 o                         
  13  -1  -2        237.00        271.72        11.42 o                         
  13  -1  -2        127.40        132.95         8.45 o                         
 -13   1   2        127.40        132.68         7.92 o                         
  13   1  -2        127.40        131.35         8.70 o                         
 -13   1   2        237.00        263.53        12.48 o                         
  13   1  -2        237.00        256.75        11.26 o                         
  12  -1  -2        486.37        487.97        19.09 o                         
  12  -1  -2        261.45        254.06        12.17 o                         
  12   1  -2        261.45        238.98        12.08 o                         
  12   1  -2        486.38        476.26        18.94 o                         
 -11  -1   2          1.57          0.75         2.80 o                         
  11  -1  -2          1.57          0.85         2.41 o                         
 -11  -1   2          0.84          4.74         3.03 o                         
  11  -1  -2          0.84         -0.57         2.88 o                         
  11   1  -2          0.84         -0.67         2.82 o                         
  11   1  -2          1.57          0.44         2.19 o                         
 -10  -1   2        166.34        155.69         8.43 o                         
  10  -1  -2        166.34        178.27         9.54 o                         
  10  -1  -2        309.44        330.95        13.90 o                         
 -10  -1   2        309.44        319.87        13.13 o                         
  10   1  -2        309.44        298.30        16.43 o                         
  10   1  -2        309.44        313.72        13.62 o                         
  10   1  -2        166.34        171.03        11.64 o                         
  10   1  -2        166.34        167.61         9.37 o                         
   9  -1  -2          9.36          6.32         2.55 o                         
   9  -1  -2         17.41         18.71         3.69 o                         
   9   1  -2          9.36          8.68         2.77 o                         
   9   1  -2          9.36          3.00         6.35 o                         
   9   1  -2         17.41         17.95         5.93 o                         
   9   1  -2         17.41         16.80         3.72 o                         
   8  -1  -2        164.63        127.97        10.99 o                         
   8  -1  -2        164.63        151.49         7.67 o                         
   8  -1  -2         88.50         90.00         6.09 o                         
   8  -1  -2         88.50         84.65         8.87 o                         
   8   1  -2        164.63        154.97         7.62 o                         
   8   1  -2        164.63        157.81        10.62 o                         
   8   1  -2         88.50         85.59         5.70 o                         
   8   1  -2         88.50         87.25         8.94 o                         
   7  -1  -2         28.83         23.73         3.85 o                         
   7  -1  -2         53.64         44.20         4.09 o                         
   7   1  -2         28.83         24.45         8.00 o                         
   7   1  -2         28.83         24.91         3.33 o                         
   7   1  -2         28.83         21.39         5.19 o                         
   7   1  -2         53.64         31.16         8.05 o                         
   7   1  -2         53.64         42.64         7.29 o                         
   7   1  -2         53.64         37.14         3.60 o                         
   6  -1  -2        725.16        782.71        33.89 o                         
   6  -1  -2        725.16        802.36        28.91 o                         
   6  -1  -2       1349.02       1370.84        56.34 o                         
   6  -1  -2       1349.02       1337.46        47.97 o                         
   6   1  -2        725.16        769.94        33.69 o                         
   6   1  -2        725.16        814.24        28.62 o                         
   6   1  -2       1349.02       1418.69        56.15 o                         
   6   1  -2       1349.02       1331.18        47.92 o                         
  -5  -1   2       4877.66       4336.98       182.08 o                         
   5  -1  -2       4877.67       4619.25       157.61 o                         
   5  -1  -2       2621.95       2782.94       109.15 o                         
   5  -1  -2       2621.95       2786.18        94.53 o                         
  -5  -1   2       2621.95       2608.56       108.78 o                         
  -5   1   2       4877.67       4804.21       182.44 o                         
   5   1  -2       4877.66       4732.84       181.97 o                         
   5   1  -2       4877.66       4552.24       157.53 o                         
   5   1  -2       2621.95       2772.06        94.22 o                         
   5   1  -2       2621.95       2752.59       108.98 o                         
  -4  -1   2       1392.76       1305.92        52.40 o                         
  -4  -1   2        748.67        749.65        30.25 o                         
   4   1  -2       1392.76       1288.06        52.21 o                         
   4   1  -2        748.67        725.18        30.29 o                         
  -4   1   2       2141.44       2151.50        85.91 o                         
  -3  -1   2        203.35        200.60         8.76 o                         
  -3  -1   2        378.29        333.55        13.99 o                         
   3   1  -2        378.29        315.07        13.83 o                         
   3   1  -2        203.35        188.55         8.68 o                         
  -3   1   2        581.65        482.43        20.18 o                         
  -2  -1   2       1706.99       1668.41        66.99 o                         
  -2  -1   2       3175.55       2948.08       116.75 o                         
   2  -1  -2       4882.54       4630.66       182.89 o                         
   2   1  -2       3175.55       2979.16       116.72 o                         
  -2   1   2       3175.55       2980.67       116.76 o                         
   2   1  -2       1706.99       1639.54        66.98 o                         
  -2   1   2       1706.99       1779.24        66.98 o                         
   1  -1  -2          0.02         -0.05         0.32 o                         
  -1  -1   2          0.02          0.78         0.44 o                         
   1  -1  -2          0.01          0.05         0.30 o                         
  -1  -1   2          0.01          0.58         0.43 o                         
   1   1  -2          0.02          0.47         0.33 o                         
  -1   1   2          0.02          0.27         0.40 o                         
  -1   1   2          0.01         -0.11         0.31 o                         
   1   1  -2          0.01          0.00         0.38 o                         
   0   1  -2       4739.47       4566.94       180.78 o                         
   0   1  -2       2547.67       2638.03       103.64 o                         
  -1  -1  -2       5059.92       5354.89       212.69 o                         
  -1   1  -2       9413.07       9920.74       390.60 o                         
   1   1   2       5059.92       5577.06       212.87 o                         
  -1   1  -2       5059.93       5392.71       214.19 o                         
  -2  -1  -2       1697.64       1547.88        60.87 o                         
  -2  -1  -2        912.55        906.26        36.62 o                         
  -2   1  -2        912.55        985.00        37.41 o                         
   2   1   2        912.55        889.31        36.71 o                         
   2   1   2       1697.64       1492.17        60.86 o                         
  -2   1  -2       1697.64       1599.69        61.39 o                         
  -3  -1  -2       1371.45       1324.04        52.17 o                         
   3  -1   2       1371.45       1274.39        52.13 o                         
  -3  -1  -2        737.21        754.38        30.30 o                         
   3  -1   2        737.21        719.07        30.96 o                         
  -3   1  -2       1371.45       1308.63        52.08 o                         
   3   1   2       1371.45       1290.26        51.69 o                         
   3   1   2        737.21        752.28        30.46 o                         
  -3   1  -2        737.21        789.98        31.00 o                         
  -4  -1  -2        714.74        741.98        29.44 o                         
   4  -1   2        714.74        711.62        25.97 o                         
   4  -1   2        714.74        717.85        30.19 o                         
   4  -1   2       1329.65       1157.98        50.36 o                         
  -4  -1  -2       1329.65       1288.67        50.02 o                         
   4  -1   2       1329.65       1234.04        43.50 o                         
   4   1   2        714.74        709.26        25.69 o                         
  -4   1  -2        714.74        711.08        30.05 o                         
   4   1   2        714.74        723.19        29.64 o                         
   4   1   2       1329.65       1275.32        50.00 o                         
   4   1   2       1329.65       1182.71        43.38 o                         
  -4   1  -2       1329.65       1308.93        50.50 o                         
  -5  -1  -2        754.71        715.78        31.51 o                         
   5  -1   2        754.71        749.60        32.10 o                         
   5  -1   2        754.71        748.02        27.20 o                         
   5  -1   2        405.69        424.33        16.43 o                         
   5  -1   2        405.69        437.03        19.72 o                         
  -5  -1  -2        405.69        420.15        18.73 o                         
   5   1   2        405.69        413.98        18.96 o                         
   5   1   2        405.69        443.20        16.21 o                         
  -5   1  -2        405.69        432.83        19.69 o                         
  -5   1  -2        754.71        741.75        32.11 o                         
   5   1   2        754.71        778.36        27.21 o                         
   5   1   2        754.71        778.27        31.56 o                         
  -6  -1  -2        232.34        235.39        14.37 o                         
   6  -1   2        232.34        248.94        11.45 o                         
   6  -1   2        232.34        269.19        14.37 o                         
   6  -1   2        124.89        151.11         8.01 o                         
   6  -1   2        124.89        158.35        10.89 o                         
  -6  -1  -2        124.89        140.69        10.37 o                         
   6   1   2        232.34        272.51        13.64 o                         
   6   1   2        232.34        252.49        11.41 o                         
   6   1   2        124.89        165.58         7.78 o                         
   6   1   2        124.89        158.12        10.76 o                         
   7  -1   2        107.76         91.11         9.52 o                         
   7  -1   2        107.76         92.32         5.66 o                         
   7  -1   2         57.93         69.04         8.25 o                         
   7  -1   2         57.93         59.54         4.76 o                         
   7   1   2         57.93         46.64         7.55 o                         
   7   1   2         57.93         56.44         6.68 o                         
   7   1   2         57.93         47.55         4.29 o                         
   7   1   2        107.76         97.28         5.54 o                         
   7   1   2        107.76         89.76         8.73 o                         
   7   1   2        107.76        106.27         7.26 o                         
   8  -1   2         30.15         33.50         5.00 o                         
   8  -1   2         30.15         18.14         4.34 o                         
   8  -1   2         56.08         38.20         8.13 o                         
   8  -1   2         56.08         47.90         5.13 o                         
   8   1   2         30.15         17.55         6.40 o                         
   8   1   2         30.15         25.59         5.61 o                         
   8   1   2         56.08         54.21         4.47 o                         
   8   1   2         56.08         61.28         6.15 o                         
   8   1   2         56.08         62.75         7.39 o                         
   9  -1   2        774.33        787.45        34.42 o                         
   9  -1   2        774.33        781.50        30.96 o                         
   9  -1   2       1440.49       1518.41        53.93 o                         
   9  -1   2       1440.49       1470.16        61.21 o                         
   9   1   2       1440.49       1497.22        61.28 o                         
   9   1   2       1440.49       1514.86        53.83 o                         
   9   1   2        774.32        826.18        30.91 o                         
   9   1   2        774.32        827.58        34.81 o                         
  10  -1   2         37.23         43.39         4.54 o                         
  10  -1   2         37.23         57.96         7.99 o                         
  10  -1   2         20.01         21.41         4.63 o                         
  10  -1   2         20.01         42.69         6.94 o                         
  10   1   2         20.01         25.72         6.60 o                         
  10   1   2         20.01         26.28         4.65 o                         
  10   1   2         37.23         37.72         4.37 o                         
  10   1   2         37.23         53.76         7.32 o                         
  11  -1   2         84.75         81.41         7.52 o                         
 -11  -1  -2        157.66        166.24         8.53 o                         
  11  -1   2        157.66        164.45         9.06 o                         
  11   1   2        157.66        164.96         8.67 o                         
  11   1   2        157.66        199.06        10.82 o                         
  11   1   2         84.75        107.20         8.32 o                         
  11   1   2         84.75         85.57         6.60 o                         
  12  -1   2          1.37          2.09         3.07 o                         
  12  -1   2          0.74         -2.63         3.29 o                         
  12   1   2          0.74          2.52         2.97 o                         
  12   1   2          1.37          3.04         2.27 o                         
  13  -1   2         87.05        109.80         6.54 o                         
  13  -1   2         46.79         50.39         5.79 o                         
  13   1   2         46.79         42.85         7.51 o                         
 -13   1  -2         46.79         50.99         5.66 o                         
  13   1   2         87.05        107.89         7.25 o                         
 -14  -2   2          2.87          3.58         1.92 o                         
 -14  -2   2          1.54         -0.62         1.96 o                         
  13  -2  -2          4.03         -3.86         3.86 o                         
  13  -2  -2          7.50          9.61         3.17 o                         
 -13   2   2          7.50          9.89         2.68 o                         
  13   2  -2          7.50          9.15         3.46 o                         
 -13   2   2          4.03          2.04         2.92 o                         
  13   2  -2          4.03          6.83         4.53 o                         
 -12  -2   2        308.52        318.70        12.36 o                         
  12  -2  -2        308.52        307.97        13.26 o                         
  12  -2  -2        165.84        160.15         9.13 o                         
 -12  -2   2        165.84        148.28         7.39 o                         
  12   2  -2        165.84        153.66         9.14 o                         
 -12   2   2        165.84        164.02         9.59 o                         
  12   2  -2        308.52        312.27        13.16 o                         
  11  -2  -2         40.71         48.34         4.78 o                         
 -11  -2   2         40.71         47.86         4.64 o                         
  11  -2  -2         21.88         23.08         5.12 o                         
 -11  -2   2         21.88         17.65         3.99 o                         
  11   2  -2         40.71         40.47         4.74 o                         
  11   2  -2         21.88         24.45         5.37 o                         
 -10  -2   2          4.39          6.33         2.45 o                         
  10  -2  -2          8.17          8.09         3.84 o                         
 -10  -2   2          8.17         10.51         2.64 o                         
  10   2  -2          8.17         19.75         6.58 o                         
  10   2  -2          4.39         12.50         4.15 o                         
   9  -2  -2        160.94        176.11         9.06 o                         
   9  -2  -2        160.94        151.10         9.95 o                         
   9  -2  -2        299.41        331.93        14.00 o                         
   9   2  -2        299.41        335.96        13.81 o                         
   9   2  -2        299.41        302.17        16.47 o                         
   9   2  -2        160.94        147.92        11.03 o                         
   9   2  -2        160.94        158.89         8.60 o                         
   8  -2  -2        286.33        318.14        13.97 o                         
   8  -2  -2        286.33        300.69        13.67 o                         
   8  -2  -2        153.92        176.58         9.98 o                         
   8  -2  -2        153.92        184.47         9.54 o                         
   8   2  -2        153.92        163.82        11.84 o                         
   8   2  -2        153.92        168.77         8.47 o                         
   8   2  -2        286.33        320.01        13.07 o                         
   8   2  -2        286.33        305.02        16.16 o                         
   7  -2  -2         44.84         49.72         4.70 o                         
   7  -2  -2         83.42         89.82         5.45 o                         
   7   2  -2         44.84         35.12         8.69 o                         
   7   2  -2         44.84         48.09         4.11 o                         
   7   2  -2         83.42         88.37         9.12 o                         
   7   2  -2         83.42         84.30         5.18 o                         
   6  -2  -2        115.40        100.41         8.12 o                         
   6  -2  -2        115.40         92.45         5.53 o                         
   6  -2  -2         62.03         54.88         4.52 o                         
   6  -2  -2         62.03         41.83         6.37 o                         
   6   2  -2        115.40        111.17         5.62 o                         
   6   2  -2        115.40        105.21         7.71 o                         
   6   2  -2         62.03         55.72         3.99 o                         
   6   2  -2         62.03         62.22         6.38 o                         
   5  -2  -2        221.61        297.89        11.99 o                         
  -5  -2   2        221.61        288.95        13.83 o                         
   5  -2  -2        221.61        285.12        13.86 o                         
  -5  -2   2        412.27        476.87        22.25 o                         
   5  -2  -2        412.27        521.46        22.33 o                         
   5  -2  -2        412.27        506.14        18.68 o                         
   5   2  -2        221.61        293.74        11.36 o                         
   5   2  -2        221.61        285.12        13.66 o                         
   5   2  -2        412.27        500.23        18.51 o                         
   5   2  -2        412.27        516.55        21.91 o                         
  -5   2   2        412.27        486.20        22.43 o                         
  -4  -2   2       4566.57       4116.98       161.95 o                         
   4  -2  -2       4566.57       4119.60       162.03 o                         
   4  -2  -2       2454.73       2434.06        96.48 o                         
  -4  -2   2       2454.72       2391.60        96.18 o                         
  -4   2   2       4566.57       4088.34       162.13 o                         
   4   2  -2       4566.57       4078.45       161.75 o                         
   4   2  -2       2454.72       2440.96        96.27 o                         
   3  -2  -2       2390.15       2164.14        88.40 o                         
  -3  -2   2       2390.15       2231.17        88.46 o                         
   3  -2  -2       1284.81       1298.25        53.57 o                         
  -3  -2   2       1284.81       1330.08        53.51 o                         
   3   2  -2       2390.15       2241.89        88.34 o                         
  -3   2   2       2390.15       2274.73        88.55 o                         
  -3   2   2       1284.81       1333.58        53.62 o                         
   3   2  -2       1284.81       1383.36        54.02 o                         
  -2  -2   2      13920.27      14384.63       561.26 o                         
   2  -2  -2      13920.29      13741.82       559.95 o                         
  -2  -2   2       7482.74       8228.22       314.14 o                         
   2  -2  -2       7482.75       7853.71       313.35 o                         
  -2   2   2      13920.29      14777.50       561.59 o                         
   2   2  -2      13920.27      14050.40       562.31 o                         
  -2   2   2       7482.75       8023.99       313.48 o                         
   2   2  -2       7482.74       7750.94       314.65 o                         
   1  -2  -2        283.12        312.88        12.86 o                         
  -1  -2   2        283.12        310.09        13.19 o                         
  -1  -2   2        526.69        552.52        21.96 o                         
   1  -2  -2        526.68        522.97        21.50 o                         
  -1   2   2        283.12        320.21        12.83 o                         
   1   2  -2        283.12        296.02        13.14 o                         
  -1   2   2        526.68        536.89        21.58 o                         
   1   2  -2        526.69        523.56        21.85 o                         
   0   2   2        316.74        359.87        13.95 o                         
   0   2   2        316.74        352.55        13.92 o                         
   0   2  -2        316.74        326.55        14.58 o                         
   0   2  -2        589.24        563.03        24.22 o                         
   0   2   2        589.24        589.06        23.65 o                         
   0   2   2        589.24        634.29        23.71 o                         
   1   2   2      19912.99      20566.13       816.91 o                         
  -1   2  -2      19913.01      20525.75       822.00 o                         
  -1   2  -2      19913.01      21601.30       821.44 o                         
  -1   2  -2      10704.09      10957.99       441.48 o                         
  -1   2  -2      10704.09      11400.76       437.57 o                         
  -2  -2  -2       4266.17       4560.25       174.48 o                         
  -2  -2  -2       7936.42       8483.93       310.66 o                         
   2   2   2       7936.42       7733.15       310.32 o                         
  -2   2  -2       7936.43       7531.93       310.10 o                         
  -2   2  -2       4266.17       4498.43       175.76 o                         
   2   2   2       4266.17       4327.95       174.47 o                         
  -3  -2  -2        369.32        382.73        15.32 o                         
  -3  -2  -2        687.06        653.19        26.23 o                         
  -3   2  -2        369.32        367.40        16.51 o                         
   3   2   2        369.32        361.08        15.36 o                         
  -3   2  -2        687.06        628.74        27.04 o                         
   3   2   2        687.06        661.53        26.25 o                         
  -4  -2  -2         21.72         21.07         2.77 o                         
   4  -2   2         21.72         27.05         3.17 o                         
   4  -2   2         40.40         43.60         3.45 o                         
  -4  -2  -2         40.40         47.30         3.92 o                         
   4   2   2         40.40         39.69         3.18 o                         
   4   2   2         40.40         41.76         3.54 o                         
  -4   2  -2         40.40         40.39         4.72 o                         
  -4   2  -2         21.72         23.74         4.28 o                         
   4   2   2         21.72         25.60         2.94 o                         
   4   2   2         21.72         21.86         2.52 o                         
   5  -2   2         72.23         73.21         4.69 o                         
  -5  -2  -2         72.23         68.22         5.36 o                         
  -5  -2  -2        134.38        115.33         7.94 o                         
   5  -2   2        134.38        125.64         6.10 o                         
   5   2   2        134.38        126.37         7.23 o                         
   5   2   2        134.38        121.25         5.95 o                         
   5   2   2         72.23         63.30         5.81 o                         
   5   2   2         72.23         69.42         4.20 o                         
   6  -2   2         12.40         16.69         2.98 o                         
   6  -2   2          6.67          9.37         3.02 o                         
   6   2   2         12.40         16.85         5.08 o                         
   6   2   2         12.40         19.98         7.39 o                         
   6   2   2         12.40         22.82         6.73 o                         
   6   2   2         12.40         14.63         2.88 o                         
   6   2   2          6.67         17.29         4.66 o                         
   6   2   2          6.67          0.48         4.78 o                         
   6   2   2          6.67          6.73         3.35 o                         
   7  -2   2        146.34        128.14        11.29 o                         
   7  -2   2        146.34        144.66         7.82 o                         
   7  -2   2        272.24        224.95        15.61 o                         
   7  -2   2        272.24        274.39        11.33 o                         
   7   2   2        272.23        264.18        11.16 o                         
   7   2   2        272.23        263.46        11.27 o                         
   7   2   2        272.23        245.12        13.80 o                         
   7   2   2        146.34        141.89        10.04 o                         
   7   2   2        146.34        145.81         7.44 o                         
   7   2   2        146.34        152.48         8.12 o                         
   8  -2   2        263.92        228.46        15.05 o                         
   8  -2   2        263.92        265.01        11.48 o                         
   8  -2   2        141.87        146.30         8.15 o                         
   8  -2   2        141.87        120.63        10.73 o                         
   8   2   2        263.92        252.04        11.21 o                         
   8   2   2        263.92        251.63        11.22 o                         
   8   2   2        141.87        146.91         7.73 o                         
   8   2   2        141.87        139.02         8.01 o                         
   9  -2   2        219.77        200.55        12.89 o                         
   9  -2   2        219.77        218.38        11.14 o                         
   9  -2   2        408.85        396.16        20.24 o                         
   9  -2   2        408.85        416.35        16.92 o                         
   9   2   2        408.85        409.44        16.76 o                         
   9   2   2        408.85        404.16        19.63 o                         
   9   2   2        219.77        210.95        12.57 o                         
   9   2   2        219.77        224.76        10.87 o                         
  10  -2   2        107.33        114.39         6.92 o                         
  10  -2   2         57.69         54.08         5.90 o                         
  10   2   2        107.33        118.12         8.68 o                         
  10   2   2        107.33        114.93         6.77 o                         
  10   2   2         57.69         65.50         7.10 o                         
  10   2   2         57.69         59.76         5.84 o                         
 -11  -2  -2         44.37         37.75         4.22 o                         
  11  -2   2         44.37         29.35         4.72 o                         
  11  -2   2         82.55         75.55         5.46 o                         
  11   2   2         44.37         38.42         5.12 o                         
  11   2   2         44.37         52.20         7.93 o                         
  11   2   2         82.55         84.53         5.81 o                         
  11   2   2         82.55         86.80        10.92 o                         
  12  -2   2        395.38        435.93        16.48 o                         
 -12  -2  -2        395.37        400.35        15.12 o                         
  12  -2   2        212.53        214.75        10.32 o                         
  12   2   2        395.37        414.29        16.35 o                         
  12   2   2        212.53        199.48        10.20 o                         
 -13  -3   2        161.69        161.89         6.90 o                         
 -13  -3   2         86.92         83.86         5.04 o                         
 -12  -3   2        159.72        166.32         7.63 o                         
  12  -3  -2        159.72        171.29        10.37 o                         
  12  -3  -2         85.86         79.18         8.99 o                         
 -12  -3   2         85.86         83.31         5.01 o                         
 -12   3   2         85.86         88.29         7.81 o                         
  12   3  -2         85.86         78.87         7.10 o                         
  12   3  -2        159.72        157.15         8.13 o                         
 -12   3   2        159.72        168.54         9.43 o                         
 -11  -3   2         33.98         42.18         4.14 o                         
  11  -3  -2         33.98         41.25         4.74 o                         
 -11  -3   2         18.26         25.64         3.65 o                         
  11  -3  -2         18.26         20.25         5.07 o                         
 -11   3   2         33.98         49.14         7.12 o                         
  11   3  -2         33.98         41.10         4.73 o                         
  11   3  -2         18.26         30.35         5.16 o                         
  10  -3  -2         91.79         77.89         7.14 o                         
 -10  -3   2         91.79         86.81         5.71 o                         
  10  -3  -2         91.79         83.86         6.83 o                         
  10  -3  -2        170.76        163.53         8.62 o                         
 -10  -3   2        170.76        165.32         8.30 o                         
  10  -3  -2        170.76        169.38         9.20 o                         
  10   3  -2         91.79         82.86         6.65 o                         
  10   3  -2         91.79        104.31         8.87 o                         
  10   3  -2        170.76        163.38        10.88 o                         
  10   3  -2        170.76        154.99         8.34 o                         
   9  -3  -2          3.63          5.88         3.24 o                         
   9  -3  -2          3.63          3.52         2.12 o                         
   9  -3  -2          1.95          3.15         2.69 o                         
   9  -3  -2          1.95         -1.62         3.38 o                         
   9   3  -2          3.63          5.80         4.13 o                         
   9   3  -2          3.63          3.82         2.07 o                         
   9   3  -2          1.95         -0.67         4.04 o                         
   9   3  -2          1.95          1.86         2.36 o                         
   8  -3  -2        205.86        211.41        10.41 o                         
   8  -3  -2        205.86        225.74        10.68 o                         
   8  -3  -2        382.97        362.39        15.45 o                         
   8  -3  -2        382.97        370.46        15.30 o                         
   8   3  -2        382.97        380.16        18.46 o                         
   8   3  -2        382.97        386.00        15.30 o                         
   8   3  -2        205.86        198.26        13.29 o                         
   8   3  -2        205.86        205.12         9.82 o                         
   7  -3  -2        556.01        568.24        21.54 o                         
   7  -3  -2        556.01        570.65        21.16 o                         
   7  -3  -2        298.88        314.40        13.60 o                         
   7  -3  -2        298.88        323.05        13.42 o                         
   7   3  -2        556.01        515.69        25.18 o                         
   7   3  -2        556.01        592.58        21.49 o                         
   7   3  -2        298.88        314.95        12.95 o                         
   7   3  -2        298.88        300.39        16.89 o                         
   6  -3  -2         25.42         23.34         3.54 o                         
   6  -3  -2         13.67         14.07         4.52 o                         
   6   3  -2         13.67         10.56         2.79 o                         
   6   3  -2         13.67         13.01         4.33 o                         
   6   3  -2         25.42         26.65         7.48 o                         
   6   3  -2         25.42         24.27         3.15 o                         
   5  -3  -2          0.87          7.58         3.00 o                         
   5  -3  -2          0.87         -0.22         1.62 o                         
  -5  -3   2          0.87         -3.40         3.40 o                         
  -5  -3   2          0.47         -0.06         3.51 o                         
   5  -3  -2          0.47          3.22         2.04 o                         
   5  -3  -2          0.47          2.50         2.67 o                         
   5   3  -2          0.47          8.16         2.60 o                         
   5   3  -2          0.47          2.75         2.62 o                         
   5   3  -2          0.87          7.08         2.57 o                         
   5   3  -2          0.87          3.14         1.71 o                         
   4  -3  -2        197.89        211.29        10.71 o                         
   4  -3  -2        197.89        205.68         9.27 o                         
  -4  -3   2        197.89        213.65        10.57 o                         
   4  -3  -2        368.14        361.15        16.66 o                         
   4  -3  -2        368.14        361.75        13.97 o                         
  -4  -3   2        368.14        352.99        16.73 o                         
  -4   3   2        368.14        366.74        17.09 o                         
   4   3  -2        368.14        386.07        16.48 o                         
   4   3  -2        368.14        366.46        13.86 o                         
   4   3  -2        197.89        210.42        10.29 o                         
  -4   3   2        197.89        211.86        11.17 o                         
   4   3  -2        197.89        210.36         8.58 o                         
  -3  -3   2        296.42        304.34        13.66 o                         
   3  -3  -2        296.42        303.52        12.32 o                         
   3  -3  -2        296.42        299.33        13.79 o                         
   3  -3  -2        551.43        532.01        19.41 o                         
  -3  -3   2        551.43        522.64        22.70 o                         
   3  -3  -2        551.43        513.18        22.48 o                         
   3   3  -2        551.43        530.64        22.45 o                         
  -3   3   2        551.43        556.03        22.82 o                         
   3   3  -2        296.42        295.51        13.55 o                         
  -3   3   2        296.42        314.52        13.96 o                         
  -2  -3   2         30.21         38.78         3.35 o                         
  -2  -3   2         56.19         61.73         4.55 o                         
  -2   3   2         30.21         35.01         3.21 o                         
   2   3  -2         30.21         35.91         2.98 o                         
   2   3  -2         56.19         67.13         4.12 o                         
  -2   3   2         56.19         68.91         4.15 o                         
  -1  -3   2        486.61        534.26        22.33 o                         
  -1  -3   2        905.24        920.44        37.41 o                         
  -1   3   2        905.24        950.42        36.96 o                         
   1   3  -2        905.24        882.55        37.20 o                         
   1   3  -2        486.61        507.83        22.25 o                         
  -1   3   2        486.61        556.19        22.01 o                         
   0   3   2        771.63        727.25        30.74 o                         
   0   3  -2        771.62        774.68        32.42 o                         
   0   3   2        771.63        807.12        30.96 o                         
   0   3   2       1435.47       1326.46        52.82 o                         
   0   3  -2       1435.47       1293.25        53.49 o                         
   0   3   2       1435.47       1381.84        52.91 o                         
   1   3   2         87.91        117.55         5.29 o                         
  -1   3  -2         87.91        111.48         6.56 o                         
  -1   3  -2         87.91        106.25         6.12 o                         
   1   3   2         87.91        113.78         5.08 o                         
   1   3   2        163.55        200.03         8.49 o                         
  -1   3  -2        163.55        196.92         9.68 o                         
   1   3   2        163.55        197.37         8.47 o                         
  -1   3  -2        163.55        201.99         9.47 o                         
   2  -3   2         44.98         41.20         3.89 o                         
  -2  -3  -2         44.98         39.39         2.51 o                         
   2  -3   2         83.67         66.43         3.97 o                         
   2   3   2         83.67         70.71         3.46 o                         
  -2   3  -2         83.67         69.27         4.75 o                         
   2   3   2         83.67         68.89         3.72 o                         
  -2   3  -2         83.67         52.12         4.76 o                         
   2   3   2         44.98         39.81         2.97 o                         
  -2   3  -2         44.98         43.62         4.34 o                         
   2   3   2         44.98         34.57         2.34 o                         
  -2   3  -2         44.98         41.44         3.83 o                         
   3  -3   2         40.23         47.37         4.00 o                         
  -3  -3  -2         40.23         47.01         3.14 o                         
  -3  -3  -2         74.84         73.20         4.51 o                         
   3  -3   2         74.84         75.09         4.29 o                         
   3   3   2         40.23         40.59         3.16 o                         
  -3   3  -2         40.23         41.07         5.11 o                         
   3   3   2         40.23         39.93         3.05 o                         
   3   3   2         74.84         73.66         4.20 o                         
  -3   3  -2         74.84         77.56         5.97 o                         
   3   3   2         74.84         81.83         4.23 o                         
  -4  -3  -2        283.27        317.14        13.91 o                         
   4  -3   2        283.27        319.61        13.06 o                         
  -4  -3  -2        526.97        557.50        24.03 o                         
   4  -3   2        526.97        589.20        21.13 o                         
   4   3   2        526.97        572.79        23.73 o                         
   4   3   2        526.97        563.01        20.94 o                         
   4   3   2        283.27        322.65        12.38 o                         
   4   3   2        283.27        316.39        14.04 o                         
   6  -3   2        890.76        973.45        34.78 o                         
   6  -3   2        890.76        913.35        33.21 o                         
   6  -3   2       1657.09       1737.45        59.88 o                         
   6  -3   2       1657.09       1662.77        57.43 o                         
   6   3   2       1657.09       1771.55        59.78 o                         
   6   3   2       1657.09       1656.71        56.89 o                         
   6   3   2       1657.09       1644.17        67.92 o                         
   6   3   2        890.76        949.34        32.87 o                         
   6   3   2        890.76        951.98        34.12 o                         
   6   3   2        890.76        901.81        39.28 o                         
   7  -3   2        304.66        290.36        13.67 o                         
   7  -3   2        304.66        271.72        12.84 o                         
   7  -3   2        566.77        562.21        21.40 o                         
   7  -3   2        566.77        549.96        20.96 o                         
   7   3   2        304.66        302.30        15.58 o                         
   7   3   2        304.66        308.90        12.83 o                         
   7   3   2        304.66        306.44        12.74 o                         
   7   3   2        566.77        543.15        20.42 o                         
   7   3   2        566.77        530.48        24.58 o                         
   7   3   2        566.77        559.20        21.20 o                         
   8  -3   2         50.65         51.37         5.21 o                         
   8  -3   2         94.23         93.59        11.51 o                         
   8  -3   2         94.23         91.98         5.90 o                         
   8   3   2         94.23         79.03         8.14 o                         
   8   3   2         94.23         85.26         5.66 o                         
   8   3   2         94.23         88.17         6.04 o                         
   8   3   2         50.65         48.51         7.16 o                         
   8   3   2         50.65         50.53         5.21 o                         
   8   3   2         50.65         42.61         4.53 o                         
   9  -3   2          0.29          4.23         2.72 o                         
   9  -3   2          0.54          0.78         1.92 o                         
   9   3   2          0.54          1.44         2.01 o                         
   9   3   2          0.54         -0.11         3.63 o                         
   9   3   2          0.29         -0.17         3.37 o                         
  10  -3   2        117.47        121.02         7.80 o                         
  10  -3   2        218.53        227.36        10.97 o                         
  10   3   2        117.47        136.18         9.08 o                         
  10   3   2        117.47        120.62         7.64 o                         
  10   3   2        218.53        262.29        13.07 o                         
  10   3   2        218.53        223.76        11.35 o                         
  11  -3   2         86.85         81.74         6.10 o                         
  11  -3   2        161.57        153.33         8.03 o                         
  11   3   2        161.57        152.54         7.83 o                         
  11   3   2        161.57        161.92         9.53 o                         
  11   3   2         86.85         77.99         6.63 o                         
  11   3   2         86.85         70.96         6.13 o                         
 -12  -3  -2        170.14        182.60         7.53 o                         
  12  -3   2        170.14        179.17         8.34 o                         
 -12  -3  -2         91.46         94.56         4.92 o                         
  12  -3   2         91.46         90.86         6.31 o                         
  12   3   2         91.46         88.02         6.37 o                         
  12   3   2        170.14        176.26         8.16 o                         
 -13  -4   2         13.13          7.21         1.94 o                         
 -13  -4   2         24.43         20.45         2.65 o                         
 -12  -4   2         78.22         81.01         4.42 o                         
  12  -4  -2         78.22         68.85         6.07 o                         
  12  -4  -2        145.51        155.17         7.65 o                         
 -12  -4   2        145.51        148.51         6.84 o                         
  12   4  -2        145.51        141.87         7.76 o                         
  12   4  -2         78.22         71.72         7.01 o                         
  11  -4  -2        169.68        151.29         8.78 o                         
  11  -4  -2        169.68        153.90         7.85 o                         
 -11  -4   2        169.68        151.73         7.20 o                         
  11  -4  -2        315.65        300.66        12.41 o                         
 -11  -4   2        315.65        295.16        12.01 o                         
  11  -4  -2        315.65        287.29        12.82 o                         
  11   4  -2        169.68        158.40         8.86 o                         
  11   4  -2        315.65        296.01        12.50 o                         
  10  -4  -2         12.71         15.27         4.77 o                         
 -10  -4   2         12.71         13.64         3.65 o                         
  10  -4  -2         12.71         12.72         4.12 o                         
  10  -4  -2          6.83          7.89         3.13 o                         
  10  -4  -2          6.83         18.45         4.69 o                         
 -10  -4   2          6.83          4.52         1.99 o                         
  10   4  -2          6.83          3.79         2.93 o                         
  10   4  -2          6.83         -2.64         3.68 o                         
  10   4  -2         12.71         16.29         3.87 o                         
   9  -4  -2        134.59        138.76        10.66 o                         
   9  -4  -2        134.59        140.05         8.01 o                         
   9  -4  -2        250.38        270.69        13.27 o                         
   9  -4  -2        250.38        277.51        11.91 o                         
   9   4  -2        134.59        136.54        10.87 o                         
   9   4  -2        250.38        276.43        14.80 o                         
  -9   4   2        250.38        257.37        18.38 o                         
   8  -4  -2        467.28        486.96        19.07 o                         
   8  -4  -2        467.28        486.17        20.10 o                         
   8  -4  -2        869.30        887.93        32.00 o                         
   8  -4  -2        869.30        912.66        33.48 o                         
   8   4  -2        869.30        893.05        38.16 o                         
   8   4  -2        869.30        897.51        33.02 o                         
   8   4  -2        467.28        500.10        19.59 o                         
   8   4  -2        467.28        487.32        23.33 o                         
   7  -4  -2        215.45        222.65        10.72 o                         
   7  -4  -2        215.45        230.44        10.53 o                         
   7  -4  -2        400.81        385.93        15.88 o                         
   7  -4  -2        400.81        400.60        15.74 o                         
   7   4  -2        215.45        224.98        10.10 o                         
   7   4  -2        215.45        202.31        14.07 o                         
   7   4  -2        400.81        400.02        15.54 o                         
   7   4  -2        400.81        354.50        19.42 o                         
   6  -4  -2        385.08        385.39        15.56 o                         
   6  -4  -2        385.08        380.36        14.86 o                         
   6  -4  -2        716.37        700.16        25.28 o                         
   6  -4  -2        716.37        693.97        25.79 o                         
   6   4  -2        716.37        657.21        31.27 o                         
   6   4  -2        716.37        701.74        25.46 o                         
   6   4  -2        385.08        379.80        14.73 o                         
   6   4  -2        385.08        326.71        19.94 o                         
   5  -4  -2          8.43         11.98         2.88 o                         
   5  -4  -2          8.43          5.13         3.21 o                         
   5  -4  -2          4.53          3.56         2.84 o                         
   5  -4  -2          4.53          2.27         2.13 o                         
   5   4  -2          8.43         13.44         3.84 o                         
   5   4  -2          8.43          8.91         2.68 o                         
   5   4  -2          4.53          4.37         1.98 o                         
   5   4  -2          4.53          0.76         4.17 o                         
   4  -4  -2       1980.51       2037.31        68.71 o                         
  -4  -4   2       1980.50       1887.73        80.18 o                         
   4  -4  -2       1064.61       1154.80        39.39 o                         
  -4  -4   2       1064.61        994.81        45.20 o                         
   4   4  -2       1064.61       1117.07        38.53 o                         
   4   4  -2       1064.61       1092.39        45.22 o                         
   4   4  -2       1980.50       1988.88        68.39 o                         
   4   4  -2       1980.50       1973.70        79.53 o                         
  -3  -4   2       1214.37       1238.54        53.43 o                         
   3  -4  -2       1214.37       1339.69        46.47 o                         
   3  -4  -2       2259.11       2364.14        80.21 o                         
  -3  -4   2       2259.11       2252.88        93.22 o                         
   3   4  -2       1214.37       1320.73        53.33 o                         
  -3   4   2       1214.37       1337.28        53.92 o                         
   3   4  -2       1214.37       1309.80        45.85 o                         
   3   4  -2       2259.11       2354.16        92.77 o                         
   3   4  -2       2259.11       2321.67        79.96 o                         
  -3   4   2       2259.11       2305.18        93.16 o                         
  -2  -4   2        968.52        916.33        39.86 o                         
  -2  -4   2        520.62        534.73        23.42 o                         
  -2   4   2        968.52        987.34        39.58 o                         
   2   4  -2        968.52        962.29        39.50 o                         
   2   4  -2        968.52        973.99        33.86 o                         
   2   4  -2        520.62        525.67        19.82 o                         
  -2   4   2        520.62        576.30        23.56 o                         
   2   4  -2        520.62        545.95        23.28 o                         
  -2   4   2        520.62        529.98        23.16 o                         
  -1   4   2         33.45         31.52         2.96 o                         
   1   4  -2         33.45         32.64         3.72 o                         
  -1   4   2         33.45         27.76         3.54 o                         
   1   4  -2         33.45         28.32         2.74 o                         
   1   4  -2         17.98         19.45         2.93 o                         
  -1   4   2         17.98         13.08         3.57 o                         
   1   4  -2         17.98         15.13         3.34 o                         
  -1   4   2         17.98         17.62         2.70 o                         
   0   4  -2         44.41         45.13         3.82 o                         
   0   4   2         44.41         38.18         2.95 o                         
   0   4   2         44.41         41.26         3.10 o                         
   0   4   2         44.41         29.09         3.88 o                         
   0   4   2         23.87         22.00         2.56 o                         
   0   4   2         23.87         22.06         2.96 o                         
   0   4  -2         23.87         26.58         3.66 o                         
   1  -4   2         21.36         26.51         2.83 o                         
   1   4   2         21.36         23.49         2.66 o                         
   1   4   2         21.36         28.97         2.74 o                         
  -1   4  -2         21.36         25.69         4.42 o                         
  -1   4  -2         21.36         30.86         3.69 o                         
   1   4   2         21.36         24.41         2.99 o                         
   1   4   2         11.48         16.99         2.45 o                         
   1   4   2         11.48         15.94         3.33 o                         
  -1   4  -2         11.48          9.46         3.07 o                         
  -1   4  -2         11.48         19.05         3.68 o                         
   1   4   2         11.48         13.98         2.25 o                         
   2  -4   2        328.23        386.13        14.77 o                         
   2  -4   2        610.61        658.40        23.82 o                         
   2   4   2        610.60        638.82        26.69 o                         
   2   4   2        610.60        643.52        23.66 o                         
  -2   4  -2        610.61        678.88        30.15 o                         
  -2   4  -2        610.61        662.38        28.19 o                         
  -2   4  -2        328.23        368.90        17.44 o                         
   2   4   2        328.23        369.58        14.10 o                         
   2   4   2        328.23        356.42        15.39 o                         
   3  -4   2       1137.57       1235.40        42.73 o                         
   3  -4   2       2116.24       2227.79        75.12 o                         
  -3   4  -2       2116.24       2199.31        87.47 o                         
   3   4   2       2116.23       2146.85        74.91 o                         
   3   4   2       2116.23       2079.98        85.52 o                         
  -3   4  -2       1137.57       1203.31        50.11 o                         
   3   4   2       1137.57       1139.76        47.49 o                         
   3   4   2       1137.57       1180.81        41.92 o                         
   4  -4   2        537.51        581.11        21.46 o                         
   4  -4   2        999.94       1041.56        37.59 o                         
  -4   4  -2        999.94       1078.66        45.28 o                         
   4   4   2        999.93       1025.81        37.32 o                         
   4   4   2        537.51        562.44        20.61 o                         
  -4   4  -2        537.51        516.26        25.84 o                         
   5  -4   2       2065.85       2079.67        71.08 o                         
   5  -4   2       2065.85       2014.46        68.32 o                         
   5  -4   2       1110.48       1112.47        38.68 o                         
   5  -4   2       1110.48       1129.55        40.67 o                         
   5   4   2       1110.48       1147.29        39.97 o                         
   5   4   2       1110.48       1047.99        45.88 o                         
   5   4   2       1110.48       1131.26        38.57 o                         
   5   4   2       2065.85       2075.20        70.83 o                         
   5   4   2       2065.85       1849.15        80.51 o                         
   5   4   2       2065.85       2118.36        67.72 o                         
   6  -4   2        105.17        124.82         7.26 o                         
   6  -4   2        105.17        110.89         7.03 o                         
   6  -4   2        195.66        193.02         9.14 o                         
   6  -4   2        195.66        192.52        10.01 o                         
   6   4   2        195.66        199.95         9.01 o                         
   6   4   2        195.66        192.10        12.32 o                         
   6   4   2        195.66        198.32         9.28 o                         
   6   4   2        105.17        121.56         7.07 o                         
   6   4   2        105.17        103.71         9.67 o                         
   6   4   2        105.17        116.45         6.32 o                         
   7  -4   2       1126.05       1171.39        41.20 o                         
   7  -4   2       1126.05       1185.87        43.27 o                         
   7  -4   2       2094.82       2185.01        78.78 o                         
   7   4   2       1126.05       1184.94        40.66 o                         
   7   4   2       1126.05       1123.45        50.65 o                         
   7   4   2       1126.05       1177.31        42.52 o                         
   7   4   2       2094.81       2279.61        74.75 o                         
   7   4   2       2094.81       2258.73        78.65 o                         
   8  -4   2          5.88         11.37         3.58 o                         
   8  -4   2          5.88         13.52         3.63 o                         
   8  -4   2          3.16          2.31         2.59 o                         
   8  -4   2          3.16         15.92         5.00 o                         
   8   4   2          5.88          5.63         3.61 o                         
   8   4   2          5.88          2.64         1.96 o                         
   8   4   2          3.16          6.39         2.21 o                         
   8   4   2          3.16          4.13         3.46 o                         
   9  -4   2        221.74        212.78        11.19 o                         
   9  -4   2        221.74        227.27        10.44 o                         
   9  -4   2        412.50        441.04        17.36 o                         
   9  -4   2        412.50        423.90        18.09 o                         
   9   4   2        412.50        418.97        17.76 o                         
   9   4   2        412.50        485.08        20.99 o                         
   9   4   2        221.74        243.29        12.87 o                         
   9   4   2        221.74        208.93        10.88 o                         
  10  -4   2        201.67        189.31        10.88 o                         
  10  -4   2        201.67        143.10        10.47 o                         
  10  -4   2        375.17        386.85        15.79 o                         
  10   4   2        375.17        370.21        15.43 o                         
  10   4   2        201.67        184.75         9.39 o                         
  11  -4   2        357.86        365.42        15.59 o                         
 -11  -4  -2        357.86        366.72        13.66 o                         
  11  -4   2        192.37        172.42         9.90 o                         
 -11  -4  -2        192.37        189.76         7.95 o                         
  11   4   2        192.37        189.37        10.20 o                         
  11   4   2        192.37        190.94        11.47 o                         
  11   4   2        357.86        374.02        16.62 o                         
  11   4   2        357.86        327.86        15.70 o                         
 -12  -4  -2          1.18          2.69         1.72 o                         
  12  -4   2          1.18          0.71         2.13 o                         
 -12  -4  -2          0.63          2.68         1.66 o                         
  12  -4   2          0.63          1.58         2.61 o                         
  12   4   2          0.63         -1.15         2.95 o                         
  12   4   2          1.18          3.13         2.14 o                         
 -12  -5   2          0.05         -0.24         1.31 o                         
 -12  -5   2          0.05          6.69         3.53 o                         
 -12  -5   2          0.03          1.08         1.61 o                         
 -11  -5   2          1.12         -0.63         1.45 o                         
  11  -5  -2          1.12          0.08         2.18 o                         
  11  -5  -2          2.09          4.74         2.63 o                         
 -11  -5   2          2.09          1.48         1.62 o                         
  11  -5  -2          2.09          0.14         2.48 o                         
  11   5  -2          1.12         -3.28         3.28 o                         
  11   5  -2          2.09         -1.97         2.65 o                         
  10  -5  -2          0.58         -2.38         2.38 o                         
  10  -5  -2          0.58          1.32         2.28 o                         
 -10  -5   2          0.58          0.08         1.93 o                         
  10  -5  -2          0.31          2.49         2.22 o                         
  10  -5  -2          0.31          2.15         2.67 o                         
 -10  -5   2          0.31          0.36         1.77 o                         
  10   5  -2          0.31          3.15         2.82 o                         
  10   5  -2          0.58          1.48         2.26 o                         
  -9  -5   2        151.72        159.55         7.94 o                         
   9  -5  -2        151.72        140.50         8.16 o                         
   9  -5  -2        151.72        155.16         8.08 o                         
  -9  -5   2         81.56         79.22         5.08 o                         
   9  -5  -2         81.56         69.66         6.18 o                         
   9  -5  -2         81.56         88.71         5.95 o                         
   9   5  -2         81.56         74.62         9.31 o                         
   9   5  -2         81.56         72.73         5.96 o                         
   9   5  -2        151.72        138.47         7.77 o                         
   8  -5  -2        183.81        176.97         9.77 o                         
   8  -5  -2        183.81        175.86         8.86 o                         
   8  -5  -2        341.95        315.64        13.63 o                         
   8  -5  -2        341.95        320.16        14.16 o                         
   8   5  -2        183.81        171.11         9.03 o                         
   8   5  -2        183.81        174.63        12.93 o                         
   8   5  -2        341.95        303.86        17.25 o                         
   8   5  -2        341.95        344.61        13.77 o                         
   7  -5  -2          9.48         15.10         4.43 o                         
   7  -5  -2          9.48          9.64         2.61 o                         
   7  -5  -2          5.10          9.62         2.94 o                         
   7  -5  -2          5.10          6.02         2.82 o                         
   7   5  -2          5.10          6.20         6.35 o                         
   7   5  -2          5.10         11.60         3.37 o                         
   7   5  -2          9.48         12.19         3.19 o                         
   6  -5  -2          2.03         -1.22         2.64 o                         
   6  -5  -2          2.03          2.39         2.20 o                         
   6  -5  -2          2.03          4.06         3.57 o                         
   6  -5  -2          3.77          0.80         1.90 o                         
   6  -5  -2          3.77          2.70         2.99 o                         
   6   5  -2          2.03          0.37         1.86 o                         
   6   5  -2          3.77          7.17         2.07 o                         
   5  -5  -2          1.40          2.50         3.30 o                         
   5  -5  -2          1.40          6.85         3.05 o                         
   5  -5  -2          1.40         -0.05         1.94 o                         
   5  -5  -2          2.61          4.96         4.48 o                         
   5  -5  -2          2.61          4.84         2.06 o                         
   5  -5  -2          2.61         16.82         4.87 o                         
   5   5  -2          1.40          3.38         1.75 o                         
   5   5  -2          2.61          5.24         1.85 o                         
   4  -5  -2         70.51         68.67         7.43 o                         
   4  -5  -2         70.51         61.33         4.41 o                         
   4  -5  -2         70.51         62.23         6.07 o                         
   4  -5  -2         37.90         32.85         4.97 o                         
   4  -5  -2         37.90         21.15         5.27 o                         
   4   5  -2         70.51         60.52         4.10 o                         
   4   5  -2         70.51         52.00         9.50 o                         
   4   5  -2         37.90         30.29         3.16 o                         
   4   5  -2         37.90         35.18         5.92 o                         
   3  -5  -2        272.45        240.26        13.49 o                         
   3  -5  -2        146.46        165.99         8.73 o                         
   3   5  -2        146.46        155.88        10.52 o                         
  -3   5   2        146.46        137.08        10.77 o                         
   3   5  -2        146.46        136.19         8.70 o                         
   3   5  -2        272.45        256.59        14.03 o                         
   3   5  -2        272.45        259.55        10.35 o                         
  -3   5   2        272.45        252.52        13.61 o                         
   2   5  -2         30.32         34.98         5.93 o                         
   2   5  -2         30.32         37.50         3.10 o                         
  -2   5   2         30.32         27.86         5.41 o                         
  -2   5   2         30.32         39.77         8.11 o                         
  -2   5   2         16.30         16.42         4.93 o                         
  -2   5   2         16.30         10.84         3.50 o                         
   2   5  -2         16.30         17.83         2.78 o                         
   2   5  -2         16.30         24.26         5.63 o                         
  -1   5   2         41.80         54.75         5.42 o                         
  -1   5   2         41.80         46.16         6.79 o                         
  -1   5   2         41.80         52.47         3.60 o                         
   1   5  -2         41.80         46.00         3.37 o                         
   1   5  -2         41.80         41.46         5.92 o                         
  -1   5   2         22.47         33.86         3.48 o                         
  -1   5   2         22.47         33.19         5.09 o                         
   1   5  -2         22.47         30.36         5.69 o                         
  -1   5   2         22.47         29.06         7.33 o                         
   1   5  -2         22.47         22.01         3.13 o                         
   0   5  -2          1.61          2.36         3.08 o                         
   0   5   2          1.61          1.33         1.64 o                         
   0   5   2          1.61         -2.10         4.36 o                         
   0   5  -2          1.61          0.74         1.92 o                         
   0   5   2          1.61          1.49         2.69 o                         
   0   5  -2          2.99          1.47         2.56 o                         
   0   5   2          2.99          2.45         2.80 o                         
   0   5   2          2.99          6.46         3.24 o                         
   0   5   2          2.99          4.47         1.39 o                         
  -1   5  -2         47.20         54.88         6.62 o                         
   1   5   2         47.20         59.05         5.34 o                         
   1   5   2         47.20         57.50         3.71 o                         
   1   5   2         25.37         30.30         3.10 o                         
  -1   5  -2         25.37         33.72         6.46 o                         
   1   5   2         25.37         17.76         6.29 o                         
   2   5   2         85.65         99.74         5.25 o                         
  -2   5  -2         85.65        100.88         8.74 o                         
   2   5   2         46.04         59.61         3.91 o                         
  -2   5  -2         46.04         43.56         8.09 o                         
   3  -5   2          1.12          3.68         3.20 o                         
   3  -5   2          1.12          2.66         1.53 o                         
   3  -5   2          1.12          2.04         3.92 o                         
   3  -5   2          0.60          0.51         2.63 o                         
   3  -5   2          0.60          2.14         1.92 o                         
   3   5   2          0.60          3.88         3.79 o                         
   3   5   2          0.60         -0.69         1.48 o                         
   3   5   2          1.12          1.04         1.35 o                         
   4  -5   2         21.14         23.79         5.19 o                         
   4  -5   2         21.14         20.87         3.27 o                         
   4  -5   2         21.14         15.52         4.31 o                         
   4  -5   2         11.36         16.83         3.54 o                         
   4  -5   2         11.36         12.49         3.06 o                         
   4  -5   2         11.36         10.72         2.99 o                         
   4   5   2         11.36         11.63         3.33 o                         
   4   5   2         11.36         16.36         2.83 o                         
   4   5   2         11.36         23.37         9.27 o                         
   4   5   2         21.14         27.91         5.35 o                         
   4   5   2         21.14         27.72         3.22 o                         
   5  -5   2        170.37        188.07         9.01 o                         
   5  -5   2        170.37        202.15         9.58 o                         
   5  -5   2        170.37        164.81         9.19 o                         
   5  -5   2        316.94        335.14        14.04 o                         
   5  -5   2        316.94        294.50        14.65 o                         
   5  -5   2        316.94        351.91        13.76 o                         
   5   5   2        316.94        285.63        17.72 o                         
   5   5   2        316.94        331.65        13.32 o                         
   5   5   2        316.94        332.07        13.33 o                         
   5   5   2        170.37        180.03         9.35 o                         
   5   5   2        170.37        179.17        12.78 o                         
   5   5   2        170.37        186.34         8.73 o                         
   6  -5   2        114.55        127.56         7.69 o                         
   6  -5   2        114.55        119.71         7.27 o                         
   6  -5   2        213.09        228.96        11.13 o                         
   6  -5   2        213.09        236.07        10.75 o                         
   6   5   2        114.55        128.77         6.96 o                         
   6   5   2        114.55        120.81        10.55 o                         
   6   5   2        114.55        124.94         7.50 o                         
   6   5   2        213.09        243.37        10.53 o                         
   6   5   2        213.09        234.35        10.49 o                         
   6   5   2        213.09        209.28        14.01 o                         
   7  -5   2        238.25        237.28        11.11 o                         
   7  -5   2        238.25        245.41        11.31 o                         
   7  -5   2        128.07        117.37         8.26 o                         
   7  -5   2        128.07        119.15         7.19 o                         
   7   5   2        238.25        236.37        10.81 o                         
   7   5   2        238.25        223.79        13.63 o                         
   7   5   2        128.07        114.17         7.21 o                         
   7   5   2        128.07        127.67         7.70 o                         
   7   5   2        128.07        122.93        10.04 o                         
   8  -5   2          0.51          2.24         2.56 o                         
   8  -5   2          0.51         -2.54         2.54 o                         
   8  -5   2          0.95          1.08         2.95 o                         
   8  -5   2          0.95          1.79         2.12 o                         
   8   5   2          0.51          1.17         2.15 o                         
   8   5   2          0.51          5.30         3.86 o                         
   8   5   2          0.95          1.64         2.06 o                         
   8   5   2          0.95          3.69         3.90 o                         
   9  -5   2         59.79         50.96         5.43 o                         
   9  -5   2         59.79         60.10         5.13 o                         
   9  -5   2        111.23        137.43        11.00 o                         
   9  -5   2        111.23        100.09         6.55 o                         
   9   5   2         59.79         48.06         4.90 o                         
   9   5   2         59.79         64.26         7.24 o                         
   9   5   2        111.23        105.58         8.59 o                         
   9   5   2        111.23        101.51         6.15 o                         
  10  -5   2         62.81         60.75         5.23 o                         
  10  -5   2         62.81         58.56         4.94 o                         
  10  -5   2        116.85        119.39         7.85 o                         
  10  -5   2        116.85        112.31         6.66 o                         
  10   5   2        116.85        121.82         6.63 o                         
  10   5   2        116.85        123.74         8.43 o                         
  10   5   2         62.81         56.03         5.28 o                         
  10   5   2         62.81         50.08         6.24 o                         
  11  -5   2         62.17         70.16         4.74 o                         
 -11  -5  -2         62.17         68.72         4.33 o                         
 -11  -5  -2         33.42         36.87         2.93 o                         
  11   5   2         33.42         33.43         4.57 o                         
  11   5   2         62.17         72.36         4.64 o                         
 -12  -5  -2        103.50        103.21         4.64 o                         
 -12  -6   2          0.16         -0.78         1.26 o                         
 -12  -6   2          0.09          0.61         1.30 o                         
 -11  -6   2         33.37         22.84         2.62 o                         
  11  -6  -2         33.37         24.62         3.11 o                         
 -11  -6   2         62.07         49.68         3.56 o                         
  11  -6  -2         62.07         51.01         4.97 o                         
  11   6  -2         33.37         21.23         6.26 o                         
 -10  -6   2         41.44         37.41         3.34 o                         
  10  -6  -2         41.44         36.99         3.64 o                         
 -10  -6   2         77.09         74.12         4.87 o                         
  10  -6  -2         77.09         75.47         5.21 o                         
  10   6  -2         77.09         77.17         5.46 o                         
  10   6  -2         41.44         30.35         5.93 o                         
  -9  -6   2          1.33         -1.21         1.53 o                         
   9  -6  -2          1.33         -1.15         1.93 o                         
  -9  -6   2          2.47          1.45         2.04 o                         
   9  -6  -2          2.47          2.01         2.28 o                         
   9   6  -2          1.33         -0.91         2.46 o                         
   9   6  -2          2.47         -0.29         2.28 o                         
  -8  -6   2         76.06         80.69         5.92 o                         
   8  -6  -2         76.06         81.85         5.98 o                         
   8  -6  -2         40.89         41.49         4.43 o                         
  -8  -6   2         40.89         40.51         4.01 o                         
   8   6  -2         40.89         42.99         4.81 o                         
   8   6  -2         76.06         84.57         5.80 o                         
  -7  -6   2        152.63        168.22         8.67 o                         
   7  -6  -2        152.63        165.90         8.84 o                         
   7  -6  -2         82.04         75.76         6.50 o                         
   7  -6  -2         82.04         88.79         5.75 o                         
   7   6  -2        152.63        161.74        10.47 o                         
   7   6  -2         82.05         69.31         7.44 o                         
   6  -6  -2         59.94         58.75         7.45 o                         
   6  -6  -2         59.94         59.74         5.68 o                         
  -6  -6   2         59.94         49.61         5.70 o                         
   6  -6  -2         32.22         29.16         5.20 o                         
   6  -6  -2         32.22         28.76         4.49 o                         
   6   6  -2         32.22         31.31         3.90 o                         
   6   6  -2         59.94         64.20         4.77 o                         
   5  -6  -2         48.23         52.82         5.20 o                         
   5  -6  -2         48.23         51.01         5.23 o                         
   5  -6  -2         89.73         90.21         6.76 o                         
   5  -6  -2         89.73         89.66         8.30 o                         
  -5  -6   2         89.73        101.49         7.26 o                         
   5   6  -2         48.23         56.63         4.43 o                         
   5   6  -2         89.73         96.80         5.69 o                         
   4  -6  -2       1531.25       1526.73        51.58 o                         
  -4  -6   2       1531.25       1352.50        51.34 o                         
   4  -6  -2       1531.25       1551.78        51.93 o                         
  -4  -6   2       1531.25       1503.27        51.11 o                         
   4  -6  -2        823.11        808.55        29.23 o                         
   4  -6  -2        823.11        822.17        28.91 o                         
   4   6  -2       1531.25       1561.14        53.06 o                         
   4   6  -2        823.11        826.96        30.05 o                         
   3  -6  -2        170.42        143.43         9.11 o                         
  -3  -6   2        170.42        130.38         9.51 o                         
   3  -6  -2        170.42        155.10         8.56 o                         
  -3  -6   2        170.42        134.28         9.78 o                         
   3  -6  -2         91.61         78.35         5.79 o                         
  -3  -6   2         91.61         90.55         6.49 o                         
   3  -6  -2         91.61         85.62         6.22 o                         
   3   6  -2        170.42        168.29         7.29 o                         
   3   6  -2         91.61         95.78         5.34 o                         
   2  -6  -2        617.83        611.87        23.51 o                         
  -2  -6   2        617.83        604.18        23.52 o                         
   2  -6  -2        617.83        604.13        22.86 o                         
  -2  -6   2        332.11        328.81        13.36 o                         
   2  -6  -2        332.11        339.23        13.41 o                         
   2  -6  -2        332.11        315.41        13.54 o                         
   2   6  -2        332.11        348.22        13.54 o                         
  -2   6   2        332.11        331.51        13.93 o                         
  -2   6   2        617.83        622.79        22.97 o                         
   2   6  -2        617.83        647.64        22.97 o                         
   1  -6  -2        160.62        156.88         7.88 o                         
  -1  -6   2        160.62        145.36         7.71 o                         
   1  -6  -2        160.62        143.18         9.10 o                         
   1  -6  -2        298.80        281.27        12.80 o                         
  -1  -6   2        298.80        286.34        13.28 o                         
  -1  -6   2        298.80        253.03        12.57 o                         
   1  -6  -2        298.80        284.37        13.09 o                         
   1   6  -2        160.62        160.52         7.51 o                         
  -1   6   2        160.62        152.65         7.60 o                         
  -1   6   2        298.80        292.56        11.60 o                         
   1   6  -2        298.80        287.42        11.48 o                         
   0  -6  -2       1027.19       1012.99        35.51 o                         
   0  -6   2       1027.19        984.29        35.65 o                         
   0  -6   2       1027.19        927.09        34.70 o                         
   0  -6  -2        552.16        528.91        19.92 o                         
   0  -6   2        552.16        522.68        19.66 o                         
   0  -6   2        552.16        497.65        19.79 o                         
   0   6   2        552.16        584.93        20.73 o                         
   0   6  -2        552.16        559.52        20.75 o                         
   0   6  -2       1027.19       1013.13        35.56 o                         
   0   6   2       1027.19       1023.59        35.67 o                         
   1  -6   2        235.41        216.73        10.49 o                         
  -1  -6  -2        235.40        208.15        11.13 o                         
   1  -6   2        235.41        235.46        11.54 o                         
  -1  -6  -2        126.54        121.14         7.24 o                         
   1  -6   2        126.54        133.43         6.90 o                         
   1  -6   2        126.54        115.58         7.32 o                         
  -1   6  -2        126.54        130.54         7.10 o                         
   1   6   2        126.54        136.80         6.99 o                         
   1   6   2        235.40        224.39         9.54 o                         
   2  -6   2        166.14        159.45         7.75 o                         
   2  -6   2        166.14        145.91         7.71 o                         
  -2  -6  -2        166.14        135.82         8.16 o                         
  -2  -6  -2        309.07        275.64        13.15 o                         
   2  -6   2        309.08        283.81        12.54 o                         
   2  -6   2        309.08        275.30        13.18 o                         
   2   6   2        166.14        162.74         7.66 o                         
   2   6   2        166.14        133.55         9.60 o                         
   2   6   2        309.07        289.96        11.70 o                         
   3  -6   2        314.51        308.47        12.50 o                         
  -3  -6  -2        314.51        290.31        12.84 o                         
   3  -6   2        314.51        297.67        12.55 o                         
  -3  -6  -2        585.08        582.55        22.80 o                         
   3  -6   2        585.08        580.17        22.46 o                         
   3  -6   2        585.08        572.11        22.90 o                         
   3   6   2        314.51        322.17        12.82 o                         
   3   6   2        314.51        304.68        13.34 o                         
   3   6   2        585.08        623.26        22.20 o                         
   3   6   2        585.08        606.49        22.49 o                         
   4  -6   2        162.17        153.14         8.01 o                         
   4  -6   2        162.17        151.58         8.15 o                         
   4  -6   2        301.69        279.30        13.54 o                         
   4  -6   2        301.69        295.92        13.21 o                         
   4   6   2        162.17        162.53         8.80 o                         
   4   6   2        162.17        164.68         8.00 o                         
   4   6   2        301.69        307.82        12.54 o                         
   5  -6   2          1.65         -0.18         2.54 o                         
   5  -6   2          1.65         -0.39         2.20 o                         
   5  -6   2          3.07          2.54         1.99 o                         
   5  -6   2          3.07          5.45         3.78 o                         
   5   6   2          3.07          0.61         1.98 o                         
   5   6   2          1.65          0.58         2.88 o                         
   5   6   2          1.65          0.45         1.82 o                         
   6  -6   2        194.18        178.83        11.14 o                         
   6  -6   2        194.18        186.97         9.57 o                         
   6  -6   2        194.18        192.66         9.98 o                         
   6  -6   2        104.38        105.35         6.43 o                         
   6  -6   2        104.38        110.20         7.04 o                         
   6   6   2        104.38         99.41         6.43 o                         
   6   6   2        104.38         90.57        10.60 o                         
   6   6   2        194.18        201.65         9.37 o                         
   7  -6   2         53.21         48.38         5.56 o                         
   7  -6   2         53.21         41.06         4.49 o                         
   7  -6   2         28.60         27.25         4.39 o                         
   7  -6   2         28.60         28.62         4.19 o                         
   7   6   2         53.21         45.15         4.27 o                         
   7   6   2         53.21         39.51         9.64 o                         
   7   6   2         28.60         21.54         4.24 o                         
   7   6   2         28.60         34.95         8.78 o                         
   8  -6   2          4.99          7.85         2.35 o                         
   8  -6   2          9.28          7.73         2.40 o                         
   8  -6   2          9.28         10.76         2.96 o                         
   8   6   2          4.99          8.96         4.46 o                         
   8   6   2          4.99          2.30         2.20 o                         
   8   6   2          9.28         11.41         3.28 o                         
   9  -6   2          0.86         -0.55         1.94 o                         
   9  -6   2          1.60          2.80         2.25 o                         
   9  -6   2          1.60         -0.19         1.96 o                         
   9   6   2          0.86         -0.43         3.73 o                         
   9   6   2          0.86          6.17         2.71 o                         
   9   6   2          1.60         -1.06         1.90 o                         
   9   6   2          1.60          9.42         4.49 o                         
  10  -6   2          5.45          3.47         2.75 o                         
 -10  -6  -2          5.45          2.85         1.45 o                         
 -10  -6  -2          2.93          2.28         1.36 o                         
  10  -6   2          2.93          1.85         1.93 o                         
  10   6   2          2.93         -0.70         2.52 o                         
  10   6   2          5.45          3.24         2.10 o                         
 -11  -6  -2         16.62         16.00         2.18 o                         
 -11  -6  -2         30.92         31.79         2.90 o                         
  11  -7  -2          2.07          0.65         2.17 o                         
 -11  -7   2          2.07         -0.90         1.33 o                         
  11  -7  -2          1.11         -1.50         1.50 o                         
 -11  -7   2          1.11         -0.21         1.27 o                         
  10  -7  -2          8.54          9.92         2.33 o                         
 -10  -7   2          8.54          8.80         2.64 o                         
  10  -7  -2         15.89         18.68         3.09 o                         
 -10  -7   2         15.89         18.54         2.74 o                         
  10   7  -2          8.54         12.27         4.05 o                         
 -10   7   2          8.54          6.03         3.41 o                         
  10   7  -2         15.89         29.06         5.91 o                         
   9  -7  -2          4.17          5.57         1.69 o                         
  -9  -7   2          4.17          1.54         1.53 o                         
   9  -7  -2          7.76         12.26         3.19 o                         
  -9  -7   2          7.76          3.82         1.89 o                         
   9   7  -2          7.76          8.58         2.77 o                         
   9   7  -2          4.17          6.14         2.94 o                         
  -8  -7   2         41.00         40.99         3.57 o                         
   8  -7  -2         76.28         68.95         6.59 o                         
  -8  -7   2         76.28         73.83         5.34 o                         
   8   7  -2         76.28         71.23         5.23 o                         
   8   7  -2         41.00         38.44         4.74 o                         
  -7  -7   2          2.45          2.79         1.92 o                         
   7  -7  -2          2.45          4.49         2.63 o                         
   7  -7  -2          2.45          3.39         1.97 o                         
   7  -7  -2          4.55          5.12         2.49 o                         
  -7  -7   2          4.55          4.13         2.62 o                         
   7  -7  -2          4.55         -2.16         3.96 o                         
   7   7  -2          2.45          1.20         2.21 o                         
   7   7  -2          4.55          4.39         2.12 o                         
  -6  -7   2        127.39        121.07         6.50 o                         
   6  -7  -2        127.39        126.36         6.80 o                         
   6  -7  -2        127.39        117.51         6.88 o                         
   6  -7  -2        236.99        236.25        11.58 o                         
  -6  -7   2        236.99        239.22        10.96 o                         
   6  -7  -2        236.99        224.54        10.90 o                         
   6   7  -2        236.99        229.70        10.50 o                         
   6   7  -2        127.39        114.51         6.88 o                         
   5  -7  -2        467.40        458.99        19.24 o                         
   5  -7  -2        467.40        498.87        19.23 o                         
  -5  -7   2        467.40        470.03        18.77 o                         
  -5  -7   2        251.25        256.87        10.88 o                         
   5  -7  -2        251.25        253.84        11.30 o                         
   5  -7  -2        251.25        255.09        10.99 o                         
   5   7  -2        251.25        265.02        11.56 o                         
   5   7  -2        467.40        506.88        19.10 o                         
   4  -7  -2        370.61        390.24        15.03 o                         
  -4  -7   2        370.61        360.83        14.65 o                         
   4  -7  -2        370.61        388.05        15.26 o                         
  -4  -7   2        370.61        350.99        14.74 o                         
   4  -7  -2        689.45        736.96        26.93 o                         
  -4  -7   2        689.45        700.90        26.04 o                         
   4  -7  -2        689.45        676.86        26.21 o                         
  -4  -7   2        689.45        697.56        26.60 o                         
   4   7  -2        370.61        384.62        15.51 o                         
  -4   7   2        370.61        407.09        16.50 o                         
   4   7  -2        689.45        740.27        26.67 o                         
   3  -7  -2        113.29        108.18         6.44 o                         
  -3  -7   2        113.29        113.40         6.57 o                         
   3  -7  -2        113.29        114.42         7.05 o                         
  -3  -7   2        210.75        223.21        11.45 o                         
   3  -7  -2        210.75        209.66        11.10 o                         
   3  -7  -2        210.75        203.54        10.26 o                         
   3   7  -2        113.29        107.80         6.33 o                         
  -3   7   2        113.29        110.89         7.08 o                         
   3   7  -2        210.75        215.14         9.59 o                         
  -3   7   2        210.75        208.11         9.66 o                         
   2  -7  -2         90.35        104.37         7.78 o                         
   2  -7  -2         90.35        100.33         7.09 o                         
   2  -7  -2         48.57         59.28         5.84 o                         
  -2  -7   2         48.57         44.79         5.72 o                         
   2  -7  -2         48.57         56.68         4.89 o                         
  -2   7   2         90.35         98.36         5.74 o                         
   2   7  -2         90.35         98.21         5.77 o                         
  -2   7   2         48.57         55.31         4.91 o                         
   2   7  -2         48.57         54.17         4.50 o                         
   1  -7  -2        156.89        112.31        11.68 o                         
   1  -7  -2        156.89        157.01         8.82 o                         
  -1  -7   2        156.89        154.78         9.31 o                         
  -1  -7   2        156.89        150.42        10.33 o                         
  -1  -7   2         84.33         76.91         5.31 o                         
  -1  -7   2         84.33         62.75         6.95 o                         
   1  -7  -2         84.33         69.67         6.71 o                         
  -1   7   2         84.33         88.34         6.54 o                         
   1   7  -2         84.33         72.89         5.19 o                         
   1   7  -2        156.89        153.72         7.43 o                         
  -1   7   2        156.89        157.12         7.46 o                         
   0  -7   2          2.71          4.18         4.04 o                         
   0  -7  -2          2.71          2.65         2.25 o                         
   0  -7   2          2.71          3.79         2.93 o                         
   0  -7  -2          5.03         -1.28         3.86 o                         
   0  -7   2          5.03         10.22         3.35 o                         
   0   7  -2          2.71          2.83         2.19 o                         
   0   7   2          2.71          2.93         1.93 o                         
   0   7  -2          5.03          6.06         2.25 o                         
   0   7   2          5.03          5.97         1.81 o                         
   1  -7   2        104.48        122.49         8.37 o                         
  -1  -7  -2        104.48         87.52        12.43 o                         
   1  -7   2        104.48        104.53         7.22 o                         
   1  -7   2         56.16         56.13         5.08 o                         
   1  -7   2         56.16         58.06         4.68 o                         
  -1  -7  -2         56.16         47.01         5.63 o                         
   1   7   2        104.48        114.90         6.16 o                         
  -1   7  -2        104.48        106.82         6.08 o                         
   1   7   2         56.16         64.16         4.68 o                         
  -1   7  -2         56.16         51.07         4.86 o                         
   2  -7   2         55.89         67.58         6.05 o                         
   2  -7   2         55.89         61.56         6.97 o                         
  -2  -7  -2         55.89         57.24         7.01 o                         
   2  -7   2         30.04         30.70         4.47 o                         
  -2  -7  -2         30.04         35.37         5.49 o                         
   2  -7   2         30.04         27.59         4.03 o                         
  -2   7  -2         55.89         62.53         4.67 o                         
   2   7   2         55.89         58.55         4.39 o                         
  -2   7  -2         30.04         36.19         4.55 o                         
   2   7   2         30.04         30.18         3.70 o                         
  -3  -7  -2        328.62        325.21        13.48 o                         
   3  -7   2        328.62        332.32        13.38 o                         
   3  -7   2        328.62        332.44        13.62 o                         
   3  -7   2        611.34        640.09        24.34 o                         
   3  -7   2        611.34        636.37        24.82 o                         
  -3  -7  -2        611.34        633.60        24.38 o                         
   3   7   2        328.62        346.70        14.06 o                         
   3   7   2        611.34        650.31        24.33 o                         
   4  -7   2        399.09        405.20        15.59 o                         
   4  -7   2        399.09        378.66        15.71 o                         
  -4  -7  -2        742.43        714.43        29.40 o                         
   4  -7   2        742.43        751.86        27.90 o                         
   4  -7   2        742.43        749.45        27.96 o                         
   4   7   2        399.09        423.31        16.50 o                         
   4   7   2        742.43        766.24        28.05 o                         
   5  -7   2        204.84        224.82        11.17 o                         
   5  -7   2        204.84        218.03        11.74 o                         
   5  -7   2        110.11        108.98         6.37 o                         
   5  -7   2        110.11        117.15         6.54 o                         
   5   7   2        110.11        108.39         6.65 o                         
   5   7   2        204.84        198.56         9.83 o                         
   6  -7   2         19.34         23.50         3.69 o                         
   6  -7   2         19.34         24.84         4.43 o                         
   6  -7   2         35.98         25.65         6.51 o                         
   6  -7   2         35.98         42.95         5.20 o                         
   6   7   2         19.34         21.32         3.66 o                         
   6   7   2         35.98         44.69         5.36 o                         
   7  -7   2         20.93         20.22         4.35 o                         
   7  -7   2         11.25          6.19         2.08 o                         
   7   7   2         11.25          5.10         2.30 o                         
   7   7   2         20.93         15.90         3.38 o                         
   8  -7   2         12.64         17.65         3.16 o                         
   8  -7   2         23.51         28.75         4.01 o                         
  -8  -7  -2         23.51         27.44         3.64 o                         
   8   7   2         12.64         14.39         3.60 o                         
   8   7   2         23.51         23.71         3.45 o                         
   9  -7   2          9.12         10.68         2.55 o                         
  -9  -7  -2          9.12          9.27         2.31 o                         
   9  -7   2         16.97         21.05         3.40 o                         
  -9  -7  -2         16.97         18.67         2.93 o                         
   9   7   2         16.97         11.78         3.21 o                         
   9   7   2          9.12          5.04         2.46 o                         
 -10  -7  -2          1.73          0.73         1.54 o                         
  10  -7   2          1.73         -1.18         2.60 o                         
 -10  -7  -2          0.93          0.98         1.82 o                         
  10  -7   2          0.93          1.60         1.69 o                         
  10  -8  -2          7.75         16.20         2.64 o                         
 -10  -8   2          7.75          9.29         2.62 o                         
 -10  -8   2          4.16          2.61         1.45 o                         
  10  -8  -2          4.16          5.70         1.37 o                         
  -9  -8   2        131.62        136.69         6.25 o                         
   9  -8  -2        131.62        141.92         6.42 o                         
   9  -8  -2         70.75         70.54         4.03 o                         
  -9  -8   2         70.75         68.89         3.80 o                         
  -9   8   2        131.62        139.78         6.80 o                         
  -9   8   2         70.75         74.69         5.65 o                         
   8  -8  -2          9.75         13.27         3.16 o                         
  -8  -8   2          9.75         14.41         3.26 o                         
   8  -8  -2          5.24         11.24         2.52 o                         
  -8  -8   2          5.24         10.18         2.65 o                         
   8   8  -2          9.75         17.98         4.02 o                         
  -8   8   2          9.75         13.61         3.29 o                         
  -8   8   2          5.24          8.70         3.00 o                         
   8   8  -2          5.24          6.48         2.78 o                         
   7  -8  -2        120.41        123.13         6.14 o                         
   7  -8  -2        120.41        120.22         6.11 o                         
  -7  -8   2        120.41        127.02         6.14 o                         
   7  -8  -2        224.00        226.97        10.35 o                         
   7  -8  -2        224.00        238.22        10.92 o                         
  -7  -8   2        224.00        225.91        10.01 o                         
   7   8  -2        224.00        233.29        10.31 o                         
  -7   8   2        224.00        239.63        10.40 o                         
   7   8  -2        120.41        114.84         6.97 o                         
  -7   8   2        120.41        124.87         7.54 o                         
  -6  -8   2         75.48         67.95         5.83 o                         
   6  -8  -2         75.48         75.27         6.67 o                         
   6  -8  -2         75.48         77.67         5.79 o                         
  -6  -8   2         40.57         37.21         4.06 o                         
   6  -8  -2         40.57         39.16         3.99 o                         
   6  -8  -2         40.57         42.25         4.09 o                         
  -6   8   2         40.57         36.73         5.08 o                         
   6   8  -2         40.57         36.47         4.31 o                         
  -6   8   2         75.48         77.35         5.41 o                         
   6   8  -2         75.48         78.12         5.32 o                         
   5  -8  -2          1.85         -0.91         2.05 o                         
  -5  -8   2          1.85         -0.63         2.65 o                         
   5  -8  -2          3.44          7.31         2.83 o                         
  -5  -8   2          3.44         25.26         6.06 o                         
   5  -8  -2          3.44          2.41         2.96 o                         
  -5   8   2          3.44          2.50         1.81 o                         
   5   8  -2          1.85          3.39         2.08 o                         
  -5   8   2          1.85          3.91         2.63 o                         
  -4  -8   2          1.00         -3.55         3.55 o                         
   4  -8  -2          1.00          2.88         2.80 o                         
  -4  -8   2          0.54          0.96         2.66 o                         
   4  -8  -2          0.54          0.84         1.82 o                         
   4  -8  -2          0.54          1.70         2.17 o                         
  -4   8   2          1.00          4.04         1.96 o                         
   4   8  -2          1.00          3.64         2.20 o                         
  -4   8   2          0.54          2.77         2.41 o                         
   4   8  -2          0.54          2.46         2.22 o                         
   3  -8  -2        210.60        220.29         9.46 o                         
  -3  -8   2        210.60        215.96         9.30 o                         
   3  -8  -2        210.60        208.81         9.66 o                         
   3  -8  -2        391.78        396.47        16.40 o                         
   3  -8  -2        391.78        406.03        18.25 o                         
  -3  -8   2        391.78        423.81        17.05 o                         
   3   8  -2        210.60        200.33         9.87 o                         
  -3   8   2        210.60        207.43        10.37 o                         
  -3   8   2        391.78        392.16        16.23 o                         
   3   8  -2        391.78        402.28        16.30 o                         
   2  -8  -2        231.46        238.48        12.07 o                         
   2  -8  -2        231.46        252.07        11.35 o                         
  -2  -8   2        231.46        244.47        11.96 o                         
  -2  -8   2        124.42        135.85         6.99 o                         
   2  -8  -2        124.42        127.62         7.44 o                         
   2  -8  -2        124.42        132.69         8.03 o                         
  -2   8   2        124.42        132.66         8.37 o                         
   2   8  -2        124.42        118.96         7.20 o                         
   2   8  -2        231.46        232.63        10.63 o                         
  -2   8   2        231.46        238.12        10.77 o                         
   1  -8  -2          9.19          4.95         3.77 o                         
  -1  -8   2          9.19         10.78         3.55 o                         
   1  -8  -2          9.19          3.72         3.35 o                         
  -1  -8   2          9.19         11.89         3.80 o                         
  -1  -8   2          4.94          1.14         2.17 o                         
   1  -8  -2          4.94          5.86         3.09 o                         
   1   8  -2          9.19          6.72         2.62 o                         
  -1   8   2          9.19          4.86         1.99 o                         
   1   8  -2          4.94          4.73         3.28 o                         
  -1   8   2          4.94         -0.75         1.93 o                         
   0  -8   2          0.18          2.70         1.98 o                         
   0  -8   2          0.18         -2.26         2.77 o                         
   0  -8  -2          0.18          0.97         2.06 o                         
   0  -8  -2          0.33          3.10         3.17 o                         
   0  -8   2          0.33         -2.52         4.28 o                         
   0   8  -2          0.18         -3.06         3.06 o                         
   0   8   2          0.18          0.39         2.05 o                         
   0   8   2          0.33          1.60         1.81 o                         
   1  -8   2         73.39         84.87         5.72 o                         
  -1  -8  -2         73.39         75.83         5.30 o                         
   1  -8   2         73.39         79.83         5.18 o                         
   1  -8   2        136.53        141.22         8.12 o                         
   1  -8   2        136.53        147.12        10.74 o                         
  -1  -8  -2        136.53        142.57         8.95 o                         
  -1   8  -2         73.39         74.75         5.70 o                         
   1   8   2         73.39         68.47         5.40 o                         
  -1   8  -2        136.53        136.74         7.25 o                         
   1   8   2        136.53        134.83         7.27 o                         
  -2  -8  -2        531.40        523.76        20.44 o                         
   2  -8   2        531.41        518.54        19.96 o                         
   2  -8   2        531.41        547.25        21.08 o                         
   2  -8   2        285.65        267.37        11.55 o                         
  -2  -8  -2        285.65        290.62        11.43 o                         
   2  -8   2        285.65        279.18        11.51 o                         
   2   8   2        285.65        260.91        12.04 o                         
  -2   8  -2        285.65        266.36        12.52 o                         
   2   8   2        531.40        499.17        20.06 o                         
  -2   8  -2        531.41        480.68        19.85 o                         
   3  -8   2         25.69         36.22         4.21 o                         
   3  -8   2         25.69         28.27         3.65 o                         
  -3  -8  -2         25.69         26.49         4.85 o                         
   3  -8   2         47.79         39.81         5.98 o                         
  -3  -8  -2         47.79         47.06         6.61 o                         
   3  -8   2         47.79         49.09         5.93 o                         
   3   8   2         25.69         24.21         3.99 o                         
  -3   8  -2         25.69         17.73         4.20 o                         
   3   8   2         47.79         44.90         4.16 o                         
  -3   8  -2         47.79         50.90         4.26 o                         
   4  -8   2         21.11         20.53         4.73 o                         
   4  -8   2         21.11         17.61         5.38 o                         
  -4  -8  -2         21.11         27.88         7.38 o                         
   4  -8   2         11.35         11.05         3.19 o                         
   4  -8   2         11.35         13.01         3.52 o                         
  -4   8  -2         21.11         19.56         3.49 o                         
   4   8   2         21.11         20.50         3.37 o                         
  -4   8  -2         11.35          4.49         2.65 o                         
   4   8   2         11.35         10.44         3.44 o                         
   5  -8   2          6.18          4.40         1.94 o                         
   5  -8   2          6.18          7.15         2.11 o                         
  -5  -8  -2         11.50          8.96         3.18 o                         
   5  -8   2         11.50          5.08         3.40 o                         
   5  -8   2         11.50         17.36         4.72 o                         
  -5   8  -2         11.50         10.32         3.23 o                         
   5   8   2         11.50         10.59         3.31 o                         
   5   8   2          6.18          2.91         2.12 o                         
  -5   8  -2          6.18         17.71         4.44 o                         
  -6  -8  -2         49.10         50.21         5.07 o                         
   6  -8   2         49.10         52.52         6.10 o                         
   6  -8   2         49.10         62.70         5.04 o                         
   6  -8   2         26.39         31.20         3.50 o                         
   6  -8   2         26.39         34.50         3.80 o                         
  -6  -8  -2         26.39         27.50         3.43 o                         
  -6   8  -2         26.39         31.84         5.58 o                         
   6   8   2         26.39         25.21         3.85 o                         
   6   8   2         49.10         54.77         4.43 o                         
  -7  -8  -2         12.80         10.86         2.70 o                         
   7  -8   2         12.80         14.77         2.59 o                         
  -7  -8  -2         23.82         29.26         3.91 o                         
   7  -8   2         23.82         28.85         3.58 o                         
   7   8   2         23.82         26.56         3.68 o                         
  -7   8  -2         12.80         17.94         4.20 o                         
   7   8   2         12.80         12.25         3.61 o                         
  -8  -8  -2         17.72         11.70         3.00 o                         
   8  -8   2         17.72         16.09         3.12 o                         
   8  -8   2          9.53          8.89         2.48 o                         
  -8  -8  -2          9.53          5.03         1.51 o                         
   8   8   2         17.72         18.56         3.20 o                         
  -8   8  -2         17.72         16.36         3.17 o                         
   8   8   2          9.53         10.90         3.59 o                         
   9  -8   2         54.15         48.18         2.95 o                         
  -9  -8  -2         54.15         45.60         2.97 o                         
   9  -8   2        100.74         92.15         4.57 o                         
  -9  -8  -2        100.74         80.47         4.24 o                         
   8  -9  -2         36.71         39.21         3.47 o                         
   8  -9  -2         19.74         15.21         2.79 o                         
   7  -9  -2         79.90         77.27         4.57 o                         
   7  -9  -2         79.90         77.07         4.14 o                         
   7  -9  -2        148.64        154.33         7.22 o                         
  -7   9   2        148.64        162.24         7.39 o                         
   7   9  -2        148.64        156.35         7.84 o                         
   7   9  -2         79.90         68.62         5.78 o                         
  -7   9   2         79.90         75.95         5.55 o                         
   6  -9  -2          0.21         -1.12         1.55 o                         
   6  -9  -2          0.21         -1.06         1.47 o                         
   6  -9  -2          0.39         -0.33         1.84 o                         
   6  -9  -2          0.39         -0.44         2.46 o                         
  -6   9   2          0.21         -1.09         2.53 o                         
   6   9  -2          0.21          1.62         2.48 o                         
   6   9  -2          0.39          2.57         2.27 o                         
  -6   9   2          0.39         -1.54         1.93 o                         
   5  -9  -2          0.45          0.19         2.14 o                         
   5  -9  -2          0.45          5.46         2.57 o                         
   5  -9  -2          0.24          0.75         1.83 o                         
   5  -9  -2          0.24          0.35         1.55 o                         
   5   9  -2          0.24          0.86         2.24 o                         
  -5   9   2          0.24          4.43         2.63 o                         
   5   9  -2          0.45         -0.26         2.17 o                         
  -5   9   2          0.45          1.96         1.85 o                         
   4  -9  -2        117.39        108.01         5.85 o                         
  -4  -9   2        117.39        122.13         8.31 o                         
   4  -9  -2        117.39        101.30         5.51 o                         
  -4  -9   2        218.38        217.33        10.52 o                         
   4  -9  -2        218.38        220.82        10.43 o                         
   4  -9  -2        218.38        206.55         9.80 o                         
   4   9  -2        117.39        105.15         6.39 o                         
  -4   9   2        117.39        101.29         6.56 o                         
  -4   9   2        218.38        209.39         9.71 o                         
   4   9  -2        218.38        215.21         9.64 o                         
   3  -9  -2        168.36        168.30         8.75 o                         
   3  -9  -2        168.36        192.63         9.64 o                         
  -3  -9   2        168.36        170.52         9.15 o                         
   3  -9  -2         90.50         90.98         5.69 o                         
  -3  -9   2         90.50         99.55         5.43 o                         
   3  -9  -2         90.50         94.65         5.38 o                         
  -3   9   2         90.50         92.03         6.16 o                         
   3   9  -2         90.50         81.98         5.70 o                         
   3   9  -2        168.36        175.38         8.42 o                         
  -3   9   2        168.36        168.69         8.37 o                         
   2  -9  -2         91.07         82.48         7.99 o                         
  -2  -9   2         91.07         83.75         6.63 o                         
  -2  -9   2         48.96         52.27         3.95 o                         
   2  -9  -2         48.96         42.39         3.81 o                         
   2  -9  -2         48.96         40.38         5.20 o                         
   2   9  -2         91.07         77.50         5.42 o                         
  -2   9   2         91.07         82.75         5.25 o                         
   2   9  -2         48.96         40.91         4.33 o                         
  -2   9   2         48.96         44.24         4.65 o                         
  -1  -9   2          1.34          2.59         2.68 o                         
   1  -9  -2          1.34         -0.99         2.85 o                         
  -1  -9   2          0.72          0.82         1.66 o                         
   1  -9  -2          0.72          2.18         1.84 o                         
   1   9  -2          1.34          0.15         1.82 o                         
  -1   9   2          1.34          0.24         1.86 o                         
  -1   9   2          0.72         -2.25         2.25 o                         
   1   9  -2          0.72         -0.95         2.11 o                         
   0  -9  -2         17.63         14.07         3.26 o                         
   0  -9   2         17.63         26.78         5.47 o                         
   0  -9   2         17.63         22.54         5.58 o                         
   0  -9   2          9.47         15.90         3.03 o                         
   0  -9  -2          9.47         15.30         3.15 o                         
   0   9   2         17.63         26.42         3.63 o                         
   0   9  -2         17.63         22.32         3.93 o                         
   0   9  -2          9.47         15.55         3.80 o                         
   0   9   2          9.47          8.15         2.38 o                         
   1  -9   2         18.03          9.25         3.18 o                         
   1  -9   2         18.03          5.67         2.95 o                         
  -1  -9  -2         18.03          8.70         3.01 o                         
   1  -9   2          9.69         12.29         2.93 o                         
   1  -9   2          9.69         12.94         3.37 o                         
  -1  -9  -2          9.69          3.70         1.78 o                         
  -1   9  -2         18.03          9.12         3.06 o                         
   1   9   2         18.03         13.87         3.13 o                         
  -1   9  -2          9.69          6.85         2.42 o                         
   1   9   2          9.69          3.33         2.17 o                         
   2  -9   2         88.11         77.44         6.75 o                         
   2  -9   2         88.11        104.28         8.01 o                         
  -2  -9  -2         47.36         53.20         6.50 o                         
   2  -9   2         47.36         43.63         5.40 o                         
   2  -9   2         47.36         46.38         3.84 o                         
   2   9   2         88.11         87.29         5.51 o                         
  -2   9  -2         88.11         86.24         5.42 o                         
   2   9   2         47.36         46.16         4.50 o                         
  -2   9  -2         47.36         45.72         4.75 o                         
   3  -9   2          4.52          3.90         1.61 o                         
  -3  -9  -2          4.52          4.12         2.49 o                         
   3  -9   2          4.52          6.26         1.93 o                         
  -3  -9  -2          8.40          6.43         3.32 o                         
   3  -9   2          8.40          7.88         2.74 o                         
   3  -9   2          8.40         17.55         4.19 o                         
   3   9   2          4.52          3.39         2.00 o                         
  -3   9  -2          4.52          3.48         2.57 o                         
   3   9   2          8.40         11.30         2.94 o                         
  -3   9  -2          8.40          7.13         2.21 o                         
   4  -9   2        154.46        150.93         6.94 o                         
   4  -9   2        154.46        146.87         6.86 o                         
   4  -9   2        287.34        282.38        12.53 o                         
   4  -9   2        287.34        291.22        12.36 o                         
  -4   9  -2        154.46        160.08         8.65 o                         
   4   9   2        154.46        149.06         7.70 o                         
   4   9   2        287.34        299.42        12.35 o                         
  -4   9  -2        287.34        296.96        12.24 o                         
   5  -9   2         15.32         17.22         2.77 o                         
   5  -9   2         15.32         13.63         2.67 o                         
   5  -9   2         28.49         30.95         3.79 o                         
   5  -9   2         28.49         33.77         4.50 o                         
   5   9   2         15.32         14.76         3.76 o                         
  -5   9  -2         15.32         21.20         4.26 o                         
   5   9   2         28.49         29.17         4.07 o                         
  -5   9  -2         28.49         36.95         5.47 o                         
   6  -9   2          0.85         -0.26         1.77 o                         
   6  -9   2          0.85          1.76         1.36 o                         
   6  -9   2          1.58          1.13         3.18 o                         
   6  -9   2          1.58         -1.84         2.06 o                         
  -6   9  -2          0.85          2.32         2.42 o                         
   6   9   2          0.85         -0.22         2.29 o                         
   6   9   2          1.58          3.40         1.93 o                         
  -6   9  -2          1.58          2.51         1.94 o                         
   7  -9   2        110.51        112.98         5.45 o                         
   7  -9   2         59.41         53.96         3.13 o                         
  -7   9  -2        110.51        106.97         5.60 o                         
   7   9   2        110.51        102.89         5.66 o                         
   7   9   2         59.41         59.73         4.70 o                         
  -7   9  -2         59.41         48.81         4.58 o                         
   8  -9   2        154.56        153.27         5.94 o                         
   8  -9   2        287.53        305.13        11.16 o                         
   6 -10  -2          5.40          5.53         1.86 o                         
   6 -10  -2          5.40          9.57         4.99 o                         
   6 -10  -2          2.90          1.81         1.59 o                         
   6 -10  -2          2.90          2.36         1.43 o                         
   5 -10  -2         15.22         10.00         3.05 o                         
   5 -10  -2         15.22         12.92         3.76 o                         
   5 -10  -2          8.18          8.45         2.08 o                         
   5 -10  -2          8.18          4.05         1.69 o                         
  -5  10   2          8.18          1.42         2.56 o                         
   5  10  -2          8.18         -2.85         4.45 o                         
  -5  10   2         15.22         15.71         3.19 o                         
   4 -10  -2         10.42          5.93         2.09 o                         
   4 -10  -2         10.42          5.51         2.43 o                         
   4 -10  -2          5.60         12.54         3.94 o                         
   4  10  -2         10.42          9.27         2.54 o                         
  -4  10   2         10.42          7.19         2.09 o                         
   4  10  -2          5.60         12.90         3.91 o                         
  -4  10   2          5.60         11.80         3.65 o                         
   3 -10  -2         13.46         14.06         2.37 o                         
  -3 -10   2         13.46         11.84         3.16 o                         
  -3 -10   2         25.04         27.12         4.57 o                         
   3 -10  -2         25.04         16.73         4.39 o                         
   3 -10  -2         25.04         30.88         3.87 o                         
  -3  10   2         13.46         13.63         3.55 o                         
   3  10  -2         13.46         12.73         3.68 o                         
  -3  10   2         25.04         27.76         3.41 o                         
   3  10  -2         25.04         22.95         3.73 o                         
   2 -10  -2         46.94         47.27         4.78 o                         
  -2 -10   2         46.94         43.93         4.74 o                         
  -2 -10   2         25.23         23.55         2.87 o                         
   2 -10  -2         25.23         23.58         2.59 o                         
   2  10  -2         46.94         48.15         4.18 o                         
  -2  10   2         46.94         41.23         3.71 o                         
  -2  10   2         25.23         19.58         3.56 o                         
   2  10  -2         25.23         21.50         3.76 o                         
   1 -10  -2          7.06         14.27         2.58 o                         
   1 -10  -2         13.14          7.73         2.40 o                         
  -1 -10   2         13.14         10.99         2.59 o                         
  -1  10   2          7.06         10.23         3.46 o                         
  -1  10   2         13.14          9.36         3.10 o                         
   1  10  -2         13.14         12.74         3.25 o                         
   0 -10   2          0.34         -1.28         1.29 o                         
   0 -10  -2          0.34         -0.95         1.37 o                         
   0 -10  -2          0.62         -0.26         2.17 o                         
   0 -10   2          0.62          3.24         2.23 o                         
   0  10  -2          0.34          0.65         2.24 o                         
   0  10   2          0.34         -0.95         2.32 o                         
   0  10  -2          0.62          3.71         2.00 o                         
   1 -10   2          2.90          6.57         2.28 o                         
  -1 -10  -2          2.90          2.81         2.21 o                         
   1 -10   2          2.90          2.30         2.91 o                         
   1 -10   2          1.56          2.20         1.29 o                         
  -1 -10  -2          1.56          2.39         1.52 o                         
   1  10   2          1.56          0.06         2.04 o                         
  -1  10  -2          1.56         -1.42         2.15 o                         
   1  10   2          2.90          2.86         1.82 o                         
  -1  10  -2          2.90          4.50         1.99 o                         
   2 -10   2         64.87         69.20         5.06 o                         
  -2 -10  -2         64.87         59.54         5.16 o                         
   2 -10   2         64.87         65.33         4.89 o                         
  -2 -10  -2         34.87         38.44         3.39 o                         
   2 -10   2         34.87         28.79         3.55 o                         
   2 -10   2         34.87         32.18         2.84 o                         
   2  10   2         34.87         33.91         3.90 o                         
  -2  10  -2         34.87         31.33         3.98 o                         
   2  10   2         64.87         59.68         4.38 o                         
  -2  10  -2         64.87         68.23         4.53 o                         
   3 -10   2         18.37         19.49         3.56 o                         
   3 -10   2         18.37         15.84         4.17 o                         
  -3 -10  -2         18.37         16.63         3.91 o                         
   3 -10   2          9.88         10.04         2.64 o                         
   3 -10   2          9.88         12.75         2.83 o                         
   3  10   2         18.37         24.17         3.21 o                         
  -3  10  -2         18.37         19.78         3.24 o                         
  -3  10  -2          9.88          4.13         2.42 o                         
   4 -10   2         41.33         37.84         3.93 o                         
   4 -10   2         41.33         45.69         3.76 o                         
   4 -10   2         22.22         15.86         2.24 o                         
   4 -10   2         22.22         24.34         2.58 o                         
  -4  10  -2         22.22         24.34         3.88 o                         
   4  10   2         22.22         19.39         3.66 o                         
   4  10   2         41.33         40.12         3.61 o                         
  -4  10  -2         41.33         38.31         3.66 o                         
   5 -10   2         30.49         37.20         4.11 o                         
   5 -10   2         30.49         34.41         3.26 o                         
   5 -10   2         16.39         16.89         2.33 o                         
   5 -10   2         16.39         17.52         2.16 o                         
   6 -10   2        114.40        112.24         4.61 o                         
   6 -10   2        212.82        218.34         8.42 o                         
   3 -11  -2         18.37         20.78         2.00 o                         
   3 -11  -2         34.17         42.38         3.42 o                         
  -2 -11   2         83.58         70.62         4.83 o                         
   2 -11  -2         83.58         72.70         4.32 o                         
   2 -11  -2         44.93         35.26         2.37 o                         
  -1 -11   2         44.07         48.74         2.95 o                         
   1 -11  -2         44.07         47.04         2.79 o                         
   1 -11  -2         81.99         92.37         5.04 o                         
  -1 -11   2         81.99         94.57         5.17 o                         
   0 -11  -2          0.12         -1.70         1.94 o                         
   0 -11   2          0.12          0.87         1.87 o                         
   0 -11  -2          0.06          1.54         1.32 o                         
   0 -11   2          0.06          0.38         1.14 o                         
   1 -11   2         11.05          5.40         1.73 o                         
  -1 -11  -2         11.05          8.64         2.60 o                         
   1 -11   2         20.55         11.77         3.02 o                         
  -1 -11  -2         20.55         14.45         3.48 o                         
   2 -11   2         11.44          8.65         1.69 o                         
   2 -11   2         21.28         17.58         2.94 o                         
 -14  -1   3         36.78         43.48         4.49 o                         
 -14  -1   3         68.42         74.56         5.00 o                         
 -14   1   3         68.42         78.89         5.00 o                         
 -14   1   3         36.78         43.98         4.65 o                         
  13  -1  -3         62.03         56.21         7.39 o                         
  13  -1  -3        115.40        113.26         8.23 o                         
  13   1  -3         62.03         44.71         7.95 o                         
 -13   1   3         62.03         66.97         5.54 o                         
 -13   1   3        115.40        136.65         7.75 o                         
  13   1  -3        115.40        123.63         7.64 o                         
  12  -1  -3        659.70        648.30        24.66 o                         
 -12  -1   3        659.70        640.10        23.19 o                         
  12  -1  -3        354.62        331.75        14.96 o                         
  12   1  -3        659.70        659.68        24.68 o                         
  12   1  -3        354.62        324.32        14.86 o                         
  11  -1  -3        619.91        640.53        24.74 o                         
 -11  -1   3        619.91        659.93        23.31 o                         
 -11  -1   3        333.23        324.38        13.43 o                         
  11  -1  -3        333.23        344.29        15.28 o                         
  11   1  -3        619.91        627.71        24.63 o                         
  11   1  -3        333.23        332.49        15.17 o                         
  10  -1  -3         23.57         17.20         4.22 o                         
 -10  -1   3         23.57         22.67         4.89 o                         
  10  -1  -3         12.67         22.40         5.18 o                         
  10   1  -3         12.67         18.45         5.08 o                         
  -9  -1   3         24.65         23.69         4.93 o                         
   9  -1  -3         24.65         21.54         4.13 o                         
   9  -1  -3         13.25         25.28         4.68 o                         
  -9  -1   3         13.25         21.76         5.00 o                         
   9   1  -3         24.65         30.96         4.27 o                         
   9   1  -3         13.25         22.53         4.66 o                         
   8  -1  -3       1165.21       1251.53        42.82 o                         
   8  -1  -3       1165.21       1123.59        41.10 o                         
   8  -1  -3       2167.67       2200.80        74.37 o                         
   8   1  -3       2167.67       2129.57        74.12 o                         
   8   1  -3       2167.67       2028.87        84.40 o                         
   8   1  -3       1165.21       1227.92        42.40 o                         
   8   1  -3       1165.21       1092.21        48.45 o                         
   7  -1  -3        236.90        254.68        10.91 o                         
   7  -1  -3        440.70        433.96        16.62 o                         
   7  -1  -3        440.70        459.31        26.09 o                         
   7   1  -3        236.90        245.24        14.63 o                         
   7   1  -3        236.90        221.78        14.18 o                         
   7   1  -3        236.90        253.56        10.53 o                         
   7   1  -3        440.70        441.82        21.44 o                         
   7   1  -3        440.70        378.73        20.23 o                         
   7   1  -3        440.70        425.62        16.47 o                         
   6  -1  -3       2127.65       1892.99        67.90 o                         
   6  -1  -3       2127.65       2014.11        79.33 o                         
   6  -1  -3       1143.70       1137.54        40.18 o                         
   6  -1  -3       1143.70       1112.35        46.79 o                         
   6   1  -3       1143.70       1117.29        39.82 o                         
   6   1  -3       1143.70       1134.18        46.84 o                         
   6   1  -3       2127.64       2047.96        79.31 o                         
   6   1  -3       2127.64       1860.50        67.78 o                         
  -5  -1   3         20.87         13.24         4.64 o                         
   5  -1  -3         20.87         12.55         2.48 o                         
  -5  -1   3         11.22         12.64         2.76 o                         
   5  -1  -3         11.22          7.12         1.99 o                         
   5   1  -3         11.22         16.05         2.97 o                         
  -5   1   3         11.22         10.46         2.32 o                         
  -5   1   3         20.87         15.08         4.11 o                         
   5   1  -3         20.87         21.97         3.43 o                         
  -4  -1   3        981.42       1088.10        44.49 o                         
  -4  -1   3       1825.76       1781.34        71.23 o                         
   4   1  -3       1825.76       1768.65        71.34 o                         
  -4   1   3       2807.19       2279.65        90.93 o                         
   4   1  -3        981.42       1109.54        45.66 o                         
  -3  -1   3        979.87       1015.13        42.18 o                         
  -3  -1   3       1822.86       1806.19        70.70 o                         
   3  -1  -3       2802.73       2644.59       104.81 o                         
   3   1  -3       1822.86       1721.24        70.46 o                         
  -3   1   3       1822.86       1790.89        70.66 o                         
  -3   1   3        979.87       1169.58        42.28 o                         
   3   1  -3        979.87        963.69        42.14 o                         
  -2  -1   3        831.29        881.39        34.32 o                         
   2  -1  -3        831.28        838.44        34.07 o                         
   2  -1  -3        446.85        472.16        20.51 o                         
  -2  -1   3        446.85        549.96        20.90 o                         
  -2   1   3        831.28        830.92        34.16 o                         
  -2   1   3        446.85        497.99        20.57 o                         
   2   1  -3       1278.14       1345.97        53.79 o                         
  -1  -1   3       4726.85       4673.91       184.27 o                         
   1  -1  -3       1652.56       1523.30        65.01 o                         
   1  -1  -3       3074.28       2649.18       109.86 o                         
   1   1  -3       3074.29       2883.81       110.27 o                         
  -1   1   3       3074.28       2880.51       110.23 o                         
  -1   1   3       1652.56       1659.71        65.04 o                         
   1   1  -3       1652.56       1785.61        65.55 o                         
   0  -1   3        418.69        467.89        19.04 o                         
   0  -1   3        225.07        280.81        11.80 o                         
   0   1  -3        418.69        466.71        19.05 o                         
   0   1  -3        225.07        279.07        11.86 o                         
  -1   1  -3        111.59         94.31         4.69 o                         
  -1   1  -3        111.59        101.64         4.75 o                         
  -1   1  -3         59.98         56.38         3.25 o                         
  -2  -1  -3       2801.29       2819.25       108.33 o                         
  -2  -1  -3       1505.81       1589.70        64.38 o                         
  -2   1  -3       1505.82       1687.24        65.34 o                         
  -2   1  -3       2801.29       2855.20       109.01 o                         
   2   1   3       2801.29       2619.04       108.24 o                         
  -3  -1  -3       1818.86       1867.78        73.65 o                         
  -3  -1  -3       3383.65       3113.42       123.78 o                         
   3   1   3       3383.65       3070.04       123.74 o                         
  -3   1  -3       3383.65       3264.96       124.44 o                         
  -3   1  -3       1818.85       1884.71        74.50 o                         
   3   1   3       1818.86       1843.75        73.92 o                         
   4  -1   3         23.10         30.74         3.30 o                         
  -4  -1  -3         23.10         31.50         3.12 o                         
  -4  -1  -3         42.98         49.26         4.89 o                         
   4  -1   3         42.98         61.49         3.84 o                         
  -4   1  -3         23.10         33.52         4.19 o                         
   4   1   3         23.10         30.91         2.96 o                         
   4   1   3         23.10         30.18         3.46 o                         
   4   1   3         42.98         51.17         3.68 o                         
  -4   1  -3         42.98         50.42         4.68 o                         
   4   1   3         42.98         53.01         3.98 o                         
  -5  -1  -3        868.06        850.08        36.45 o                         
   5  -1   3        868.06        889.17        31.92 o                         
   5  -1   3       1614.87       1596.90        54.01 o                         
  -5  -1  -3       1614.87       1477.20        62.15 o                         
  -5   1  -3        868.06        890.44        38.02 o                         
   5   1   3        868.06        895.93        31.65 o                         
   5   1   3        868.06        884.74        37.11 o                         
  -5   1  -3       1614.87       1500.97        62.93 o                         
   5   1   3       1614.87       1547.50        62.15 o                         
   5   1   3       1614.87       1572.55        53.94 o                         
   6  -1   3         44.76         41.00         4.01 o                         
   6  -1   3         83.27         80.92         4.82 o                         
   6   1   3         44.76         48.12         7.31 o                         
   6   1   3         44.76         41.27         3.79 o                         
   6   1   3         44.76         33.74         8.96 o                         
   6   1   3         83.27         81.95         4.75 o                         
   6   1   3         83.27         63.08         8.19 o                         
   6   1   3         83.27         55.02         8.31 o                         
   7  -1   3        527.00        475.85        18.73 o                         
   7  -1   3        527.00        461.17        22.45 o                         
   7  -1   3        283.28        264.18        12.00 o                         
   7  -1   3        283.28        278.72        14.41 o                         
   7   1   3        283.28        267.65        12.03 o                         
   7   1   3        283.28        272.56        11.89 o                         
   7   1   3        283.28        270.25        14.30 o                         
   7   1   3        527.00        493.66        18.75 o                         
   7   1   3        527.00        489.00        18.44 o                         
   7   1   3        527.00        482.88        22.23 o                         
   8  -1   3        130.65        128.31         9.58 o                         
   8  -1   3        130.65        132.71         7.66 o                         
   8  -1   3        243.06        211.84        14.40 o                         
   8  -1   3        243.06        245.19        10.88 o                         
   8   1   3        243.06        241.72        10.73 o                         
   8   1   3        243.06        248.11        10.91 o                         
   8   1   3        243.06        221.16        13.74 o                         
   8   1   3        130.65        111.53        11.10 o                         
   8   1   3        130.65        133.18         7.44 o                         
   8   1   3        130.65        128.80         8.00 o                         
   9  -1   3          4.55          8.02         3.95 o                         
   9  -1   3          4.55         10.90         3.33 o                         
   9  -1   3          2.45          0.57         3.60 o                         
   9  -1   3          2.45          1.24         2.33 o                         
   9   1   3          4.55          2.36         2.39 o                         
   9   1   3          4.55          8.46         3.61 o                         
   9   1   3          2.44         -0.62         2.35 o                         
   9   1   3          2.44          3.08         3.10 o                         
  10  -1   3        770.33        712.49        29.33 o                         
  10  -1   3        770.33        794.95        32.52 o                         
  10  -1   3       1433.06       1573.42        60.69 o                         
  10  -1   3       1433.06       1408.98        53.30 o                         
  10   1   3       1433.06       1409.19        53.19 o                         
  10   1   3       1433.06       1551.42        60.64 o                         
  10   1   3        770.33        815.33        33.03 o                         
  10   1   3        770.33        710.42        29.33 o                         
  11  -1   3        285.04        271.45        12.11 o                         
  11  -1   3        285.04        275.12        14.10 o                         
 -11  -1  -3        285.04        272.54        11.45 o                         
  11  -1   3        153.22        133.32         8.23 o                         
  11   1   3        153.22        135.22         8.17 o                         
  11   1   3        153.22        147.06         9.27 o                         
  11   1   3        285.04        286.62        14.42 o                         
  11   1   3        285.04        274.53        12.10 o                         
  12  -1   3          0.09         -1.48         2.62 o                         
  12  -1   3          0.18         -0.42         1.92 o                         
  12   1   3          0.09          3.08         2.84 o                         
  12   1   3          0.18          2.38         2.01 o                         
 -13   1  -3        136.26        137.29         7.52 o                         
 -14  -2   3          0.10          5.12         2.12 o                         
 -14  -2   3          0.19          1.39         1.84 o                         
 -14   2   3          0.19          0.69         3.06 o                         
  13  -2  -3          0.44          3.90         4.75 o                         
 -13  -2   3          0.82          1.13         3.43 o                         
  13  -2  -3          0.82          5.29         3.50 o                         
 -13   2   3          0.44          0.28         2.60 o                         
 -13   2   3          0.82         -0.30         2.31 o                         
  12  -2  -3         21.96         20.33         4.45 o                         
 -12  -2   3         21.96         26.18         3.86 o                         
 -12  -2   3         11.80          7.92         2.54 o                         
  12  -2  -3         11.80         10.06         3.74 o                         
  12   2  -3         21.96         13.31         3.22 o                         
 -12   2   3         21.96         15.98         4.86 o                         
 -12   2   3         11.80         10.06         3.25 o                         
  12   2  -3         11.80         11.28         3.77 o                         
  11  -2  -3          7.86          3.10         3.19 o                         
 -11  -2   3          7.86          5.55         2.57 o                         
 -11  -2   3         14.63         10.82         2.75 o                         
  11  -2  -3         14.63         11.25         2.87 o                         
  11   2  -3         14.63         22.72         4.34 o                         
  11   2  -3          7.86          0.86         3.36 o                         
  10  -2  -3          4.81          7.92         4.46 o                         
  10  -2  -3          4.81          5.67         2.94 o                         
 -10  -2   3          4.81          7.67         2.46 o                         
  10  -2  -3          8.95          6.75         2.70 o                         
 -10  -2   3          8.95         16.08         3.97 o                         
  10   2  -3          4.81         12.48         4.45 o                         
  10   2  -3          4.81          8.50         3.28 o                         
  10   2  -3          8.95          2.83         2.71 o                         
   9  -2  -3          2.24          3.29         3.99 o                         
   9  -2  -3          2.24          5.96         2.80 o                         
  -9  -2   3          2.24          5.66         2.58 o                         
   9  -2  -3          4.17         10.26         3.86 o                         
   9  -2  -3          4.17          0.40         2.31 o                         
  -9  -2   3          4.17          3.35         2.50 o                         
   9   2  -3          2.24          1.83         4.30 o                         
   9   2  -3          2.24          8.03         2.89 o                         
   9   2  -3          4.17          8.80         4.30 o                         
   9   2  -3          4.17          5.69         2.45 o                         
   8  -2  -3        397.62        381.93        15.51 o                         
   8  -2  -3        397.62        379.64        15.34 o                         
   8  -2  -3        213.74        206.66        10.19 o                         
   8  -2  -3        213.74        212.59        10.64 o                         
   8   2  -3        397.62        387.57        15.26 o                         
   8   2  -3        397.62        361.50        18.49 o                         
   8   2  -3        213.74        219.73         9.76 o                         
   8   2  -3        213.74        180.80        12.66 o                         
   7  -2  -3        176.14        202.35        10.43 o                         
   7  -2  -3        176.14        177.44         8.48 o                         
   7  -2  -3         94.68         97.63         7.46 o                         
   7  -2  -3         94.68        102.18         6.41 o                         
   7   2  -3        176.14        164.06         9.52 o                         
   7   2  -3        176.14        169.10        11.81 o                         
   7   2  -3         94.68         97.55        10.12 o                         
   6  -2  -3        596.11        633.91        23.54 o                         
   6  -2  -3        596.11        644.98        28.41 o                         
   6  -2  -3        320.43        355.70        17.43 o                         
   6  -2  -3        320.43        370.34        14.57 o                         
   6   2  -3        320.43        338.81        17.40 o                         
   6   2  -3        320.43        370.82        14.02 o                         
   6   2  -3        596.11        628.50        28.10 o                         
   6   2  -3        596.11        643.26        23.46 o                         
  -5  -2   3        636.86        639.21        30.42 o                         
   5  -2  -3        636.86        723.09        25.78 o                         
   5  -2  -3        636.86        771.33        30.63 o                         
   5  -2  -3        342.34        420.91        16.23 o                         
   5  -2  -3        342.34        412.09        18.81 o                         
  -5  -2   3        342.34        398.02        18.71 o                         
   5   2  -3        636.86        737.55        30.30 o                         
   5   2  -3        636.86        717.40        25.66 o                         
  -5   2   3        636.86        686.35        30.70 o                         
   5   2  -3        342.34        431.41        18.81 o                         
   5   2  -3        342.34        421.54        15.61 o                         
  -5   2   3        342.34        419.52        19.11 o                         
   4  -2  -3        260.26        283.42        12.69 o                         
  -4  -2   3        260.27        259.63        12.82 o                         
   4  -2  -3        139.90        168.66         8.45 o                         
  -4  -2   3        139.90        164.62         8.53 o                         
  -4   2   3        139.90        170.94         8.61 o                         
   4   2  -3        139.90        161.50         8.28 o                         
   4   2  -3        260.27        272.32        12.55 o                         
  -4   2   3        260.26        272.56        12.90 o                         
  -3  -2   3       1473.45       1521.83        60.73 o                         
   3  -2  -3       1473.45       1474.94        60.57 o                         
   3  -2  -3       2741.08       2460.96       101.31 o                         
  -3  -2   3       2741.08       2599.42       101.61 o                         
  -3   2   3       1473.45       1525.44        60.60 o                         
   3   2  -3       1473.45       1542.15        60.73 o                         
   3   2  -3       2741.08       2525.88       101.61 o                         
  -3   2   3       2741.08       2653.71       101.58 o                         
   2  -2  -3        361.37        357.83        15.55 o                         
  -2  -2   3        361.36        359.72        15.82 o                         
   2  -2  -3        672.25        612.36        25.63 o                         
  -2  -2   3        672.25        611.29        26.03 o                         
   2   2  -3        361.36        377.14        15.81 o                         
  -2   2   3        361.37        386.77        15.53 o                         
  -2   2   3        672.25        662.23        25.88 o                         
   2   2  -3        672.25        638.01        26.02 o                         
  -1  -2   3        504.82        505.87        20.56 o                         
   1  -2  -3        504.82        496.99        19.85 o                         
  -1  -2   3        271.37        277.91        12.39 o                         
   1  -2  -3        271.36        285.92        11.79 o                         
  -1   2   3        504.82        503.71        20.00 o                         
   1   2  -3        504.82        462.37        20.43 o                         
  -1   2   3        271.36        295.60        11.76 o                         
   1   2  -3        271.37        279.67        12.44 o                         
   0   2  -3        538.14        546.51        22.79 o                         
   0   2  -3       1001.11        975.02        39.47 o                         
  -1   2  -3        164.01        133.93         6.52 o                         
  -1   2  -3         88.16         77.83         4.63 o                         
  -2   2  -3          1.51         -0.48         1.48 o                         
  -2   2  -3          2.80         -1.09         1.09 o                         
   3  -2   3       3003.28       3073.75       107.52 o                         
  -3  -2  -3       3003.27       3263.69       122.99 o                         
  -3  -2  -3       1614.39       1905.07        71.08 o                         
   3  -2   3       1614.39       1703.44        62.75 o                         
  -3   2  -3       1614.39       1857.26        72.80 o                         
   3   2   3       1614.39       1803.67        62.34 o                         
   3   2   3       1614.39       1750.59        71.19 o                         
   3   2   3       3003.27       3052.34       122.89 o                         
   3   2   3       3003.27       3094.90       107.43 o                         
  -3   2  -3       3003.28       3182.01       124.27 o                         
   4  -2   3         22.48         20.23         2.76 o                         
  -4  -2  -3         22.48         19.67         3.29 o                         
   4  -2   3         12.08         12.62         2.98 o                         
  -4  -2  -3         12.08         12.11         2.61 o                         
   4   2   3         12.08          9.06         2.28 o                         
   4   2   3         12.08          9.37         2.11 o                         
  -4   2  -3         12.08         14.31         3.36 o                         
   4   2   3         22.48         15.38         2.61 o                         
  -4   2  -3         22.48         20.43         4.50 o                         
   4   2   3         22.48         12.86         2.81 o                         
  -5  -2  -3        816.42        813.27        34.60 o                         
   5  -2   3        816.42        856.35        30.87 o                         
   5  -2   3       1518.80       1553.40        53.67 o                         
  -5  -2  -3       1518.80       1483.59        61.58 o                         
   5   2   3        816.42        815.71        35.14 o                         
   5   2   3        816.42        878.24        30.38 o                         
   5   2   3       1518.80       1554.52        53.53 o                         
   5   2   3       1518.80       1507.37        61.28 o                         
   6  -2   3         48.63         43.12         3.89 o                         
   6  -2   3         26.14         29.76         3.68 o                         
   6   2   3         26.14         32.17         6.98 o                         
   6   2   3         26.14         23.15         3.13 o                         
   6   2   3         26.14         30.34         5.14 o                         
   6   2   3         48.63         50.73         7.46 o                         
   6   2   3         48.63         48.97         3.90 o                         
   7  -2   3         16.47         11.97         5.04 o                         
   7  -2   3         16.47         18.39         3.69 o                         
   7  -2   3         30.63         31.30         3.59 o                         
   7  -2   3         30.63         26.58         5.82 o                         
   7   2   3         30.63         40.52         6.85 o                         
   7   2   3         30.63         26.82         4.83 o                         
   7   2   3         30.63         32.22         3.66 o                         
   7   2   3         16.47         14.05         3.24 o                         
   7   2   3         16.47         29.48         6.43 o                         
   7   2   3         16.47         16.33         3.37 o                         
   8  -2   3        159.17        139.67         8.41 o                         
   8  -2   3        296.10        293.70        12.72 o                         
   8  -2   3        296.10        268.43        17.32 o                         
   8   2   3        296.10        292.84        15.54 o                         
   8   2   3        296.10        294.57        12.52 o                         
   8   2   3        296.10        280.02        12.10 o                         
   8   2   3        159.16        149.90         8.38 o                         
   8   2   3        159.16        161.87         8.32 o                         
   9  -2   3        355.07        381.84        19.16 o                         
   9  -2   3        355.07        359.90        15.79 o                         
   9  -2   3        190.87        196.13        10.61 o                         
   9  -2   3        190.87        212.27        12.65 o                         
   9   2   3        190.87        217.77        12.10 o                         
   9   2   3        190.87        184.92        10.31 o                         
   9   2   3        355.07        368.26        15.66 o                         
   9   2   3        355.07        390.18        18.57 o                         
  10  -2   3          3.05          1.61         2.56 o                         
  10  -2   3          5.68          6.75         2.37 o                         
  10  -2   3          5.68         11.45         4.52 o                         
  10   2   3          3.05          0.45         2.57 o                         
  10   2   3          3.05          5.25         3.19 o                         
  10   2   3          5.68          5.50         3.18 o                         
  10   2   3          5.68          7.68         2.40 o                         
  11  -2   3         17.31         18.25         4.46 o                         
  11  -2   3         32.19         32.63         3.71 o                         
  11   2   3         32.19         28.44         5.14 o                         
  11   2   3         32.19         33.92         3.99 o                         
  11   2   3         17.31         28.45         4.91 o                         
  11   2   3         17.31         17.95         4.12 o                         
  12  -2   3         15.83         13.72         4.21 o                         
 -12  -2  -3         29.45         30.01         4.29 o                         
  12  -2   3         29.45         34.23         3.69 o                         
  12   2   3         15.83         10.24         2.98 o                         
  12   2   3         29.45         28.33         3.46 o                         
 -13  -3   3         68.45         72.72         4.97 o                         
 -13  -3   3         68.45         82.43         5.67 o                         
 -13  -3   3         36.79         41.49         3.80 o                         
 -13   3   3         68.45         87.70         6.65 o                         
  12  -3  -3          2.66          1.34         4.33 o                         
 -12  -3   3          4.95          1.93         1.84 o                         
  12  -3  -3          4.95          4.48         4.65 o                         
  12   3  -3          4.95          1.14         2.92 o                         
 -12   3   3          4.95          0.64         2.96 o                         
 -12   3   3          2.66          3.35         3.42 o                         
  12   3  -3          2.66          4.21         4.17 o                         
 -11  -3   3        175.88        177.75         8.18 o                         
  11  -3  -3        175.88        162.27         8.80 o                         
  11  -3  -3         94.54         79.20         6.80 o                         
  11  -3  -3         94.54         75.51         7.10 o                         
 -11  -3   3         94.54         89.29         5.54 o                         
 -11   3   3         94.54         97.06         8.28 o                         
  11   3  -3         94.54         81.69         7.16 o                         
  11   3  -3        175.88        154.74         8.46 o                         
 -11   3   3        175.88        177.69        10.26 o                         
  10  -3  -3         19.77         23.04         5.67 o                         
 -10  -3   3         19.77         28.16         3.90 o                         
  10  -3  -3         19.77         25.17         5.30 o                         
  10  -3  -3         36.79         51.67         5.11 o                         
 -10  -3   3         36.79         48.01         4.84 o                         
  10  -3  -3         36.79         61.17         6.01 o                         
  10   3  -3         36.79         43.70         4.97 o                         
 -10   3   3         19.77         41.41         7.72 o                         
  10   3  -3         19.77         24.42         5.13 o                         
   9  -3  -3          7.39          9.79         3.61 o                         
  -9  -3   3          7.39         13.40         3.77 o                         
   9  -3  -3          7.39         13.77         4.42 o                         
  -9  -3   3         13.75         18.29         4.16 o                         
   9  -3  -3         13.75         16.62         4.09 o                         
   9  -3  -3         13.75         23.64         5.42 o                         
   9   3  -3          7.39          8.85         4.56 o                         
   9   3  -3          7.39         14.11         4.27 o                         
   9   3  -3         13.75         15.72         3.77 o                         
   9   3  -3         13.75         34.99         7.55 o                         
   8  -3  -3        230.91        248.17        11.32 o                         
   8  -3  -3        230.91        254.40        11.64 o                         
   8  -3  -3        429.57        447.82        17.73 o                         
   8  -3  -3        429.57        452.34        17.41 o                         
   8   3  -3        230.91        249.63        11.07 o                         
   8   3  -3        230.91        218.80        13.98 o                         
   8   3  -3        429.57        417.35        20.98 o                         
   8   3  -3        429.57        447.20        17.51 o                         
   7  -3  -3          1.83          2.87         1.83 o                         
   7  -3  -3          0.98         -2.36         2.36 o                         
   7  -3  -3          0.98          2.08         3.08 o                         
   7   3  -3          1.83          7.10         4.91 o                         
   7   3  -3          1.83          1.25         2.13 o                         
   7   3  -3          0.98         -0.75         2.05 o                         
   7   3  -3          0.98          7.94         5.24 o                         
   6  -3  -3        421.24        403.59        16.44 o                         
   6  -3  -3        421.24        460.88        17.21 o                         
   6  -3  -3        421.24        391.48        22.44 o                         
   6  -3  -3        783.64        795.61        28.32 o                         
   6  -3  -3        783.64        792.00        28.59 o                         
   6   3  -3        421.24        448.59        16.45 o                         
   6   3  -3        421.24        427.13        20.90 o                         
   6   3  -3        783.64        791.87        28.37 o                         
   6   3  -3        783.64        748.34        34.06 o                         
   5  -3  -3        540.09        461.46        21.97 o                         
   5  -3  -3        540.09        487.77        18.21 o                         
   5  -3  -3        290.32        277.00        14.07 o                         
   5  -3  -3        290.32        280.60        11.74 o                         
   5   3  -3        540.09        482.07        18.04 o                         
   5   3  -3        540.09        505.79        21.90 o                         
   5   3  -3        290.32        274.21        11.07 o                         
   5   3  -3        290.32        271.74        13.70 o                         
   4  -3  -3         75.39        108.84         6.75 o
[truncated: 1,689,256 more chars]
